# Supplementary material for: RNA-Seq reveals MicroRNA expression signature and genetic polymorphism associated with growth and muscle quality traits in rainbow trout
Source: Sci Rep. 2017 Aug 22;7:9078. doi: 10.1038/s41598-017-09515-4 (PMC5567286; doi:10.1038/s41598-017-09515-4)
Supplement: Supplementary file 2 — Supplementary Dataset 2 [file 41598_2017_9515_MOESM2_ESM.xlsx]

## Sheet: Muscle DE microRNA targets
microRNA	Target 3' UTR	Target mRNA/gene ID	Gene name	Blast 2Go annotation of gene	Miranda prediction statistics				Pita prediction statistics			Target spy prediction statistics
					Energy	Target Start	Target End	Score	Energy	Target Start	Target End	Energy	Target Start	Target End	Score
mir-1-5p	3'utr_chrUn_10_3'utr_34162147..34164046	GSONMT00037774001	vacuolar protein sorting-associated protein 26b-like	C:retromer complex; P:vacuolar transport; F:molecular_function; C:cytoplasm; C:membrane; P:protein transport; P:transport	-20.57	105	130	158	-17.5	130	123	-18.1	106	130	0.992231
mir-1-5p	3'utr_chrUn_11_3'utr_23589853..23590900	GSONMT00035805001	protein cyr61-like isoform x1	P:regulation of cell growth; F:insulin-like growth factor binding; C:extracellular region; P:positive regulation of apoptotic process; F:extracellular matrix binding; P:wound healing, spreading of cells; P:positive regulation of BMP signaling pathway; P:chorio-allantoic fusion; P:positive regulation of ceramide biosynthetic process; P:atrial septum morphogenesis; P:ventricular septum development;…	-16.48	545	568	159	-15.5	568	561	-16.4	545	568	0.995335
mir-1-5p	3'utr_chrUn_13_3'utr_complement(9449095..9450355)	GSONMT00032270001	atp-dependent rna helicase ddx42-like isoform x1	F:helicase activity; F:nucleic acid binding; F:ATP binding; F:hydrolase activity; F:nucleotide binding; F:ATP-dependent helicase activity; C:nucleus; C:cytoplasm; F:RNA binding; F:calcium ion binding; C:cellular_component	-15.44	653	673	162	-15.6	673	666	-15.6	654	672	0.991187
mir-1-5p	3'utr_chrUn_16_3'utr_298049..298550	GSONMT00002925001	short transient receptor potential channel 4-associated	C:cellular_component; P:protein ubiquitination; F:protein binding; C:Cul4A-RING ubiquitin ligase complex; F:phosphatase binding; P:ubiquitin-dependent protein catabolic process	-16.85	404	427	150	-15.3	377	370	-15.3	357	376	0.996424
mir-1-5p	3'utr_chrUn_16_3'utr_complement(27301090..27301756)	GSONMT00006629001	f-box only protein 6-like	P:protein catabolic process; C:cellular_component	-17.47	301	322	168	-15.9	322	315	-16.8	302	322	0.995143
mir-1-5p	3'utr_chrUn_16_3'utr_complement(27325526..27326358)	GSONMT00006631001	dnaj homolog subfamily c member 11	C:mitochondrion; C:mitochondrial inner membrane; P:biological_process	-22.92	739	764	150	-20.2	764	757	-20.8	739	764	0.996711
mir-1-5p	3'utr_chrUn_17_3'utr_16796175..16797841	GSONMT00081067001	krueppel-like factor 15	F:metal ion binding; F:nucleic acid binding; P:positive regulation of transcription from RNA polymerase II promoter; F:sequence-specific DNA binding transcription factor activity; F:DNA binding; C:nucleus; P:positive regulation of transcription, DNA-templated; P:glial cell differentiation; P:glucose transport; C:nucleolus	-16.26	57	78	171	-17.5	78	71	-18.4	44	78	0.998341
mir-1-5p	3'utr_chrUn_19_3'utr_21363267..21363795	GSONMT00034908001	adenylosuccinate synthetase isozyme 1 c-like	F:ligase activity; P:'de novo' AMP biosynthetic process; F:nucleotide binding; C:cytoplasm; F:GTP binding; F:adenylosuccinate synthase activity; P:AMP biosynthetic process; F:metal ion binding; F:magnesium ion binding; P:purine nucleotide biosynthetic process	-16.49	476	498	155	-16.2	498	490	-16.2	481	497	0.997003
mir-1-5p	3'utr_chrUn_2_3'utr_complement(20772963..20774067)	GSONMT00019318001	kit ligand	P:cell adhesion; C:membrane; F:stem cell factor receptor binding; P:melanocyte differentiation; C:extracellular region	-20.38	944	965	172	-18.7	965	958	-19.6	944	965	0.999025
mir-1-5p	3'utr_chrUn_21_3'utr_3026376..3027113	GSONMT00066800001	lsm domain-containing protein 1	-	-16.85	710	733	174	-17	733	725	-17	717	732	0.997695
mir-1-5p	3'utr_chrUn_21_3'utr_8260731..8261168	GSONMT00072479001	transcription factor etv6	P:regulation of transcription, DNA-templated; F:sequence-specific DNA binding; C:nucleus; F:sequence-specific DNA binding transcription factor activity; F:DNA binding; P:cell differentiation; F:protein domain specific binding	-18	378	399	155	-18.4	399	392	-18.4	355	398	0.995978
mir-1-5p	3'utr_chrUn_24_3'utr_complement(844483..845270)	GSONMT00046297001	tpa: kiaa0247-like	F:molecular_function; P:biological_process; C:cellular_component	-15.94	629	651	174	-15.3	651	644	-15.3	631	650	0.998151
mir-1-5p	3'utr_chrUn_28_3'utr_12546234..12547433	GSONMT00037194001	transmembrane protein 56-b-like	C:integral component of membrane; C:membrane	-18.9	330	350	162	-17.9	350	343	-18.8	329	350	0.998024
mir-1-5p	3'utr_chrUn_28_3'utr_complement(10000659..10001720)	GSONMT00079794001	armadillo repeat-containing protein 1-like	F:metal ion binding; P:metal ion transport; C:cellular_component; C:mitochondrion	-20.1	834	856	155	-18.2	856	849	-19.1	834	856	0.997729
mir-1-5p	3'utr_chrUn_28_3'utr_complement(9075232..9075897)	GSONMT00079818001	e3 ubiquitin-protein ligase rfwd2	F:metal ion binding; F:zinc ion binding; C:cytoplasm; C:focal adhesion; C:centrosome; C:nucleus; C:Golgi membrane; C:nucleolus; F:ligase activity; P:DNA damage response, signal transduction by p53 class mediator resulting in cell cycle arrest; P:protein ubiquitination; C:nucleoplasm; F:protein binding; C:nuclear speck; C:cytosol	-16.34	212	232	158	-17.5	232	225	-17.5	213	231	0.991187
mir-1-5p	3'utr_chrUn_3_3'utr_10930241..10931435	GSONMT00040506001	eukaryotic translation initiation factor 3 subunit 6	C:eukaryotic translation initiation factor 3 complex; P:regulation of translational initiation; C:nucleus; P:translational initiation; C:cytoplasm; P:translation; C:eukaryotic 43S preinitiation complex; P:formation of translation preinitiation complex; F:translation initiation factor activity; C:eukaryotic 48S preinitiation complex; P:camera-type eye development; P:embryonic viscerocranium morpho…	-16.34	436	458	152	-16.6	458	451	-16.6	435	457	0.993371
mir-1-5p	3'utr_chrUn_3_3'utr_complement(22265795..22266600)	GSONMT00021256001	renin receptor-like	F:receptor activity; C:integral component of membrane; P:intrahepatic bile duct development; P:regulation of MAPK cascade; F:aspartic-type endopeptidase activity; P:positive regulation of transforming growth factor beta1 production; C:external side of plasma membrane	-15.69	345	367	153	-15.5	367	360	-15.5	325	366	0.998235
mir-1-5p	3'utr_chrUn_3'utr_1105024690..1105025421	GSONMT00037858001	leukocyte elastase inhibitor	C:extracellular space; F:serine-type endopeptidase inhibitor activity; P:oxidation-reduction process; F:oxidoreductase activity; F:peroxidase activity	-17.41	29	51	161	-18.5	176	169	-16.2	27	51	0.992231
mir-1-5p	3'utr_chrUn_3'utr_114338517..114339699	GSONMT00036559001	lon peptidase n-terminal domain and ring finger protein 1-like	F:metal ion binding; P:proteolysis; F:ATP-dependent peptidase activity; F:zinc ion binding	-18.19	1082	1104	155	-17.5	1104	1096	-17.5	1083	1103	0.992607
mir-1-5p	3'utr_chrUn_3'utr_403534310..403535605	GSONMT00041207001	3-hydroxy-3-methylglutaryl-coenzyme a reductase a	P:sterol biosynthetic process; P:visual learning; P:positive regulation of cell proliferation; P:positive regulation of ERK1 and ERK2 cascade; P:negative regulation of wound healing; F:hydroxymethylglutaryl-CoA reductase (NADPH) activity; C:integral component of membrane; P:positive regulation of smooth muscle cell proliferation; C:membrane; C:endoplasmic reticulum membrane; F:NADPH binding; C:en…	-19.49	1214	1235	156	-18.8	1235	1228	-18.8	1213	1234	0.995865
mir-1-5p	3'utr_chrUn_3'utr_426116493..426117546	GSONMT00038065001	rwd domain-containing protein 1	C:cellular_component; F:molecular_function; P:biological_process	-15.1	382	405	151	-15.7	405	398	-15.7	382	404	0.993371
mir-1-5p	3'utr_chrUn_3'utr_955661355..955663143	GSONMT00059210001	suppressor of cytokine signaling 3	P:intracellular signal transduction; P:negative regulation of apoptotic process; P:JAK-STAT cascade; P:protein ubiquitination; P:retina morphogenesis in camera-type eye; P:regulation of growth; P:negative regulation of signal transduction	-15.6	1194	1216	150	-16	1216	1209	-16	1170	1215	0.996424
mir-1-5p	3'utr_chrUn_3'utr_988421080..988421567	GSONMT00032833001	rapunzel 4	F:molecular_function; P:biological_process; C:cellular_component	-16.94	387	409	154	-16.2	409	401	-16.2	389	408	0.994852
mir-1-5p	3'utr_chrUn_3'utr_complement(115818476..115819187)	GSONMT00053874001	serine threonine-protein kinase rio1 isoform x2	F:transferase activity; F:protein serine/threonine kinase activity; P:phosphorylation; F:nucleotide binding; F:ATP binding; F:kinase activity; F:catalytic activity; C:cellular_component; F:transferase activity, transferring phosphorus-containing groups; P:metabolic process	-15.7	181	203	154	-15	203	195	-15	174	202	0.993029
mir-1-5p	3'utr_chrUn_3'utr_complement(153029444..153030475)	GSONMT00043131001	transmembrane protein 183a	F:molecular_function; P:biological_process; C:cellular_component; C:integral component of membrane	-18.72	892	914	164	-17.9	918	911	-18.8	901	918	0.993347
mir-1-5p	3'utr_chrUn_3'utr_complement(208876055..208876226)	GSONMT00007144001	tripartite motif-containing protein 16-like	F:molecular_function; P:biological_process; C:cellular_component	-16.43	20	40	150	-16	40	33	-16	21	39	0.991187
mir-1-5p	3'utr_chrUn_3'utr_complement(313968860..313969367)	GSONMT00017934001	transcription factor sox-4-like	P:endocrine pancreas development	-16.14	193	215	150	-15.4	215	208	-16.3	189	215	0.990884
mir-1-5p	3'utr_chrUn_3'utr_complement(321098037..321098735)	GSONMT00011397001	leucine-rich repeat-containing protein 58	-	-16	353	375	161	-16.3	375	368	-16.3	353	374	0.994058
mir-1-5p	3'utr_chrUn_3'utr_complement(337887840..337888819)	GSONMT00026602001	serine threonine-protein kinase sbk1-like	F:ATP binding; F:protein kinase activity; C:cytoplasm; F:transferase activity; F:nucleotide binding; P:protein phosphorylation; F:transferase activity, transferring phosphorus-containing groups; F:protein serine/threonine kinase activity; P:phosphorylation; F:kinase activity	-17.29	956	978	155	-16.2	978	971	-16.2	948	977	0.996492
mir-1-5p	3'utr_chrUn_3'utr_complement(550665310..550666220)	GSONMT00028690001	protein dek isoform x1	P:biological_process; C:cellular_component; F:DNA binding; F:nucleic acid binding; F:histone binding; P:regulation of double-strand break repair via nonhomologous end joining; C:nucleus; P:regulation of double-strand break repair; F:molecular_function; P:chromatin modification	-17.14	540	561	164	-15.4	561	554	-16.3	539	561	0.999361
mir-1-5p	3'utr_chrUn_3'utr_complement(844897276..844898465)	GSONMT00014794001	ring finger protein 11	F:metal ion binding; F:zinc ion binding; P:protein ubiquitination involved in ubiquitin-dependent protein catabolic process; C:early endosome; F:DNA binding; C:nucleus; C:recycling endosome; P:ubiquitin-dependent protein catabolic process; F:protein binding; C:ubiquitin ligase complex; C:endosome; C:cytoplasm	-16.64	42	64	150	-16.3	64	57	-17.2	40	64	0.997093
mir-1-5p	3'utr_chrUn_4_3'utr_complement(2395718..2396105)	GSONMT00074191001	long-chain-fatty-acid-- ligase acsbg2	P:metabolic process; F:catalytic activity; F:ligase activity; P:fatty acid metabolic process; P:lipid metabolic process; F:nucleotide binding; C:cytoplasm; F:ATP binding; P:long-chain fatty acid metabolic process; F:long-chain fatty acid-CoA ligase activity	-16.85	298	318	150	-15.7	318	311	-15.7	299	317	0.993489
mir-1-5p	3'utr_chrUn_6_3'utr_40525598..40526767	GSONMT00057321001	erlin-2 precursor	C:endoplasmic reticulum membrane; C:integral component of membrane; C:membrane; C:endoplasmic reticulum; C:protein complex; P:ER-associated ubiquitin-dependent protein catabolic process; C:plasma membrane	-16.85	1076	1099	174	-17	1099	1091	-17	1083	1098	0.994133
mir-1-5p	3'utr_chrUn_6_3'utr_complement(40566568..40567427)	GSONMT00057324001	rho gtpase-activating protein 25	F:GTPase activator activity; P:signal transduction; P:positive regulation of GTPase activity; C:intracellular	-15.65	314	336	163	-15.66	336	329	-15.66	314	335	0.999642
mir-1a-3p	3'utr_chr_15_3'utr_2533328..2534000	GSONMT00070844001	wd repeat-containing protein 60-like isoform x2	-	-25.13	283	305	183	-22.6	305	297	-23	283	305	0.995471
mir-1a-3p	3'utr_chr_15_3'utr_4260229..4261568	GSONMT00057124001	neuroepithelial cell-transforming gene 1	P:intracellular signal transduction; F:Rho guanyl-nucleotide exchange factor activity; P:regulation of Rho protein signal transduction; F:guanyl-nucleotide exchange factor activity	-15.37	519	540	171	-15.1	540	532	-15.1	523	539	0.995143
mir-1a-3p	3'utr_chr_17_3'utr_complement(4491774..4492806)	GSONMT00066233001	limbin-like isoform x1	P:smoothened signaling pathway; C:ciliary basal body; C:cilium; C:cytoplasm; C:ciliary membrane; C:integral component of membrane; C:nucleus	-15.66	801	822	161	-16	822	815	-16	800	821	0.998699
mir-1a-3p	3'utr_chr_4_3'utr_complement(2972120..2973249)	GSONMT00009785001	eh domain-containing protein 3	F:GTP binding; F:GTPase activity; P:GTP catabolic process	-20.03	21	42	172	-18.2	42	35	-18.2	22	41	0.991186
mir-1a-3p	3'utr_chr_7_3'utr_complement(2293010..2293725)	GSONMT00060667001	f-box only protein 42	-	-16	137	159	159	-15.1	159	152	-15.1	138	158	0.993371
mir-1a-3p	3'utr_chr_8_3'utr_621573..622903	GSONMT00077900001	riken cdna 1700025g04 gene	F:molecular_function; P:biological_process; C:cellular_component	-20.25	912	932	154	-19.4	932	924	-15.9	844	867	0.994882
mir-1a-3p	3'utr_chrUn_1_3'utr_26678924..26680218	GSONMT00053965001	zinc finger swim domain-containing protein 8 isoform x1	F:zinc ion binding; C:cellular_component	-16.39	509	528	156	-15	528	521	-15	511	527	0.993371
mir-1a-3p	3'utr_chrUn_1_3'utr_complement(17818715..17819266)	GSONMT00075163001	histidine protein methyltransferase 1 homolog	-	-17.53	471	491	166	-16.2	491	483	-16.7	479	491	0.991583
mir-1a-3p	3'utr_chrUn_10_3'utr_complement(10910792..10911259)	GSONMT00078691001	thioredoxin-related transmembrane protein 2-b-like	P:cell redox homeostasis; C:integral component of membrane; C:membrane	-17.25	391	412	169	-17	412	405	-17	391	411	0.992277
mir-1a-3p	3'utr_chrUn_13_3'utr_846903..847140	GSONMT00038770001	secernin-2 isoform x1	P:proteolysis; F:dipeptidase activity	-17.99	139	160	152	-16	160	153	-16.5	138	160	0.995143
mir-1a-3p	3'utr_chrUn_14_3'utr_complement(23687100..23688255)	GSONMT00020512001	tetraspanin-13-like	C:integral component of membrane; C:membrane; F:molecular_function; P:biological_process	-18.23	971	996	155	-17.1	996	989	-17.1	970	995	0.998867
mir-1a-3p	3'utr_chrUn_16_3'utr_14310716..14311212	GSONMT00065947001	low quality protein: monocarboxylate transporter 6-like	C:integral component of membrane; P:transmembrane transport	-21.77	305	329	166	-18.6	329	322	-19	304	329	0.994882
mir-1a-3p	3'utr_chrUn_16_3'utr_29919016..29920121	GSONMT00069488001	zinc finger protein 850-like	F:metal ion binding; F:nucleic acid binding; P:biological_process	-17.82	414	435	165	-16.3	435	427	-16.3	413	434	0.99593
mir-1a-3p	3'utr_chrUn_16_3'utr_complement(13339359..13340511)	GSONMT00078413001	pentraxin	-	-17.76	309	331	154	-15.9	331	325	-16.6	311	331	0.993383
mir-1a-3p	3'utr_chrUn_17_3'utr_complement(36029057..36029721)	GSONMT00036748001	secernin-2 isoform x1	P:proteolysis; F:dipeptidase activity	-17.99	146	167	152	-16	167	160	-16.5	145	167	0.995143
mir-1a-3p	3'utr_chrUn_19_3'utr_complement(1178773..1180253)	GSONMT00075528001	rho gtpase-activating protein 11a-like	P:signal transduction; C:intracellular; F:GTPase activator activity; F:molecular_function	-16.32	60	82	163	-16.2	82	75	-16.2	60	81	0.99784
mir-1a-3p	3'utr_chrUn_2_3'utr_7163638..7164697	GSONMT00015491001	wee1-like protein kinase-like	F:protein serine/threonine kinase activity; F:protein kinase activity; P:mitosis; C:nucleus; P:protein phosphorylation; F:nucleotide binding; F:non-membrane spanning protein tyrosine kinase activity; F:ATP binding; F:transferase activity, transferring phosphorus-containing groups; F:magnesium ion binding; P:response to light stimulus; F:transferase activity; P:phosphorylation; F:kinase activity; …	-16.97	637	656	162	-16.7	656	648	-17	636	655	0.995639
mir-1a-3p	3'utr_chrUn_23_3'utr_18307821..18308186	GSONMT00059898001	ubiquitin-conjugating enzyme e2 d4	F:ligase activity; F:acid-amino acid ligase activity; P:positive regulation of protein ubiquitination; P:protein polyubiquitination; P:ubiquitin-dependent protein catabolic process; F:ATP binding; F:nucleotide binding; P:protein ubiquitination; F:ubiquitin-protein ligase activity; C:cellular_component; P:pronephric nephron tubule development; P:multicellular organismal development; F:ubiquitin bi…	-17.61	162	186	165	-15.2	186	179	-15.2	164	185	0.995639
mir-1a-3p	3'utr_chrUn_27_3'utr_2962654..2963781	GSONMT00074840001	neuroblast differentiation-associated protein ahnak-like	-	-17.99	295	318	151	-17.7	318	310	-15.31	162	205	0.996625
mir-1a-3p	3'utr_chrUn_27_3'utr_4089880..4090493	GSONMT00062626001	gtpase imap family member 8-like	F:GTP binding	-16.5	341	365	157	-15.9	365	358	-15.9	343	364	0.996424
mir-1a-3p	3'utr_chrUn_28_3'utr_8261483..8263016	GSONMT00079841001	von willebrand factor c domain-containing protein 2-like	C:cellular_component; P:nervous system development; C:synapse; P:multicellular organismal development; C:cell junction; C:extracellular region	-16.21	812	833	165	-15.3	833	826	-15.3	813	832	0.999257
mir-1a-3p	3'utr_chrUn_3'utr_1009064376..1009065683	GSONMT00039916001	swi snf-related matrix-associated actin-dependent regulator of chromatin subfamily d member 1	F:protein complex scaffold; P:chromatin remodeling; P:nucleosome disassembly; C:SWI/SNF complex; C:nBAF complex; C:npBAF complex; P:regulation of transcription from RNA polymerase II promoter; P:chromatin-mediated maintenance of transcription; F:protein binding; F:transcription coactivator activity; P:nervous system development; C:nucleus; P:chromatin modification	-16.77	592	611	153	-17.6	611	604	-17.6	592	610	0.993371
mir-1a-3p	3'utr_chrUn_3'utr_124039053..124040113	GSONMT00041297001	phosphoribosylformylglycinamidine synthase-like	F:phosphoribosylformylglycinamidine synthase activity; F:catalytic activity; P:'de novo' IMP biosynthetic process; P:centromere complex assembly; C:kinetochore	-17.08	248	271	158	-15.6	271	264	-16.01	137	183	0.999392
mir-1a-3p	3'utr_chrUn_3'utr_28466145..28467302	GSONMT00072016001	homeobox protein aristaless-like 4	P:regulation of transcription, DNA-templated; F:sequence-specific DNA binding; C:nucleus; F:sequence-specific DNA binding transcription factor activity; F:DNA binding; P:multicellular organismal development; C:transcription factor complex; P:limb morphogenesis; P:anterior/posterior pattern specification; P:muscle organ development; F:protein heterodimerization activity; P:regulation of transcript…	-15.31	341	361	150	-15.3	361	354	-15.3	344	360	0.993371
mir-1a-3p	3'utr_chrUn_3'utr_296554321..296555453	GSONMT00050596001	dna damage-inducible transcript 4-like	C:cytoplasm; P:negative regulation of signal transduction; F:molecular_function	-17.64	30	51	167	-15.6	51	44	-16.3	32	51	0.993793
mir-1a-3p	3'utr_chrUn_3'utr_357661426..357662242	GSONMT00012270001	centrin-3	F:calcium ion binding; C:cellular_component; C:ciliary basal body; C:photoreceptor connecting cilium; P:centrosome cycle; P:mitosis; F:G-protein beta/gamma-subunit complex binding; C:cytoplasm; C:centriole; C:centrosome; C:intermediate filament cytoskeleton; F:microtubule binding	-18.18	401	423	154	-16.8	423	416	-16.8	403	422	0.992311
mir-1a-3p	3'utr_chrUn_3'utr_738745995..738746325	GSONMT00004694001	bifunctional purine biosynthesis protein purh-like	P:purine nucleotide biosynthetic process; F:IMP cyclohydrolase activity; F:phosphoribosylaminoimidazolecarboxamide formyltransferase activity; F:catalytic activity; P:small molecule metabolic process; P:cerebral cortex development; P:ribonucleotide metabolic process; P:'de novo' IMP biosynthetic process; P:nucleoside metabolic process; F:protein homodimerization activity; P:brainstem development;…	-17.64	227	248	167	-15.75	248	240	-15.75	213	247	0.995123
mir-1a-3p	3'utr_chrUn_3'utr_847919671..847919992	GSONMT00026741001	bifunctional purine biosynthesis protein purh-like	P:purine nucleotide biosynthetic process; F:IMP cyclohydrolase activity; F:phosphoribosylaminoimidazolecarboxamide formyltransferase activity; F:catalytic activity; P:small molecule metabolic process; P:cerebral cortex development; P:ribonucleotide metabolic process; P:'de novo' IMP biosynthetic process; P:nucleoside metabolic process; F:protein homodimerization activity; P:brainstem development;…	-17.64	218	239	167	-15.75	239	231	-15.75	204	238	0.995123
mir-1a-3p	3'utr_chrUn_3'utr_874945554..874945939	GSONMT00009436001	transmembrane protein 232	F:molecular_function; C:integral component of membrane; C:membrane; P:biological_process; C:cellular_component	-18.82	157	178	161	-19.2	178	171	-19.2	154	177	0.995639
mir-1a-3p	3'utr_chrUn_3'utr_complement(1026055792..1026056929)	GSONMT00027188001	organic solute transporter subunit alpha-like	F:transporter activity; C:integral component of membrane; C:membrane; F:protein homodimerization activity; P:transport; C:endoplasmic reticulum membrane; C:protein complex; F:protein heterodimerization activity; C:endoplasmic reticulum; P:bile acid and bile salt transport; C:plasma membrane	-15.08	909	930	161	-15.6	930	923	-15.6	913	929	0.995105
mir-1a-3p	3'utr_chrUn_3'utr_complement(103816369..103816597)	GSONMT00008207001	abnormal spindle-like microcephaly-associated protein homolog	P:mitotic cell cycle; P:cell division; P:negative regulation of asymmetric cell division; P:brain development; P:mitosis; P:developmental growth; P:positive regulation of neuroblast proliferation; P:neuron migration; C:midbody; C:nucleus; P:oogenesis; P:forebrain neuroblast division; P:cell cycle; C:spindle; P:negative regulation of neuron differentiation; C:cytoplasm; P:maintenance of centrosome…	-15.01	82	103	169	-15.3	103	95	-15.3	81	102	0.99593
mir-1a-3p	3'utr_chrUn_3'utr_complement(191692027..191692265)	GSONMT00028793001	protein-lysine 6-oxidase-like	P:oxidation-reduction process; F:copper ion binding; F:oxidoreductase activity, acting on the CH-NH2 group of donors, oxygen as acceptor; P:notochord development; P:notochord morphogenesis; C:nucleus; P:lung development; F:metal ion binding; F:protein-lysine 6-oxidase activity; C:collagen; P:collagen fibril organization; P:elastic fiber assembly; P:response to steroid hormone; C:proteinaceous ext…	-17.65	105	126	173	-15.9	126	118	-15.9	111	125	0.991928
mir-1a-3p	3'utr_chrUn_3'utr_complement(384582640..384583734)	GSONMT00033781001	glucokinase	F:transferase activity; F:glucose binding; P:glucose 6-phosphate metabolic process; P:phosphorylation; F:nucleotide binding; F:ATP binding; P:positive regulation of glycogen biosynthetic process; P:glucose homeostasis; F:kinase activity; P:carbohydrate metabolic process; P:glycolysis; P:detection of glucose; P:negative regulation of gluconeogenesis; F:glucokinase activity; F:hexokinase activity; …	-17.92	1048	1069	169	-19.2	1069	1061	-19.2	1046	1068	0.997092
mir-1a-3p	3'utr_chrUn_3'utr_complement(45822199..45823393)	GSONMT00024653001	niban-like protein 1-like	P:biological_process; C:cellular_component	-18.97	158	181	150	-17.03	181	174	-17.73	135	181	0.999532
mir-1a-3p	3'utr_chrUn_3'utr_complement(937960701..937962202)	GSONMT00075616001	PREDICTED: uncharacterized protein LOC100692291	-	-17.38	1275	1296	169	-17.7	1296	1288	-17.7	1279	1295	0.993934
mir-1a-3p	3'utr_chrUn_4_3'utr_10778172..10779656	GSONMT00079426001	serine threonine-protein kinase d3-like isoform x1	F:transferase activity; P:intracellular signal transduction; P:phosphorylation; F:protein serine/threonine kinase activity; F:protein kinase activity; F:protein kinase C activity; P:protein phosphorylation; F:nucleotide binding; C:cytoplasm; F:ATP binding; F:kinase activity; F:metal ion binding; F:transferase activity, transferring phosphorus-containing groups; C:membrane; C:nucleus; C:nucleolus;…	-17.14	314	335	163	-15.1	335	328	-15.8	320	335	0.990884
mir-1a-3p	3'utr_chrUn_4_3'utr_complement(30908635..30910191)	GSONMT00072243001	glycoprotein integral membrane protein 1-like	-	-19.85	876	897	165	-18.43	897	889	-19.13	854	897	0.993744
mir-1a-3p	3'utr_chrUn_6_3'utr_10416560..10417798	GSONMT00052129001	glycerol-3-phosphate acyltransferase 4-like	F:transferase activity; P:metabolic process; F:transferase activity, transferring acyl groups; C:membrane; P:fatty acid metabolic process; P:phosphatidylcholine biosynthetic process; P:lactation; P:glandular epithelial cell maturation; P:regulation of multicellular organism growth; F:glycerol-3-phosphate O-acyltransferase activity; P:diacylglycerol metabolic process; P:triglyceride biosynthetic p…	-19.3	785	806	164	-18.1	806	798	-15.2	1114	1133	0.995054
mir-1a-3p	3'utr_chrUn_7_3'utr_12395194..12396530	GSONMT00064277001	protein s100-a1-like	F:calcium ion binding	-18.76	503	524	167	-16.9	524	516	-15.65	428	463	0.999392
mir-1a-3p	3'utr_chrUn_9_3'utr_19263225..19263497	GSONMT00061149001	von willebrand factor type egf and pentraxin domain-containing protein 1-like	-	-15.7	153	174	165	-15.8	174	166	-15.8	152	173	0.99593
mir-1a-3p	3'utr_chrUn_9_3'utr_complement(24300031..24300808)	GSONMT00004527001	procollagen- -oxoglutarate 5-dioxygenase 1	F:iron ion binding; F:oxidoreductase activity, acting on paired donors, with incorporation or reduction of molecular oxygen, 2-oxoglutarate as one donor, and incorporation of one atom each of oxygen into both donors; F:L-ascorbic acid binding; F:oxidoreductase activity, acting on paired donors, with incorporation or reduction of molecular oxygen; P:oxidation-reduction process; F:oxidoreductase ac…	-20.03	676	697	169	-18.4	697	689	-18.9	674	697	0.99109
mir-1a-3p	3'utr_chrUn_9_3'utr_complement(9399121..9400423)	GSONMT00067199001	e3 ubiquitin-protein ligase dtx4-like isoform x2	P:neurogenesis; P:glial cell differentiation; F:metal ion binding; F:zinc ion binding	-18.44	944	966	166	-16.2	966	958	-16.7	922	966	0.995295
mir-1a-3p	3'utr_chrUn_Sex_3'utr_complement(7986776..7987871)	GSONMT00067244001	succinyl- :3-ketoacid coenzyme a transferase mitochondrial-like	C:mitochondrion; P:ketone body catabolic process; F:transferase activity; F:3-oxoacid CoA-transferase activity; P:metabolic process; F:CoA-transferase activity	-18.31	32	55	169	-16.6	55	48	-17	30	55	0.994034
mir-16-5p	3'utr_chr_1_3'utr_4431510..4432361	GSONMT00065567001	fibroblast growth factor 6	F:fibroblast growth factor receptor binding; F:growth factor activity; F:receptor binding; P:fibroblast growth factor receptor signaling pathway; C:extracellular region	-15.58	184	205	153	-15.1	205	198	-15.1	189	204	0.995732
mir-16-5p	3'utr_chr_12_3'utr_complement(3820861..3821955)	GSONMT00023697001	rrna methyltransferase mitochondrial	F:RNA binding; F:methyltransferase activity; F:transferase activity; P:RNA methylation; P:RNA processing; P:methylation; F:RNA methyltransferase activity	-17.47	138	159	150	-19.1	159	151	-15.45	323	377	0.992638
mir-16-5p	3'utr_chr_16_3'utr_648928..650019	GSONMT00002118001	semaphorin-4g-like	F:receptor activity; P:multicellular organismal development; C:membrane	-16.38	89	110	158	-17.5	110	103	-17.5	88	109	0.998948
mir-16-5p	3'utr_chr_16_3'utr_664145..665230	GSONMT00002122001	twinkle mitochondrial	F:5'-3' DNA helicase activity; P:DNA replication; F:ATP binding; F:single-stranded DNA binding; P:DNA duplex unwinding; F:DNA helicase activity; C:mitochondrial nucleoid; P:mitochondrial DNA replication; P:protein hexamerization; P:protein homooligomerization; F:protease binding; C:mitochondrion; P:transcription from mitochondrial promoter; P:DNA unwinding involved in DNA replication	-17.29	1019	1040	156	-16.6	1040	1032	-17.2	1011	1040	0.992419
mir-16-5p	3'utr_chr_2_3'utr_2904332..2905485	GSONMT00077655001	glutamate receptor kainate 3-like	C:perikaryon; F:ionotropic glutamate receptor activity; P:synaptic transmission; P:negative regulation of synaptic transmission, glutamatergic; F:glutamate receptor activity; C:integral component of membrane; P:G-protein coupled glutamate receptor signaling pathway; P:glutamate receptor signaling pathway; C:dendrite cytoplasm; C:terminal bouton; P:regulation of membrane potential; C:cell junction…	-16.48	334	358	150	-16.6	358	351	-16.6	334	357	0.996424
mir-16-5p	3'utr_chr_24_3'utr_complement(246872..248126)	GSONMT00079449001	mediator of rna polymerase ii transcription subunit 29	C:mediator complex; P:eye photoreceptor cell development; P:regulation of transcription, DNA-templated; P:transcription, DNA-templated; C:nucleus	-15.03	528	550	155	-15.2	550	543	-15.2	527	549	0.998273
mir-16-5p	3'utr_chr_29_3'utr_complement(824022..825698)	GSONMT00042194001	frizzled-3	F:transmembrane signaling receptor activity; C:integral component of membrane; C:membrane; F:G-protein coupled receptor activity; P:multicellular organismal development; P:cell surface receptor signaling pathway; P:signal transduction; F:signal transducer activity; P:G-protein coupled receptor signaling pathway; P:Wnt signaling pathway; P:neural tube closure; P:establishment of planar polarity; P…	-18.67	1642	1662	153	-17.7	1662	1655	-16.06	1566	1605	0.999829
mir-16-5p	3'utr_chr_8_3'utr_331197..332475	GSONMT00077918001	angiomotin-like 2a-like	P:cell migration; P:convergent extension; P:embryonic pattern specification; C:endosome; P:establishment of localization in cell; C:recycling endosome; P:angiogenesis; P:filopodium assembly; P:cortical actin cytoskeleton organization; F:protein binding; C:cell cortex; P:Wnt signaling pathway; P:endothelial cell proliferation; F:molecular_function; P:biological_process; C:cellular_component	-18.79	336	361	162	-18	361	354	-18	337	360	0.992419
mir-16-5p	3'utr_chr_8_3'utr_complement(79226..80007)	GSONMT00060329001	transmembrane 6 superfamily member 2-like	F:molecular_function; P:biological_process; C:cellular_component; C:integral component of membrane	-19.53	588	612	156	-18.7	612	604	-19.6	571	612	0.998922
mir-16-5p	3'utr_chrUn_1_3'utr_24431957..24432805	GSONMT00064603001	adipocyte plasma membrane-associated protein	P:biosynthetic process; C:integral component of membrane; C:membrane; F:strictosidine synthase activity	-20.42	792	812	158	-17.5	812	805	-18.4	793	812	0.994115
mir-16-5p	3'utr_chrUn_1_3'utr_complement(1743325..1744494)	GSONMT00081242001	nuclear factor erythroid 2-related factor 1 isoform x2	P:regulation of transcription, DNA-templated; F:sequence-specific DNA binding; C:nucleus; F:sequence-specific DNA binding transcription factor activity; F:DNA binding; P:transcription from RNA polymerase II promoter; P:positive regulation of transcription from RNA polymerase II promoter; F:RNA polymerase II transcription factor binding transcription factor activity involved in positive regulation…	-16.64	966	986	154	-15.1	986	978	-15.1	955	985	0.999907
mir-16-5p	3'utr_chrUn_10_3'utr_complement(27226085..27227260)	GSONMT00078160001	atp-binding cassette sub-family g member 4-like	F:ATPase activity; F:ATP binding; F:nucleotide binding; C:membrane; F:nucleoside-triphosphatase activity; P:ATP catabolic process	-20.57	1148	1170	151	-19.8	1170	1162	-19.8	1149	1169	0.997616
mir-16-5p	3'utr_chrUn_10_3'utr_complement(730565..731451)	GSONMT00007201001	dna-mediated transposase	F:transposase activity; P:DNA integration; P:transposition, DNA-mediated; F:DNA binding; C:integral component of membrane; C:membrane; F:G-protein coupled receptor activity; P:signal transduction; F:signal transducer activity; P:G-protein coupled receptor signaling pathway; C:plasma membrane; F:nucleic acid binding; F:zinc ion binding; F:heme binding; F:guanylate cyclase activity; P:cGMP biosynth…	-18.38	610	634	151	-17.4	634	627	-17.4	611	633	0.991187
mir-16-5p	3'utr_chrUn_11_3'utr_10508715..10509336	GSONMT00066540001	progressive ankylosis protein homolog	P:phosphate ion transmembrane transport; C:integral component of membrane; F:phosphate ion transmembrane transporter activity; P:phosphate ion transport; C:membrane; P:transport; P:regulation of bone mineralization; C:integral component of plasma membrane; F:inorganic phosphate transmembrane transporter activity; F:inorganic diphosphate transmembrane transporter activity; P:inorganic diphosphate …	-18.32	589	610	151	-19	610	602	-19.6	584	610	0.99671
mir-16-5p	3'utr_chrUn_11_3'utr_27818216..27819220	GSONMT00078968001	serine threonine-protein phosphatase 2a 55 kda regulatory subunit b alpha isoform	C:protein phosphatase type 2A complex; P:signal transduction; F:protein phosphatase type 2A regulator activity; P:exit from mitosis; P:mitosis; C:cytoplasm; P:cell division; P:regulation of catalytic activity; P:cell cycle; P:response to morphine; P:mitotic cell cycle; F:protein serine/threonine phosphatase activity; P:mRNA metabolic process; P:protein dephosphorylation; P:RNA metabolic process; …	-16.93	885	908	151	-17.7	720	712	-15.6	886	908	0.999444
mir-16-5p	3'utr_chrUn_11_3'utr_7277147..7278453	GSONMT00082194001	repressor of rna polymerase iii transcription maf1 homolog	P:negative regulation of transcription from RNA polymerase III promoter; C:cytoplasm; F:RNA polymerase III type 3 promoter DNA binding; F:RNA polymerase III type 2 promoter DNA binding; F:RNA polymerase III type 1 promoter DNA binding; C:nucleus; C:intracellular	-17.61	776	802	157	-16.1	802	795	-16.1	774	801	0.998273
mir-16-5p	3'utr_chrUn_11_3'utr_complement(23113707..23114706)	GSONMT00020766001	glycolipid transfer protein	C:cytoplasm; F:glycolipid transporter activity; F:glycolipid binding; P:glycolipid transport; F:lipid binding; P:lipid transport; C:membrane; P:transport	-15.09	149	170	163	-19.2	170	163	-19.2	145	169	0.996424
mir-16-5p	3'utr_chrUn_11_3'utr_complement(24410780..24411997)	GSONMT00072500001	calcium-binding mitochondrial carrier protein s -2-a-like	F:calcium ion binding; C:integral component of membrane; C:membrane; P:transmembrane transport; C:mitochondrial inner membrane; P:transport; F:metal ion binding; C:mitochondrion; P:camera-type eye development; P:multicellular organism growth; P:response to dietary excess; P:response to activity; P:cellular respiration; P:ATP metabolic process; P:response to food; P:calcium ion transmembrane trans…	-19.8	182	204	165	-19.8	204	197	-20.8	180	204	0.996325
mir-16-5p	3'utr_chrUn_11_3'utr_complement(33174981..33175467)	GSONMT00012875001	glycerol-3-phosphate acyltransferase 3-like	P:metabolic process; F:transferase activity, transferring acyl groups; P:CDP-diacylglycerol biosynthetic process; F:transferase activity; F:1-acylglycerol-3-phosphate O-acyltransferase activity; C:integral component of membrane; P:lipid metabolic process; C:membrane; C:endoplasmic reticulum membrane; F:glycerol-3-phosphate O-acyltransferase activity; C:endoplasmic reticulum; P:phospholipid biosyn…	-20.97	217	239	159	-19.4	239	231	-17.49	430	454	0.999391
mir-16-5p	3'utr_chrUn_12_3'utr_complement(33220002..33221413)	GSONMT00068427001	eukaryotic peptide chain release factor subunit 1	C:cytoplasm; F:translation release factor activity, codon specific; P:translational termination; P:nuclear-transcribed mRNA catabolic process, nonsense-mediated decay; P:translation; P:protein methylation; P:modulation by virus of host morphology or physiology; F:translation release factor activity; C:cellular_component; P:regulation of translational termination; P:cellular protein metabolic proc…	-15.32	369	390	152	-19.7	580	572	-16.33	351	390	0.999603
mir-16-5p	3'utr_chrUn_13_3'utr_3309509..3310686	GSONMT00082029001	striatin-like isoform x2	F:molecular_function; P:biological_process; C:cellular_component	-16.21	366	389	159	-16.15	389	382	-16.15	349	388	0.999542
mir-16-5p	3'utr_chrUn_14_3'utr_complement(10991336..10992466)	GSONMT00071539001	ga-binding protein subunit beta-2-like isoform x1	F:molecular_function; P:biological_process; C:cellular_component; P:positive regulation of transcription from RNA polymerase II promoter; F:transcription regulatory region DNA binding; F:protein homodimerization activity; F:protein heterodimerization activity; C:nucleus	-15.54	1070	1091	157	-17.3	1091	1084	-18	1064	1091	0.991986
mir-16-5p	3'utr_chrUn_14_3'utr_complement(2898782..2899073)	GSONMT00072290001	serine incorporator 1-like	C:membrane	-16.77	121	145	157	-15.54	145	137	-15.54	126	144	0.999167
mir-16-5p	3'utr_chrUn_15_3'utr_27553223..27553763	GSONMT00079134001	c-c chemokine receptor type 9	C:integral component of membrane; C:membrane; F:G-protein coupled receptor activity; P:chemokine-mediated signaling pathway; P:signal transduction; P:chemotaxis; F:chemokine receptor activity; F:signal transducer activity; P:G-protein coupled receptor signaling pathway; P:neutrophil activation; F:C-X-C chemokine receptor activity; F:chemokine binding; F:scavenger receptor activity	-17.82	477	498	152	-17.31	498	490	-15.5	229	253	0.991313
mir-16-5p	3'utr_chrUn_15_3'utr_complement(15834087..15834514)	GSONMT00074137001	tubulin-specific chaperone c	P:post-chaperonin tubulin folding pathway; P:cell morphogenesis	-16.07	171	195	152	-16.65	195	188	-16.65	151	194	0.999873
mir-16-5p	3'utr_chrUn_15_3'utr_complement(20642536..20643720)	GSONMT00003345001	lyr motif-containing protein 5	F:molecular_function; P:biological_process; C:cellular_component; C:mitochondrion	-15.62	65	86	156	-16.11	86	78	-16.11	65	85	0.999852
mir-16-5p	3'utr_chrUn_16_3'utr_14310716..14311212	GSONMT00065947001	low quality protein: monocarboxylate transporter 6-like	C:integral component of membrane; P:transmembrane transport	-16.87	59	83	153	-15.89	83	75	-17.68	31	83	0.998538
mir-16-5p	3'utr_chrUn_16_3'utr_23227620..23228905	GSONMT00061575001	sorting nexin-21	F:phosphatidylinositol binding; P:cell communication; C:cellular_component	-19.19	319	344	162	-17.1	344	337	-17.1	320	343	0.992419
mir-16-5p	3'utr_chrUn_16_3'utr_3147756..3149477	GSONMT00080924001	daz-associated protein 2-like	C:cytoplasm; F:WW domain binding; F:protein binding; C:nucleus	-26.9	1672	1693	164	-23.7	1693	1685	-24.9	1672	1693	0.993198
mir-16-5p	3'utr_chrUn_16_3'utr_4854890..4855766	GSONMT00079996001	homeobox protein hox-c11a-like	P:regulation of transcription, DNA-templated; F:sequence-specific DNA binding; C:nucleus; F:sequence-specific DNA binding transcription factor activity; F:DNA binding; P:transcription, DNA-templated; P:multicellular organismal development; P:embryonic digit morphogenesis; P:proximal/distal pattern formation; P:positive regulation of transcription from RNA polymerase II promoter; P:anterior/poster…	-18.07	271	293	170	-16.7	293	286	-17.4	273	293	0.995099
mir-16-5p	3'utr_chrUn_16_3'utr_complement(30242069..30243099)	GSONMT00000104001	myosin light polypeptide 6	F:calcium ion binding	-19.78	266	287	158	-16.36	287	279	-17.26	251	287	0.996972
mir-16-5p	3'utr_chrUn_17_3'utr_complement(3125076..3127054)	GSONMT00061427001	erbb receptor feedback inhibitor 1	-	-16.06	85	105	162	-18.4	993	985	-17.7	83	104	0.994986
mir-16-5p	3'utr_chrUn_17_3'utr_complement(32771115..32771754)	GSONMT00075459001	delta-like protein a-like	P:Notch signaling pathway; F:calcium ion binding; C:integral component of membrane; P:multicellular organismal development; C:membrane; P:cell communication; P:hematopoietic stem cell differentiation; P:anterior/posterior pattern specification; P:lateral inhibition; P:cell differentiation; P:cilium assembly; C:perinuclear region of cytoplasm; F:PDZ domain binding; P:determination of left/right as…	-17.49	53	74	154	-16.9	74	67	-16.9	56	73	0.994986
mir-16-5p	3'utr_chrUn_17_3'utr_complement(35992576..35993500)	GSONMT00036745001	serine arginine repetitive matrix protein 1-like isoform x2	-	-16.32	33	53	152	-19.7	807	799	-15.7	32	53	0.994637
mir-16-5p	3'utr_chrUn_18_3'utr_complement(20699937..20701123)	GSONMT00021733001	adnp homeobox protein 2-like	F:metal ion binding; P:erythrocyte maturation; P:regulation of transcription, DNA-templated; F:sequence-specific DNA binding; F:catalytic activity; C:nucleus; F:sequence-specific DNA binding transcription factor activity; F:DNA binding; P:polyamine biosynthetic process; P:cellular response to retinoic acid; P:negative regulation of cell death; F:molecular_function; P:neuron differentiation; P:pos…	-16.33	211	233	169	-16.9	233	226	-16.9	202	232	0.999451
mir-16-5p	3'utr_chrUn_18_3'utr_complement(720531..720812)	GSONMT00063786001	cd2 antigen cytoplasmic tail-binding protein 2	P:biological_process; C:U5 snRNP; C:nucleoplasm; C:nuclear speck; P:negative regulation of phosphatase activity; F:ribonucleoprotein complex binding; C:nucleus	-15.87	220	241	156	-15.4	241	234	-16.6	220	241	0.997067
mir-16-5p	3'utr_chrUn_2_3'utr_34457484..34458686	GSONMT00077998001	cytoplasmic polyadenylation element-binding protein 1 isoform x3	-	-19.5	1093	1114	160	-17.3	1114	1106	-17.7	1134	1161	0.997616
mir-16-5p	3'utr_chrUn_2_3'utr_39758940..39760255	GSONMT00026942001	interleukin-34 precursor	P:positive regulation of cell proliferation; C:extracellular space; F:macrophage colony-stimulating factor receptor binding; P:positive regulation of protein phosphorylation; F:growth factor activity; F:cytokine activity; P:innate immune response; P:inflammatory response	-21.13	1115	1134	161	-18.4	1134	1126	-19.3	1116	1134	0.998023
mir-16-5p	3'utr_chrUn_2_3'utr_42053598..42054400	GSONMT00081668001	apoptosis-enhancing nuclease	F:nucleic acid binding; F:exonuclease activity; P:response to ionizing radiation; C:nucleoplasm; P:intrinsic apoptotic signaling pathway in response to DNA damage by p53 class mediator; C:nucleolus; C:nucleus	-16.41	688	708	158	-17.1	708	701	-17.8	689	708	0.997067
mir-16-5p	3'utr_chrUn_2_3'utr_complement(9575243..9576109)	GSONMT00037382001	p2x purinoceptor 5-like	F:ATP binding; P:purinergic nucleotide receptor signaling pathway; C:integral component of membrane; C:membrane; F:purinergic nucleotide receptor activity; P:ion transport; F:ion channel activity; P:transport; P:cation transport; F:extracellular ATP-gated cation channel activity; C:plasma membrane; P:ion transmembrane transport; P:positive regulation of calcium-mediated signaling; F:transmembrane…	-17.09	34	55	152	-16.74	222	214	-17.1	35	55	0.998432
mir-16-5p	3'utr_chrUn_20_3'utr_15030855..15032033	GSONMT00044006001	sesquipedalian-1-like isoform x1	P:biological_process; C:cellular_component	-15.34	745	766	151	-15	766	759	-15	720	765	0.999642
mir-16-5p	3'utr_chrUn_20_3'utr_23359501..23360486	GSONMT00023245001	abi gene family member 3-like isoform x2	C:cytoplasm; F:molecular_function; P:biological_process; F:protein tyrosine kinase activator activity	-17.98	228	250	162	-17.2	250	242	-17.2	227	249	0.995434
mir-16-5p	3'utr_chrUn_20_3'utr_7600956..7601542	GSONMT00065485001	transposable element tcb1 transposase	F:transposase activity; P:DNA integration; P:transposition, DNA-mediated; F:DNA binding; C:integral component of membrane; C:membrane; F:G-protein coupled receptor activity; P:signal transduction; F:signal transducer activity; P:G-protein coupled receptor signaling pathway; C:plasma membrane; P:regulation of transcription, DNA-templated; P:transcription, DNA-templated; P:multicellular organismal …	-18.28	546	567	160	-16.1	567	560	-17.1	546	567	0.997154
mir-16-5p	3'utr_chrUn_21_3'utr_16989075..16989296	GSONMT00001526001	von willebrand factor type egf and pentraxin domain-containing protein 1-like	F:calcium ion binding	-19.36	138	162	162	-17.7	162	155	-18.7	140	162	0.996404
mir-16-5p	3'utr_chrUn_21_3'utr_18416976..18418480	GSONMT00033253001	leucine rich adaptor protein 1-like	-	-17.69	131	152	168	-16.7	152	145	-17.9	131	152	0.993602
mir-16-5p	3'utr_chrUn_21_3'utr_1922451..1923548	GSONMT00029979001	dna damage-inducible transcript 4-like	C:cytoplasm; P:negative regulation of signal transduction	-16.67	816	837	152	-16.9	837	830	-16.9	817	836	0.997362
mir-16-5p	3'utr_chrUn_21_3'utr_8153857..8156043	GSONMT00072467001	fibroblast growth factor 6-like	F:fibroblast growth factor receptor binding; F:growth factor activity; F:receptor binding; P:fibroblast growth factor receptor signaling pathway; C:extracellular region	-15.58	171	192	153	-15.1	192	185	-15.1	176	191	0.997577
mir-16-5p	3'utr_chrUn_21_3'utr_9207231..9207716	GSONMT00070767001	leucine-rich repeats and immunoglobulin-like domains protein 3-like	-	-21.75	451	471	153	-19.3	471	463	-20.2	453	471	0.992293
mir-16-5p	3'utr_chrUn_21_3'utr_complement(20999991..21000276)	GSONMT00054658001	rad1-interacting nuclear orphan protein 1-like	P:cellular response to UV; C:chromosome; P:positive regulation of G0 to G1 transition; P:recombinational repair; P:cellular response to ionizing radiation; C:nucleus; P:DNA damage checkpoint; F:molecular_function; P:cell cycle; P:cellular response to DNA damage stimulus	-16.01	135	158	151	-15	158	151	-15	139	157	0.998273
mir-16-5p	3'utr_chrUn_21_3'utr_complement(3232030..3233041)	GSONMT00066815001	collagen alpha-1 chain-like isoform x2	F:cytokine receptor activity; C:membrane; P:cytokine-mediated signaling pathway	-18.25	44	65	153	-17.26	65	57	-17.26	45	64	0.998508
mir-16-5p	3'utr_chrUn_21_3'utr_complement(8186408..8187551)	GSONMT00072473001	g1 s-specific cyclin-d2	C:nucleus; P:regulation of cell cycle; F:protein kinase binding; P:cell cycle; P:cell division; P:regulation of cyclin-dependent protein serine/threonine kinase activity; C:chromatin; P:positive regulation of cyclin-dependent protein kinase activity; C:nuclear membrane; C:nucleolus; C:cyclin-dependent protein kinase holoenzyme complex; C:cytosol	-18.49	375	395	150	-16.4	339	332	-17.4	314	339	0.998731
mir-16-5p	3'utr_chrUn_23_3'utr_10866369..10867737	GSONMT00065044001	bone morphogenetic protein 5 isoform x2	F:growth factor activity; P:growth; C:extracellular region; P:negative regulation of insulin-like growth factor receptor signaling pathway; P:positive regulation of pathway-restricted SMAD protein phosphorylation; P:pattern specification process; P:positive regulation of transcription from RNA polymerase II promoter; P:skeletal system development; P:negative regulation of cortisol biosynthetic pr…	-15.39	457	481	153	-16.6	481	474	-17.5	453	481	0.996404
mir-16-5p	3'utr_chrUn_24_3'utr_10982970..10983270	GSONMT00078597001	bifunctional polynucleotide phosphatase kinase-like	-	-18.1	108	129	164	-17	129	122	-18.2	108	129	0.995834
mir-16-5p	3'utr_chrUn_24_3'utr_complement(5634408..5634949)	GSONMT00068001001	cap-gly domain-containing linker protein 3	C:cytoplasm; C:Golgi stack; C:Golgi apparatus; P:positive regulation of protein phosphorylation; P:positive regulation of apoptotic process; P:positive regulation of glucose transport; P:fat cell differentiation; P:chaperone-mediated protein transport; P:positive regulation of endocytosis; C:membrane raft; C:recycling endosome membrane; P:positive regulation of establishment of protein localizati…	-18.71	439	459	157	-17.7	459	452	-17.7	440	458	0.997362
mir-16-5p	3'utr_chrUn_26_3'utr_3554804..3556374	GSONMT00064130001	carbonic anhydrase 7	F:metal ion binding; P:one-carbon metabolic process; F:zinc ion binding; F:carbonate dehydratase activity; F:lyase activity; P:small molecule metabolic process; C:cytosol; P:bicarbonate transport	-21.2	993	1014	164	-19.8	1014	1006	-16.64	499	529	0.998188
mir-16-5p	3'utr_chrUn_26_3'utr_7000354..7001954	GSONMT00063597001	caveolin 2	C:membrane; C:caveola; C:Golgi apparatus; C:Golgi membrane; C:plasma membrane; P:vesicle docking; C:extrinsic component of cytoplasmic side of plasma membrane; F:D1 dopamine receptor binding; F:protein homodimerization activity; P:vesicle organization; C:perinuclear region of cytoplasm; P:positive regulation of dopamine receptor signaling pathway; C:transport vesicle; C:membrane raft; C:cytoplasm…	-19.72	728	749	156	-18.1	749	742	-18.8	730	749	0.992518
mir-16-5p	3'utr_chrUn_27_3'utr_3982037..3982404	GSONMT00062620001	protein phosphatase 1 regulatory subunit 14a-like	C:cytoplasm; P:regulation of phosphorylation	-16.2	302	326	161	-17.2	326	319	-17.2	300	325	0.997258
mir-16-5p	3'utr_chrUn_27_3'utr_complement(5622258..5623454)	GSONMT00026615001	ral guanine nucleotide dissociation stimulator-like 1-like isoform x2	P:regulation of small GTPase mediated signal transduction; P:small GTPase mediated signal transduction; P:signal transduction; C:intracellular; F:guanyl-nucleotide exchange factor activity	-19.43	421	441	162	-17.7	441	434	-17.7	421	440	0.996424
mir-16-5p	3'utr_chrUn_28_3'utr_13835312..13835708	GSONMT00026141001	40s ribosomal protein s8	F:structural constituent of ribosome; P:translation; C:ribonucleoprotein complex; C:ribosome; C:intracellular; C:cytoplasm; C:cytosolic small ribosomal subunit	-17.62	245	266	160	-19.1	266	259	-19.8	245	266	0.995434
mir-16-5p	3'utr_chrUn_29_3'utr_9426680..9427782	GSONMT00056273001	serine threonine-protein kinase pim-3-like	F:ATP binding; F:protein kinase activity; F:nucleotide binding; P:protein phosphorylation; F:transferase activity, transferring phosphorus-containing groups; F:protein serine/threonine kinase activity; F:transferase activity; P:phosphorylation; F:kinase activity; C:cellular_component; P:negative regulation of apoptotic process; P:negative regulation of insulin secretion involved in cellular respo…	-17.81	315	336	164	-16.9	336	329	-16.9	316	335	0.999451
mir-16-5p	3'utr_chrUn_29_3'utr_complement(13796249..13797257)	GSONMT00073415001	transmembrane protein 234-like	-	-17.72	667	689	151	-16.11	689	681	-17.01	667	689	0.999042
mir-16-5p	3'utr_chrUn_29_3'utr_complement(14395958..14396486)	GSONMT00074310001	lysozyme g	F:lysozyme activity; C:integral component of membrane; P:peptidoglycan catabolic process; P:cell wall macromolecule catabolic process; F:hydrolase activity; P:cytolysis; F:catalytic activity; P:defense response to bacterium; P:metabolic process; F:hydrolase activity, acting on glycosyl bonds; C:extracellular region; C:cellular_component	-20.14	476	497	168	-19.2	497	489	-19.2	478	496	0.996681
mir-16-5p	3'utr_chrUn_3_3'utr_30212495..30212751	GSONMT00028709001	acetylcholine receptor subunit alpha-like	P:skeletal muscle fiber development; F:extracellular ligand-gated ion channel activity; F:cation channel activity; F:ion channel activity; P:chondrocyte intercalation involved in growth plate cartilage morphogenesis; C:integral component of membrane; C:acetylcholine-gated channel complex; C:membrane; F:acetylcholine binding; P:ion transmembrane transport; C:synapse; P:skeletal system morphogenesi…	-15.36	98	119	157	-15.95	119	112	-16.65	75	119	0.995434
mir-16-5p	3'utr_chrUn_3_3'utr_complement(169273..170308)	GSONMT00004136001	spry domain-containing protein 7 isoform x1	F:molecular_function; P:biological_process; C:cellular_component	-18.31	355	379	161	-16.6	379	372	-16.6	357	378	0.998273
mir-16-5p	3'utr_chrUn_3'utr_1049263797..1049264960	GSONMT00046147001	fh2 domain-containing protein 1-like	C:cellular_component	-18	1054	1072	154	-16.7	1075	1068	-16.8	1053	1072	0.993347
mir-16-5p	3'utr_chrUn_3'utr_1054589726..1054590900	GSONMT00072653001	e3 ubiquitin-protein ligase rnf19b-like	F:metal ion binding; F:zinc ion binding; F:ligase activity; C:integral component of membrane; C:membrane; P:protein ubiquitination; C:cytolytic granule; P:interferon-gamma secretion; C:cell; P:natural killer cell mediated cytotoxicity	-17.05	87	110	154	-15.3	110	103	-15.3	87	109	0.999229
mir-16-5p	3'utr_chrUn_3'utr_1062015398..1062015885	GSONMT00026159001	interferon regulatory factor 1	P:regulation of transcription, DNA-templated; P:transcription, DNA-templated; F:regulatory region DNA binding; C:nucleus; F:sequence-specific DNA binding transcription factor activity; F:DNA binding	-17.47	76	100	154	-17.3	100	93	-17.3	75	99	0.991187
mir-16-5p	3'utr_chrUn_3'utr_1067120114..1067121214	GSONMT00004986001	e3 ubiquitin-protein ligase dtx4-like isoform x2	F:metal ion binding; P:biological_process; F:zinc ion binding; C:cellular_component; P:neurogenesis; P:glial cell differentiation	-19.02	8	30	159	-17.8	30	22	-17.8	9	29	0.997539
mir-16-5p	3'utr_chrUn_3'utr_13069302..13070553	GSONMT00020575001	zinc finger swim domain-containing protein 6-like	F:zinc ion binding	-19.21	908	929	152	-18.5	929	921	-17.15	876	930	0.998188
mir-16-5p	3'utr_chrUn_3'utr_24239644..24240566	GSONMT00027870001	1-acyl-sn-glycerol-3-phosphate acyltransferase gamma	F:transferase activity; P:metabolic process; F:transferase activity, transferring acyl groups; F:1-acylglycerol-3-phosphate O-acyltransferase activity	-19.22	699	721	150	-17.94	721	714	-18.84	699	721	0.9993
mir-16-5p	3'utr_chrUn_3'utr_2939865..2941323	GSONMT00032712001	zinc finger protein 654	F:metal ion binding; P:regulation of transcription, DNA-templated; P:transcription, DNA-templated; C:nucleus; F:DNA binding	-21.27	16	39	164	-18.15	39	31	-19.35	3	39	0.998694
mir-16-5p	3'utr_chrUn_3'utr_325259722..325260976	GSONMT00006814001	transmembrane protein 183a	F:molecular_function; P:biological_process; C:cellular_component; C:integral component of membrane	-18.25	397	420	162	-16.2	565	559	-16.1	398	419	0.999451
mir-16-5p	3'utr_chrUn_3'utr_347536934..347538490	GSONMT00057682001	upf0739 protein c1orf74 homolog	F:molecular_function; P:biological_process; C:cellular_component	-17.44	1294	1317	154	-17.2	232	224	-16.4	1296	1316	0.998726
mir-16-5p	3'utr_chrUn_3'utr_351640582..351641032	GSONMT00043256001	forkhead box protein l1	F:DNA binding, bending; P:camera-type eye development; P:pattern specification process; F:sequence-specific DNA binding; F:sequence-specific DNA binding transcription factor activity; F:DNA binding; C:nucleus; P:negative regulation of transcription, DNA-templated; P:embryo development; P:cartilage development; P:regulation of transcription, DNA-templated; P:pectoral fin morphogenesis; P:transcrip…	-17.24	377	399	159	-15	399	391	-15	361	398	0.999062
mir-16-5p	3'utr_chrUn_3'utr_369885459..369886508	GSONMT00008524001	acid phosphatase-like protein 2-like	F:acid phosphatase activity; F:hydrolase activity; C:extracellular region	-16.9	844	865	157	-16.46	865	858	-17.16	830	865	0.996631
mir-16-5p	3'utr_chrUn_3'utr_398551458..398552637	GSONMT00027872001	adenylate cyclase type 2-like isoform x2	P:intracellular signal transduction; P:cyclic nucleotide biosynthetic process; F:phosphorus-oxygen lyase activity; C:integral component of membrane; F:nucleotide binding; C:membrane; F:lyase activity; P:cAMP biosynthetic process; F:adenylate cyclase activity	-17.79	133	154	174	-17.7	154	147	-17.7	136	153	0.998369
mir-16-5p	3'utr_chrUn_3'utr_402315171..402316415	GSONMT00030767001	btb poz domain-containing protein kctd7	P:protein homooligomerization; C:cytoplasm; C:cytosol; C:membrane; C:plasma membrane; P:negative regulation of protein phosphorylation; C:vesicle; P:negative regulation of Kit signaling pathway; P:regulation of Fc receptor mediated stimulatory signaling pathway; P:negative regulation of leukocyte migration; P:negative regulation of mast cell activation; F:DNA binding; P:negative regulation of rec…	-19.57	936	957	167	-17.6	957	949	-18.8	938	957	0.996977
mir-16-5p	3'utr_chrUn_3'utr_414503479..414503750	GSONMT00015614001	mhc class i alpha partial	P:antigen processing and presentation of peptide antigen via MHC class I; F:peptide antigen binding; P:positive regulation of T cell mediated cytotoxicity; C:membrane; C:MHC class I protein complex; P:antigen processing and presentation; P:immune response	-17.5	48	70	162	-15.8	70	63	-15.8	50	69	0.995732
mir-16-5p	3'utr_chrUn_3'utr_425834174..425835334	GSONMT00038047001	e3 ubiquitin-protein ligase znrf2	F:ligase activity; C:endosome membrane; C:membrane; C:synapse; C:endosome; C:cell junction; C:lysosomal membrane; F:zinc ion binding; C:lysosome; P:protein ubiquitination; F:metal ion binding; C:plasma membrane; C:presynaptic membrane	-17.39	44	64	154	-15.85	64	57	-17.05	23	64	0.999533
mir-16-5p	3'utr_chrUn_3'utr_444381700..444382942	GSONMT00050029001	inositol hexaphosphate kinase 2	F:inositol-1,4,5-trisphosphate 3-kinase activity; F:kinase activity; P:phosphorylation; F:transferase activity; P:signal transduction downstream of smoothened; P:positive regulation of smoothened signaling pathway; C:intracellular; C:cellular_component	-19.05	710	730	157	-17.1	730	722	-17.23	676	729	0.998538
mir-16-5p	3'utr_chrUn_3'utr_44701421..44703521	GSONMT00021437001	zinc finger protein 3 isoform 2	F:metal ion binding; F:nucleic acid binding; P:regulation of transcription, DNA-templated; F:identical protein binding; C:intracellular; F:sequence-specific DNA binding transcription factor activity; C:nucleus; F:DNA binding; F:zinc ion binding; P:multicellular organismal development; P:cell differentiation; C:nucleolus; F:protein binding; P:leukocyte activation; P:transcription, DNA-templated	-19.41	907	928	165	-17	928	921	-17	908	927	0.994185
mir-16-5p	3'utr_chrUn_3'utr_482266733..482267193	GSONMT00046771001	acyl-coenzyme a thioesterase 1-like	F:thiolester hydrolase activity; P:acyl-CoA metabolic process; P:lipid metabolic process; F:palmitoyl-CoA hydrolase activity; C:mitochondrion; C:cytosol; P:long-chain fatty acid metabolic process; F:acyl-CoA hydrolase activity	-21.46	235	256	156	-19.66	256	248	-20.36	209	256	0.996625
mir-16-5p	3'utr_chrUn_3'utr_630239253..630240658	GSONMT00004316001	ste20 sps1-related proline-alanine-rich protein kinase-like	F:ATP binding; F:protein kinase activity; F:nucleotide binding; P:protein phosphorylation; F:transferase activity, transferring phosphorus-containing groups; P:positive regulation of potassium ion transport; F:protein kinase binding; P:intracellular signal transduction; P:signal transduction by phosphorylation; C:nucleus; F:kinase activity; C:membrane; F:protein serine/threonine kinase activity; …	-17.77	650	671	151	-16.6	671	663	-16.6	648	670	0.997677
mir-16-5p	3'utr_chrUn_3'utr_639738251..639739765	GSONMT00049545001	jouberin-like isoform x1	-	-15.5	305	327	159	-19.1	327	320	-19.1	303	326	0.991187
mir-16-5p	3'utr_chrUn_3'utr_668403644..668405477	GSONMT00024809001	run domain-containing protein 1-like isoform x1	-	-18.62	999	1019	166	-18	1019	1012	-18	1000	1018	0.991187
mir-16-5p	3'utr_chrUn_3'utr_692002753..692003354	GSONMT00015052001	complement factor h-like	-	-25.02	566	591	163	-23.2	591	583	-24.1	566	591	0.998806
mir-16-5p	3'utr_chrUn_3'utr_720277277..720278877	GSONMT00054955001	histone-lysine n-methyltransferase 2d-like	F:metal ion binding; F:methyltransferase activity; F:transferase activity; F:zinc ion binding; P:methylation; C:nucleus; P:histone H3-K4 methylation; P:chromatin silencing; P:positive regulation of cell proliferation; P:in utero embryonic development; F:DNA binding; P:positive regulation of intracellular estrogen receptor signaling pathway; P:oogenesis; P:regulation of transcription, DNA-template…	-16.27	1339	1360	151	-17.09	1360	1353	-17.09	1324	1359	0.999736
mir-16-5p	3'utr_chrUn_3'utr_730075411..730075878	GSONMT00049277001	hsc70-interacting protein	P:protein homooligomerization; F:identical protein binding; C:cytoplasm; P:chaperone cofactor-dependent protein refolding; F:protein complex binding; F:dATP binding; C:protein complex; F:protein binding; F:chaperone binding; P:protein folding; P:negative regulation of protein refolding; F:Hsp70 protein binding; F:protein domain specific binding; C:cytosol; F:protein binding, bridging; F:unfolded …	-16.38	371	394	158	-15.4	394	387	-16	372	394	0.996926
mir-16-5p	3'utr_chrUn_3'utr_761108436..761108975	GSONMT00018754001	toxin-1 precursor	-	-20.9	194	214	150	-19.2	214	207	-20.1	193	214	0.996921
mir-16-5p	3'utr_chrUn_3'utr_773913987..773914382	GSONMT00027482001	apolipoprotein l3-like	F:lipid binding; P:lipid transport; P:lipoprotein metabolic process; C:extracellular region	-19.37	125	144	153	-21.81	144	136	-22.71	97	144	0.998683
mir-16-5p	3'utr_chrUn_3'utr_802593431..802594023	GSONMT00055982001	receptor-type tyrosine-protein phosphatase eta-like	P:dephosphorylation; F:phosphatase activity; F:hydrolase activity; P:protein dephosphorylation; F:protein tyrosine phosphatase activity; P:artery morphogenesis; F:phosphoprotein phosphatase activity; P:negative regulation of cell proliferation; C:cell surface; P:negative regulation of MAP kinase activity; C:cell-cell junction; F:delta-catenin binding; P:positive chemotaxis; P:negative regulation …	-17.28	276	298	151	-15.8	298	291	-16.7	275	298	0.996404
mir-16-5p	3'utr_chrUn_3'utr_814510837..814511903	GSONMT00049158001	pleckstrin homology domain-containing family o member 1	-	-18.52	877	899	159	-16.5	899	892	-17.2	878	899	0.993645
mir-16-5p	3'utr_chrUn_3'utr_892210658..892211727	GSONMT00062237001	sodium channel protein type 2 subunit alpha-like	F:ion channel activity; F:voltage-gated ion channel activity; C:integral component of membrane; F:sodium channel activity; C:membrane; P:sodium ion transport; P:ion transport; P:transport; P:regulation of ion transmembrane transport; P:sodium ion transmembrane transport; C:voltage-gated sodium channel complex; P:transmembrane transport; F:voltage-gated sodium channel activity	-18.36	361	381	154	-17.45	381	373	-18.05	341	381	0.996972
mir-16-5p	3'utr_chrUn_3'utr_947031366..947032400	GSONMT00046385001	serine threonine-protein kinase endoribonuclease ire1	F:ATP binding; F:protein kinase activity; F:ribonuclease activity; P:protein phosphorylation; P:mRNA processing; F:transferase activity, transferring phosphorus-containing groups; F:protein serine/threonine kinase activity; P:phosphorylation; F:kinase activity	-17.82	591	614	165	-20.8	760	752	-17.7	589	614	0.991397
mir-16-5p	3'utr_chrUn_3'utr_complement(101798773..101799757)	GSONMT00059610001	frizzled- partial	P:forebrain neuron differentiation; P:axonogenesis; P:liver development; P:Wnt signaling pathway; P:spinal cord radial glial cell differentiation; C:integral component of membrane; P:G-protein coupled receptor signaling pathway; C:membrane; P:non-canonical Wnt signaling pathway; P:embryo development; P:gonad development; F:PDZ domain binding; F:signal transducer activity; P:vasculature developmen…	-16.21	825	846	161	-17.2	846	839	-17.2	829	845	0.997703
mir-16-5p	3'utr_chrUn_3'utr_complement(103365085..103366011)	GSONMT00050674001	biogenesis of lysosome-related organelles complex 1 subunit 1	C:BLOC-1 complex; P:aerobic respiration; P:melanosome organization; P:platelet dense granule organization; P:anterograde axon cargo transport; C:mitochondrion; C:cytoplasm; C:lysosomal membrane; P:post-Golgi vesicle-mediated transport; P:neuron projection development; C:mitochondrial matrix; C:mitochondrial intermembrane space; P:peptidyl-lysine acetylation; F:protein binding; P:anterograde synap…	-18.47	16	40	151	-15.2	40	33	-16.4	17	40	0.994908
mir-16-5p	3'utr_chrUn_3'utr_complement(1050475031..1050475651)	GSONMT00028341001	phosphatidylinositide phosphatase sac2-like	F:phosphoric ester hydrolase activity; C:cellular_component; P:small molecule metabolic process; P:phosphatidylinositol-mediated signaling; C:early endosome membrane; P:in utero embryonic development; C:nucleus; P:cilium assembly; P:regulation of Rac GTPase activity; P:small GTPase mediated signal transduction; C:trans-Golgi network; P:positive regulation of Rac GTPase activity; P:phosphatidylino…	-15.18	99	122	153	-15.2	122	115	-15.2	101	121	0.998273
mir-16-5p	3'utr_chrUn_3'utr_complement(1054884831..1054886103)	GSONMT00072665001	c3a anaphylatoxin chemotactic receptor-like	F:N-formyl peptide receptor activity; C:integral component of membrane; F:G-protein coupled receptor activity; F:signal transducer activity; C:membrane; P:signal transduction; P:G-protein coupled receptor signaling pathway	-17.37	193	214	164	-16.8	214	207	-16.8	193	213	0.991187
mir-16-5p	3'utr_chrUn_3'utr_complement(113906429..113907919)	GSONMT00046639001	protein fam219a isoform x1	-	-15.95	281	301	158	-15.37	301	294	-16.27	257	301	0.999542
mir-16-5p	3'utr_chrUn_3'utr_complement(120912955..120913408)	GSONMT00039196001	tripartite motif-containing protein 16-like	F:zinc ion binding; C:intracellular; F:metal ion binding	-18.23	397	419	156	-15.7	419	412	-16.6	397	419	0.997324
mir-16-5p	3'utr_chrUn_3'utr_complement(125400375..125401133)	GSONMT00008219001	atp-dependent dna helicase q5	F:helicase activity; F:nucleic acid binding; F:ATP binding; F:hydrolase activity; P:DNA recombination; F:ATP-dependent helicase activity; C:nuclear membrane; C:cytoplasm; C:DNA-directed RNA polymerase II, holoenzyme; C:nucleolus	-20.48	171	194	156	-16.3	194	186	-15.6	72	93	0.997407
mir-16-5p	3'utr_chrUn_3'utr_complement(175113941..175114560)	GSONMT00077497001	protein ndnf-like	-	-16.34	422	442	151	-18.7	442	434	-15.2	420	441	0.993152
mir-16-5p	3'utr_chrUn_3'utr_complement(28717096..28718240)	GSONMT00072032001	protein lin-7 homolog c	P:maintenance of epithelial cell apical/basal polarity; F:L27 domain binding; C:synapse; F:cytoskeletal protein binding; F:protein domain specific binding; P:neurotransmitter secretion; P:protein transport; C:cell junction; P:exocytosis; F:protein binding; C:plasma membrane; C:neuron projection; F:PDZ domain binding; C:tight junction; C:basolateral plasma membrane; C:postsynaptic membrane; C:post…	-17.57	1055	1076	151	-16.98	138	130	-17.88	90	138	0.998508
mir-16-5p	3'utr_chrUn_3'utr_complement(309007596..309008153)	GSONMT00048791001	g1 s-specific cyclin-e1	P:regulation of cell cycle; F:protein kinase binding; P:cell cycle; P:cell division; P:regulation of cyclin-dependent protein serine/threonine kinase activity; C:nucleus; F:kinase activity; P:phosphorylation; P:protein phosphorylation	-18.02	257	280	151	-20.73	280	272	-16	472	511	0.999907
mir-16-5p	3'utr_chrUn_3'utr_complement(354859061..354860069)	GSONMT00010484001	cytochrome p450 2g1-like	F:metal ion binding; P:oxidation-reduction process; F:oxidoreductase activity, acting on paired donors, with incorporation or reduction of molecular oxygen; F:heme binding; F:oxidoreductase activity; F:iron ion binding; F:monooxygenase activity; C:membrane; F:aromatase activity; C:endoplasmic reticulum membrane; C:intracellular membrane-bounded organelle; C:endoplasmic reticulum; C:organelle memb…	-15.98	218	238	165	-18	238	230	-18	201	237	0.999542
mir-16-5p	3'utr_chrUn_3'utr_complement(370834743..370835192)	GSONMT00062932001	histamine h1 receptor	P:regulation of vascular permeability; C:integral component of membrane; F:G-protein coupled receptor activity; P:positive regulation of vasoconstriction; F:G-protein coupled acetylcholine receptor activity; P:signal transduction; P:G-protein coupled acetylcholine receptor signaling pathway; F:signal transducer activity; P:G-protein coupled receptor signaling pathway; C:integral component of plas…	-15.95	45	67	156	-15.3	67	60	-15.3	40	66	0.998805
mir-16-5p	3'utr_chrUn_3'utr_complement(37700331..37701607)	GSONMT00062049001	inward rectifier potassium channel 2-like	C:integral component of membrane; C:membrane; F:voltage-gated ion channel activity; P:potassium ion transport; F:inward rectifier potassium channel activity; P:ion transport; P:regulation of ion transmembrane transport; P:transport; F:G-protein activated inward rectifier potassium channel activity; P:protein homotetramerization; P:magnesium ion transport; P:cardiac muscle cell action potential; F…	-20.83	1024	1046	152	-20.3	1046	1038	-17.57	1242	1263	0.999908
mir-16-5p	3'utr_chrUn_3'utr_complement(378252089..378253148)	GSONMT00040096001	zinc finger bed domain-containing protein 1-like	-	-15.41	845	866	159	-17.9	866	859	-18.8	827	866	0.998798
mir-16-5p	3'utr_chrUn_3'utr_complement(612717859..612718615)	GSONMT00019980001	acetyl-coenzyme a cytoplasmic-like	F:acetate-CoA ligase activity; P:metabolic process; F:catalytic activity; P:acetyl-CoA biosynthetic process from acetate; F:AMP binding; C:nucleus; P:lipid biosynthetic process; C:cytoplasm; F:ATP binding; P:xenobiotic metabolic process; P:ethanol oxidation; P:acetate biosynthetic process; P:propionate biosynthetic process; C:nucleolus; P:small molecule metabolic process; C:intracellular membrane…	-15.58	696	716	150	-16.4	716	709	-16.4	697	715	0.997703
mir-16-5p	3'utr_chrUn_3'utr_complement(634911266..634911423)	GSONMT00017536001	cyclin-dependent kinase 6	F:protein serine/threonine kinase activity; P:phosphorylation; F:protein kinase activity; P:protein phosphorylation; F:nucleotide binding; P:cell division; F:ATP binding; F:kinase activity; F:transferase activity, transferring phosphorus-containing groups; P:response to virus; F:cyclin-dependent protein serine/threonine kinase activity; P:hematopoietic stem cell differentiation; C:nucleus; P:nega…	-18.06	135	154	157	-17.24	125	117	-16.7	136	153	0.997772
mir-16-5p	3'utr_chrUn_3'utr_complement(722629938..722630765)	GSONMT00037316001	cyclin-j-like isoform x1	C:nucleus; P:regulation of cell cycle; F:protein kinase binding; P:cell cycle; P:cell division; P:regulation of cyclin-dependent protein serine/threonine kinase activity	-17.53	348	371	158	-15.5	371	364	-16.2	349	371	0.995434
mir-16-5p	3'utr_chrUn_3'utr_complement(733500477..733501357)	GSONMT00065148001	afadin- and alpha-actinin-binding isoform x1	F:molecular_function; P:biological_process; C:heterotrimeric G-protein complex; F:signal transducer activity; C:membrane; P:signal transduction; P:G-protein coupled receptor signaling pathway; C:plasma membrane	-16.26	519	540	156	-16	281	275	-16.1	520	540	0.995434
mir-16-5p	3'utr_chrUn_3'utr_complement(737699958..737700685)	GSONMT00010611001	potassium channel subfamily t member 1-like	F:calcium-activated potassium channel activity; C:membrane; P:potassium ion transport; F:voltage-gated potassium channel activity; P:potassium ion transmembrane transport; C:voltage-gated potassium channel complex	-18.54	303	322	156	-19.43	322	314	-20.43	291	322	0.994836
mir-16-5p	3'utr_chrUn_3'utr_complement(759867169..759868177)	GSONMT00016232001	receptor expression-enhancing protein 2-like	F:molecular_function; C:cytoplasmic microtubule; C:integral component of membrane; C:membrane; P:biological_process; P:sensory perception of sweet taste; P:sensory perception of bitter taste; P:protein transport into membrane raft; C:integral component of plasma membrane; F:taste receptor binding	-17.22	88	110	163	-15.5	110	103	-15.5	88	109	0.999229
mir-16-5p	3'utr_chrUn_3'utr_complement(783982114..783983722)	GSONMT00055848001	ras-specific guanine nucleotide-releasing factor 2-like isoform x1	F:Rho guanyl-nucleotide exchange factor activity; P:regulation of Rho protein signal transduction; C:membrane; F:guanyl-nucleotide exchange factor activity; C:cytoplasm; C:endoplasmic reticulum membrane; F:calmodulin binding; C:intracellular; C:endoplasmic reticulum; P:regulation of small GTPase mediated signal transduction; P:small GTPase mediated signal transduction; C:plasma membrane	-17.43	510	535	155	-17.45	535	527	-17.45	494	534	0.999051
mir-16-5p	3'utr_chrUn_3'utr_complement(830105439..830106639)	GSONMT00051616001	tribbles homolog 2	F:ATP binding; F:protein kinase activity; P:protein phosphorylation; F:transferase activity, transferring phosphorus-containing groups; P:negative regulation of interleukin-10 biosynthetic process; P:negative regulation of sequence-specific DNA binding transcription factor activity; F:protein kinase inhibitor activity; P:positive regulation of ubiquitin-protein ligase activity; P:positive regulat…	-20.14	894	914	162	-18.6	914	907	-18.6	894	913	0.991136
mir-16-5p	3'utr_chrUn_3'utr_complement(836730454..836731654)	GSONMT00052811001	alpha-endosulfine	F:phosphatase inhibitor activity; P:mitosis; C:cytoplasm; P:cell division; P:G2/M transition of mitotic cell cycle; F:protein phosphatase 2A binding; F:protein phosphatase type 2A regulator activity; P:cell cycle; F:protein phosphatase inhibitor activity; F:protein kinase binding; C:nucleoplasm	-17.31	498	523	158	-15.7	523	516	-16.6	499	523	0.998545
mir-16-5p	3'utr_chrUn_3'utr_complement(952294068..952294506)	GSONMT00014341001	sodium calcium exchanger 1-like	P:calcium ion transport; C:integral component of membrane; C:membrane; P:cell communication; P:transmembrane transport; F:calcium:sodium antiporter activity; P:cellular calcium ion homeostasis; P:sodium ion transmembrane transport; P:sarcomere organization; P:regulation of heart contraction; P:calcium ion transmembrane transport	-17.47	133	157	154	-15.6	157	150	-15.6	133	156	0.999148
mir-16-5p	3'utr_chrUn_3'utr_complement(981369124..981369354)	GSONMT00059731001	tyrosine-protein kinase jak1-like	F:transferase activity; P:phosphorylation; C:membrane; F:protein kinase activity; F:nucleotide binding; P:protein phosphorylation; F:non-membrane spanning protein tyrosine kinase activity; F:ATP binding; P:multicellular organismal development; F:kinase activity; F:protein tyrosine kinase activity; P:T cell differentiation in thymus; C:endomembrane system; F:transferase activity, transferring phos…	-16.7	95	114	151	-15.6	114	106	-16.2	85	114	0.998949
mir-16-5p	3'utr_chrUn_4_3'utr_18124910..18125363	GSONMT00052185001	structural maintenance of chromosomes protein 6-like	P:DNA repair; C:Smc5-Smc6 complex; C:basement membrane; P:cell adhesion; P:double-strand break repair via homologous recombination; C:chromosome, telomeric region; C:chromosome; P:DNA recombination; P:telomere maintenance via recombination; P:cellular response to DNA damage stimulus; C:nucleus; F:nucleotide binding; F:ATP binding; P:cellular senescence; C:PML body; P:chromosome organization	-15.71	133	152	157	-15	175	167	-15.1	132	152	0.995099
mir-16-5p	3'utr_chrUn_4_3'utr_26292005..26292720	GSONMT00026600001	serine threonine-protein phosphatase 2a 56 kda regulatory subunit gamma isoform-like isoform x1	C:protein phosphatase type 2A complex; P:signal transduction; F:protein phosphatase type 2A regulator activity	-18.78	529	549	158	-16.91	549	542	-17.91	510	549	0.998904
mir-16-5p	3'utr_chrUn_4_3'utr_complement(261323..262443)	GSONMT00056866001	alpha-aminoadipic semialdehyde mitochondrial-like	P:oxidation-reduction process; F:oxidoreductase activity; F:saccharopine dehydrogenase (NAD+, L-glutamate-forming) activity; C:mitochondrion; C:cytoplasm; C:intracellular membrane-bounded organelle; P:L-lysine catabolic process; F:saccharopine dehydrogenase (NADP+, L-lysine-forming) activity	-18.04	620	644	154	-17.9	1119	1111	-16.08	1067	1119	0.999418
mir-16-5p	3'utr_chrUn_4_3'utr_complement(3196177..3196903)	GSONMT00013859001	er degradation-enhancing alpha-mannosidase-like protein 3-like isoform x2	F:calcium ion binding; C:membrane; F:mannosyl-oligosaccharide 1,2-alpha-mannosidase activity	-16.43	533	555	151	-17.8	555	547	-17.8	525	554	0.993036
mir-16-5p	3'utr_chrUn_5_3'utr_14954026..14954824	GSONMT00013407001	run domain beclin-1 interacting and cysteine-rich containing isoform x1	-	-19.95	597	618	163	-16.8	618	610	-16	276	298	0.999451
mir-16-5p	3'utr_chrUn_5_3'utr_19973835..19975485	GSONMT00038475001	uridine-cytidine kinase 2	F:transferase activity; P:CTP salvage; P:phosphorylation; P:UMP salvage; F:nucleotide binding; F:uridine kinase activity; F:ATP binding; F:kinase activity; F:phosphotransferase activity, alcohol group as acceptor; P:metabolic process; C:cellular_component; F:nucleoside kinase activity; C:intracellular membrane-bounded organelle; P:response to axon injury; P:cellular response to oxygen levels; P:f…	-18.6	1370	1390	158	-16.55	1390	1383	-17.55	1349	1390	0.996631
mir-16-5p	3'utr_chrUn_5_3'utr_22450702..22452061	GSONMT00081542001	glycerol-3-phosphate acyltransferase 3-like	F:transferase activity; P:metabolic process; F:transferase activity, transferring acyl groups; P:CDP-diacylglycerol biosynthetic process; F:1-acylglycerol-3-phosphate O-acyltransferase activity; C:integral component of membrane; P:lipid metabolic process; C:membrane; C:endoplasmic reticulum membrane; F:glycerol-3-phosphate O-acyltransferase activity; C:endoplasmic reticulum; P:phospholipid biosyn…	-15.84	861	881	156	-16.87	878	871	-17.7	843	881	0.999873
mir-16-5p	3'utr_chrUn_5_3'utr_46822903..46824171	GSONMT00006162001	serine threonine-protein phosphatase 6 catalytic subunit isoform x1	P:response to yeast; F:protein serine/threonine phosphatase activity; F:phosphoprotein phosphatase activity; F:hydrolase activity; P:protein dephosphorylation; C:cytoplasm; C:cellular_component; F:metal ion binding; C:cytosol; P:cell cycle; P:G1/S transition of mitotic cell cycle; F:protein binding	-17.39	1073	1097	153	-15.55	1097	1090	-16.25	1061	1097	0.999471
mir-16-5p	3'utr_chrUn_6_3'utr_2064912..2066106	GSONMT00071624001	rho-related btb domain-containing protein 2-like	F:GTP binding; P:small GTPase mediated signal transduction; F:nucleotide binding; C:intracellular; F:protein binding; C:cellular_component	-17.27	482	506	161	-15.26	327	320	-16.1	484	506	0.995099
mir-16-5p	3'utr_chrUn_6_3'utr_3805414..3806066	GSONMT00076916001	derlin-2	F:molecular_function; P:biological_process; C:cellular_component; P:endoplasmic reticulum unfolded protein response; C:integral component of endoplasmic reticulum membrane; P:protein N-linked glycosylation via asparagine; P:positive regulation of cell growth; P:positive regulation of cell proliferation; C:endoplasmic reticulum; P:ER-associated ubiquitin-dependent protein catabolic process; P:retr…	-15.51	363	384	164	-15.7	384	377	-15.7	362	383	0.996424
mir-16-5p	3'utr_chrUn_6_3'utr_41303968..41304941	GSONMT00031531001	endothelial differentiation-related factor 1 homolog	F:sequence-specific DNA binding; F:DNA binding; P:regulation of transcription, DNA-templated; C:transcription factor TFIID complex; P:positive regulation of DNA binding; C:cytoplasm; P:transcription, DNA-templated; F:transcription coactivator activity; C:nucleolus; C:nucleus; P:cell differentiation; P:regulation of lipid metabolic process; F:sequence-specific DNA binding transcription factor acti…	-16.82	402	429	151	-15.6	429	422	-15.6	401	428	0.99864
mir-16-5p	3'utr_chrUn_6_3'utr_6806116..6807293	GSONMT00065008001	protein-methionine sulfoxide oxidase mical3a-like isoform x2	F:oxidoreductase activity, acting on paired donors, with incorporation or reduction of molecular oxygen, NAD(P)H as one donor, and incorporation of one atom of oxygen; C:cytoplasm; F:zinc ion binding; F:actin binding; P:oxidation-reduction process; F:oxidoreductase activity; P:exocytosis; P:actin filament depolymerization; F:metal ion binding; P:metabolic process; F:FAD binding; F:monooxygenase a…	-16.53	700	721	168	-16.2	721	714	-16.2	701	720	0.998273
mir-16-5p	3'utr_chrUn_6_3'utr_complement(19932410..19932952)	GSONMT00079894001	cyclin e	P:regulation of cell cycle; F:protein kinase binding; P:cell cycle; P:cell division; P:regulation of cyclin-dependent protein serine/threonine kinase activity; C:nucleus; F:kinase activity; P:phosphorylation; P:protein phosphorylation; F:cyclin-dependent protein serine/threonine kinase regulator activity; C:cyclin-dependent protein kinase holoenzyme complex; P:Wnt signaling pathway; P:DNA replica…	-20.51	223	244	150	-17.62	244	236	-16.06	457	495	0.999907
mir-16-5p	3'utr_chrUn_6_3'utr_complement(31272017..31272778)	GSONMT00067863001	coiled-coil domain-containing protein 117-like	-	-19.98	705	726	164	-16.36	726	718	-17.36	691	726	0.991557
mir-16-5p	3'utr_chrUn_6_3'utr_complement(9472138..9473000)	GSONMT00064891001	glutamine--fructose-6-phosphate aminotransferase	P:carbohydrate biosynthetic process; F:glutamine-fructose-6-phosphate transaminase (isomerizing) activity; F:carbohydrate binding; F:transferase activity; P:metabolic process; P:carbohydrate metabolic process; F:transaminase activity; P:skeletal muscle tissue development; P:melanocyte differentiation; P:embryonic viscerocranium morphogenesis; P:neuromuscular junction development; P:chondrocyte de…	-17.67	324	348	161	-17.2	348	341	-18.1	323	348	0.994991
mir-16-5p	3'utr_chrUn_7_3'utr_18636847..18637964	GSONMT00081383001	erbb receptor feedback inhibitor 1	F:protein kinase binding; P:negative regulation of protein autophosphorylation; C:extrinsic component of cytoplasmic side of plasma membrane; P:skin morphogenesis; C:cytoplasm; P:lung alveolus development; P:negative regulation of epidermal growth factor receptor signaling pathway; P:regulation of keratinocyte differentiation; P:lung epithelium development; P:lung vasculature development	-18.65	85	105	166	-20.4	105	98	-20.4	83	104	0.993171
mir-16-5p	3'utr_chrUn_7_3'utr_41110621..41111849	GSONMT00006799001	activin receptor type-2a-like	P:signal transduction by phosphorylation; F:transmembrane receptor protein serine/threonine kinase activity; P:transmembrane receptor protein serine/threonine kinase signaling pathway; C:membrane; F:protein serine/threonine kinase activity; F:protein kinase activity; F:transforming growth factor beta-activated receptor activity; P:protein phosphorylation; F:ATP binding; F:transferase activity, tr…	-16.42	595	615	151	-16.43	615	608	-17.13	573	615	0.999176
mir-16-5p	3'utr_chrUn_7_3'utr_42822052..42822584	GSONMT00009225001	protein phosphatase 1 regulatory subunit 1a	F:protein phosphatase inhibitor activity; P:signal transduction	-17.18	99	119	154	-17.41	119	111	-18.11	95	119	0.997327
mir-16-5p	3'utr_chrUn_9_3'utr_10039395..10040638	GSONMT00067161001	dna damage-inducible transcript 4-like	C:cytoplasm; P:negative regulation of signal transduction	-16.67	491	512	152	-16.9	512	505	-16.9	492	511	0.996424
mir-16-5p	3'utr_chrUn_9_3'utr_complement(1389406..1390496)	GSONMT00057046001	glucose-induced degradation protein 8 homolog	F:molecular_function; P:biological_process; C:nucleus	-15.83	926	947	160	-15.1	947	940	-16.3	926	947	0.999066
mir-16-5p	3'utr_chrUn_9_3'utr_complement(26119336..26120489)	GSONMT00022180001	e3 ubiquitin-protein ligase trim39-like	F:metal ion binding; F:zinc ion binding; C:intracellular	-15.61	170	193	155	-15.42	193	185	-15.42	144	192	0.999855
mir-16-5p	3'utr_chrUn_Sex_3'utr_7838539..7839736	GSONMT00067255001	ankyrin-1-like	-	-17.29	928	952	158	-16.5	952	945	-16.5	929	951	0.998726
mir-19b-3p	3'utr_chr_12_3'utr_complement(3820861..3821955)	GSONMT00023697001	rrna methyltransferase mitochondrial	F:RNA binding; F:methyltransferase activity; F:transferase activity; P:RNA methylation; P:RNA processing; P:methylation; F:RNA methyltransferase activity	-17.1	288	310	158	-16.2	310	303	-16.7	289	310	0.992419
mir-19b-3p	3'utr_chr_17_3'utr_4468046..4468677	GSONMT00066230001	msx1 partial	P:regulation of transcription, DNA-templated; F:sequence-specific DNA binding; C:nucleus; F:sequence-specific DNA binding transcription factor activity; F:DNA binding; F:transcription regulatory region sequence-specific DNA binding; P:multicellular organismal development	-17.85	258	284	163	-16.6	284	277	-16.6	259	283	0.995732
mir-19b-3p	3'utr_chr_17_3'utr_complement(4491774..4492806)	GSONMT00066233001	limbin-like isoform x1	P:smoothened signaling pathway; C:ciliary basal body; C:cilium; C:cytoplasm; C:ciliary membrane; C:integral component of membrane; C:nucleus	-15.06	338	359	158	-16.9	359	351	-17.58	308	358	0.998538
mir-19b-3p	3'utr_chr_18_3'utr_659685..660952	GSONMT00001324001	retinoic acid receptor rxr-beta-a-like isoform x1	F:sequence-specific DNA binding; P:steroid hormone mediated signaling pathway; F:sequence-specific DNA binding transcription factor activity; F:DNA binding; C:nucleus; F:zinc ion binding; P:regulation of transcription, DNA-templated; F:metal ion binding; P:transcription, DNA-templated; F:steroid hormone receptor activity; P:negative regulation of transcription, DNA-templated; F:sequence-specific …	-15.6	5	32	150	-16.9	32	25	-16.3	793	816	0.999148
mir-19b-3p	3'utr_chr_2_3'utr_complement(3844304..3845675)	GSONMT00077625001	four and a half lim domains protein 3-like	F:metal ion binding; F:zinc ion binding; C:Z disc; F:actin binding; C:stress fiber; P:actin cytoskeleton organization; C:nucleus	-18.21	1270	1293	172	-19.52	1293	1285	-19.52	1252	1292	0.997067
mir-19b-3p	3'utr_chr_28_3'utr_complement(1223113..1223710)	GSONMT00034396001	low quality protein: retinol-binding protein 1	F:lipid binding; P:transport; F:transporter activity; P:retinoic acid metabolic process; P:retinol metabolic process; P:response to vitamin A; P:regulation of granulocyte differentiation; P:biosynthetic process; F:nucleotidyltransferase activity; F:transferase activity; P:NAD biosynthetic process; F:catalytic activity	-18.54	276	299	171	-19.4	299	291	-19.4	278	298	0.992518
mir-19b-3p	3'utr_chrUn_1_3'utr_12065433..12066625	GSONMT00065853001	leucine-rich repeat and immunoglobulin-like domain-containing nogo receptor-interacting protein 2-like	-	-16.93	184	206	156	-18.1	206	199	-18.8	191	206	0.998213
mir-19b-3p	3'utr_chrUn_1_3'utr_complement(20614156..20615438)	GSONMT00078141001	protein fam83h-like	-	-16.91	632	654	154	-15.3	654	646	-16.7	601	654	0.999279
mir-19b-3p	3'utr_chrUn_1_3'utr_complement(33762698..33763736)	GSONMT00069897001	teashirt homolog 3	F:chromatin binding; F:sequence-specific DNA binding; F:sequence-specific DNA binding transcription factor activity; F:DNA binding; C:nucleus; P:negative regulation of transcription, DNA-templated; P:regulation of transcription, DNA-templated; F:metal ion binding; P:regulation of gene expression; P:regulation of respiratory gaseous exchange by neurological system process; P:in utero embryonic dev…	-17.01	915	938	156	-15.1	938	931	-15.8	915	938	0.998553
mir-19b-3p	3'utr_chrUn_11_3'utr_24446403..24447972	GSONMT00072501001	protein fam102a	-	-15.89	186	211	161	-17.3	211	204	-17.3	189	210	0.99902
mir-19b-3p	3'utr_chrUn_11_3'utr_42762309..42762993	GSONMT00073160001	5-oxoprolinase isoform x1	F:hydrolase activity; P:metabolic process; F:catalytic activity	-17.52	228	249	151	-17.9	607	599	-16.8	228	249	0.999542
mir-19b-3p	3'utr_chrUn_11_3'utr_5049886..5050812	GSONMT00035031001	metalloreductase steap1	F:metal ion binding; C:endosome membrane; F:oxidoreductase activity; C:integral component of membrane; P:iron ion homeostasis; P:ion transport	-15.24	356	376	156	-15.9	376	369	-16.45	324	375	0.999051
mir-19b-3p	3'utr_chrUn_11_3'utr_complement(10467266..10468449)	GSONMT00066542001	cellular myelocytomatosis oncogene	P:regulation of transcription, DNA-templated; P:transcription, DNA-templated; F:protein dimerization activity; F:DNA binding; C:nucleus; F:sequence-specific DNA binding transcription factor activity	-22.67	494	516	170	-23.58	516	508	-24.08	466	515	0.999197
mir-19b-3p	3'utr_chrUn_11_3'utr_complement(27247472..27248551)	GSONMT00078994001	ectonucleoside triphosphate diphosphohydrolase 4 isoform x2	F:hydrolase activity; P:UDP catabolic process; C:cytoplasm; C:intracellular membrane-bounded organelle; C:integral component of Golgi membrane; F:uridine-diphosphatase activity	-16.99	179	205	166	-18	205	198	-18	185	204	0.992518
mir-19b-3p	3'utr_chrUn_11_3'utr_complement(27378610..27380131)	GSONMT00078985001	btb poz domain-containing protein kctd9	P:protein homooligomerization; P:intracellular signal transduction	-16.83	935	954	156	-16.9	954	947	-17.6	933	954	0.992136
mir-19b-3p	3'utr_chrUn_11_3'utr_complement(36389820..36391345)	GSONMT00061006001	n-acetyltransferase nat13	F:transferase activity; F:N-acetyltransferase activity; P:somitogenesis; C:cytoplasm; P:multicellular organismal development; F:transferase activity, transferring acyl groups	-17.31	324	347	155	-16.7	347	340	-15.55	1113	1164	0.99924
mir-19b-3p	3'utr_chrUn_12_3'utr_14844475..14845359	GSONMT00063034001	band -like protein 4a	C:cytoplasm; C:extrinsic component of membrane; C:cytoskeleton; F:cytoskeletal protein binding	-16.62	852	874	154	-15.9	874	867	-16.4	842	874	0.999782
mir-19b-3p	3'utr_chrUn_12_3'utr_21605870..21607126	GSONMT00075316001	zinc finger and btb domain-containing protein 21 isoform x2	F:metal ion binding; P:negative regulation of transcription, DNA-templated; F:methyl-CpG binding; C:nucleus; F:nucleic acid binding	-21.63	378	400	157	-18.8	400	393	-18.8	380	399	0.991187
mir-19b-3p	3'utr_chrUn_12_3'utr_25878084..25878550	GSONMT00081091001	upf0428 protein cxorf56 homolog isoform x1	F:molecular_function; P:biological_process; C:cellular_component	-15.25	48	72	156	-15.99	72	64	-15.99	28	71	0.999535
mir-19b-3p	3'utr_chrUn_12_3'utr_complement(1649500..1651060)	GSONMT00036497001	beta- -n-acetylglucosaminyltransferase lunatic fringe-like isoform x1	F:transferase activity; C:integral component of membrane; F:O-fucosylpeptide 3-beta-N-acetylglucosaminyltransferase activity; P:pattern specification process; C:membrane; P:hypochord development; F:transferase activity, transferring glycosyl groups; P:Notch signaling pathway; C:Golgi apparatus; P:multicellular organismal development; P:cell differentiation; F:metal ion binding; P:nervous system d…	-16.2	1184	1208	156	-15.06	989	981	-15.76	956	989	0.999722
mir-19b-3p	3'utr_chrUn_12_3'utr_complement(4284437..4285658)	GSONMT00015751001	beta- -mannosyl-glycoprotein 4-beta-n-acetylglucosaminyltransferase	P:protein N-linked glycosylation; F:beta-1,4-mannosylglycoprotein 4-beta-N-acetylglucosaminyltransferase activity; F:transferase activity; C:membrane; F:transferase activity, transferring glycosyl groups	-16.73	233	256	158	-16.1	256	249	-16.1	238	255	0.997164
mir-19b-3p	3'utr_chrUn_13_3'utr_complement(15202028..15202703)	GSONMT00049635001	protein fam83b-like	-	-16.34	87	114	157	-17.6	114	107	-17.6	83	113	0.997746
mir-19b-3p	3'utr_chrUn_14_3'utr_21669464..21670182	GSONMT00041048001	cysteine-rich hydrophobic domain 1	-	-23.3	163	190	158	-19.6	190	183	-15.63	50	87	0.991913
mir-19b-3p	3'utr_chrUn_15_3'utr_18712551..18713944	GSONMT00068888001	transposable element tcb2 transposase	F:transposase activity; P:DNA integration; P:transposition, DNA-mediated; F:DNA binding; F:nucleic acid binding; F:zinc ion binding	-15.91	764	787	156	-15.2	787	780	-15.2	764	786	0.995434
mir-19b-3p	3'utr_chrUn_15_3'utr_complement(17493782..17495101)	GSONMT00011582001	brother of cdo	P:axon guidance; P:retinal ganglion cell axon guidance; F:identical protein binding; P:regulation of smoothened signaling pathway; F:protein binding	-17.29	1184	1205	157	-16.79	1205	1198	-17.49	1166	1205	0.999907
mir-19b-3p	3'utr_chrUn_16_3'utr_14748740..14749797	GSONMT00065992001	oxysterol-binding protein 6-like isoform x1	P:lipid transport; P:transport	-15.32	73	97	159	-15.9	97	89	-15.9	78	96	0.998638
mir-19b-3p	3'utr_chrUn_16_3'utr_15387510..15388259	GSONMT00066016001	thyroid hormone receptor alpha	F:thyroid hormone receptor activity; F:sequence-specific DNA binding; P:steroid hormone mediated signaling pathway; F:sequence-specific DNA binding transcription factor activity; F:DNA binding; C:nucleus; F:zinc ion binding; P:regulation of transcription, DNA-templated; F:metal ion binding; P:transcription, DNA-templated; F:steroid hormone receptor activity; F:thyroid hormone binding; P:retinoic …	-16.86	365	385	163	-19.08	385	378	-19.08	336	384	0.999642
mir-19b-3p	3'utr_chrUn_16_3'utr_2332976..2333319	GSONMT00007179001	upf0688 protein c1orf174 homolog isoform x1	-	-15.99	160	184	157	-15.3	184	176	-15.3	160	183	0.998731
mir-19b-3p	3'utr_chrUn_16_3'utr_3147756..3149477	GSONMT00080924001	daz-associated protein 2-like	C:cytoplasm; F:WW domain binding; F:protein binding; C:nucleus	-19.12	1274	1298	164	-20.4	1298	1291	-20.4	1275	1297	0.993489
mir-19b-3p	3'utr_chrUn_16_3'utr_complement(11908240..11908676)	GSONMT00078319001	dna topoisomerase 2-alpha	F:DNA topoisomerase type II (ATP-hydrolyzing) activity; F:DNA topoisomerase activity; P:DNA topological change; P:DNA metabolic process; F:DNA binding; C:nucleus; F:nucleotide binding; F:ATP binding; F:isomerase activity; P:mitotic recombination; P:chromosome condensation; P:ATP catabolic process; C:DNA topoisomerase complex (ATP-hydrolyzing); P:DNA-dependent DNA replication; P:resolution of meio…	-15.96	139	161	165	-15.1	161	154	-15.8	140	161	0.995434
mir-19b-3p	3'utr_chrUn_17_3'utr_11044727..11046016	GSONMT00070007001	peptidyl-prolyl cis-trans isomerase fkbp5-like	P:protein folding; P:peptidyl-proline modification; F:peptidyl-prolyl cis-trans isomerase activity; C:membrane; F:FK506 binding; P:protein peptidyl-prolyl isomerization; F:heat shock protein binding; P:chaperone-mediated protein folding; C:nucleus; F:isomerase activity	-18.58	657	680	164	-17.5	680	672	-16.43	385	419	0.999542
mir-19b-3p	3'utr_chrUn_17_3'utr_complement(8193534..8194132)	GSONMT00064342001	probable protein brick1-like	C:cytoplasm; C:cytoskeleton; P:in utero embryonic development; P:positive regulation of cell proliferation; P:cell motility; P:actin cytoskeleton organization; C:cytosol; P:Fc-gamma receptor signaling pathway involved in phagocytosis; P:innate immune response; F:molecular_function; C:cellular_component; P:protein ubiquitination; C:nucleus	-16.1	285	309	163	-15.1	309	301	-16.61	239	309	0.999855
mir-19b-3p	3'utr_chrUn_18_3'utr_complement(2031792..2032985)	GSONMT00062554001	suppressor of cytokine signaling 6	P:intracellular signal transduction; P:regulation of growth; P:protein ubiquitination; P:proteasomal protein catabolic process; C:immunological synapse; P:negative regulation of T cell activation; P:JAK-STAT cascade; P:defense response; P:fat cell differentiation; C:nucleus; C:cytoplasm; P:negative regulation of signal transduction; F:protein binding; P:insulin receptor signaling pathway; P:biolo…	-20.81	10	34	171	-19.5	34	27	-20	9	34	0.9973
mir-19b-3p	3'utr_chrUn_19_3'utr_complement(13078024..13078376)	GSONMT00074047001	beta- -galactosyltransferase 1	F:transferase activity; P:carbohydrate metabolic process; F:lactose synthase activity; F:transferase activity, transferring glycosyl groups; F:UDP-galactosyltransferase activity; P:negative regulation of cell proliferation; C:plasma membrane; P:binding of sperm to zona pellucida; C:desmosome; P:regulation of cellular component movement; P:acute inflammatory response; F:galactosyltransferase activ…	-16.71	12	35	157	-16.2	35	28	-16.7	19	35	0.995746
mir-19b-3p	3'utr_chrUn_2_3'utr_3098011..3098805	GSONMT00077009001	serine threonine-protein kinase nek10-like isoform x1	F:transferase activity; P:phosphorylation; P:peptidyl-tyrosine phosphorylation; F:protein kinase activity; P:protein phosphorylation; F:nucleotide binding; F:ATP binding; F:kinase activity; F:protein tyrosine kinase activity; F:transferase activity, transferring phosphorus-containing groups	-15.59	543	569	153	-16.25	309	302	-16.25	269	308	0.99946
mir-19b-3p	3'utr_chrUn_2_3'utr_35935201..35935719	GSONMT00054099001	synaptonemal complex protein 3	F:molecular_function; C:cellular_component; P:spermatogenesis, exchange of chromosomal proteins	-15.33	105	125	158	-16.2	125	117	-16.7	101	125	0.992013
mir-19b-3p	3'utr_chrUn_2_3'utr_complement(32851684..32852510)	GSONMT00052922001	rapunzel 5	-	-19.4	407	428	156	-18.6	428	420	-19.1	387	428	0.994722
mir-19b-3p	3'utr_chrUn_2_3'utr_complement(41374426..41375287)	GSONMT00081638001	pleckstrin homology domain-containing family a member 7-like isoform x4	-	-15.56	547	569	171	-16	569	562	-16	548	568	0.998273
mir-19b-3p	3'utr_chrUn_2_3'utr_complement(831059..832833)	GSONMT00030426001	---NA---	-	-16.73	1371	1394	170	-15.3	1394	1386	-15.7	1374	1394	0.991568
mir-19b-3p	3'utr_chrUn_21_3'utr_8044900..8046392	GSONMT00072457001	vacuolar proton pump subunit e 1	C:proton-transporting two-sector ATPase complex, catalytic domain; F:proton-transporting ATPase activity, rotational mechanism; P:ATP hydrolysis coupled proton transport; P:retina development in camera-type eye; P:notochord cell vacuolation; F:hydrolase activity; F:hydrogen-exporting ATPase activity, phosphorylative mechanism	-18.73	823	849	152	-15.8	849	842	-16.2	823	849	0.994836
mir-19b-3p	3'utr_chrUn_21_3'utr_9207231..9207716	GSONMT00070767001	leucine-rich repeats and immunoglobulin-like domains protein 3-like	-	-15.5	411	433	157	-15.8	433	426	-16.3	401	433	0.999391
mir-19b-3p	3'utr_chrUn_22_3'utr_18396321..18397447	GSONMT00042783001	lysosome-associated membrane glycoprotein 1-like	C:membrane; F:molecular_function; P:biological_process	-15.38	166	188	157	-15.7	188	180	-15.94	535	571	0.996595
mir-19b-3p	3'utr_chrUn_23_3'utr_13661673..13662955	GSONMT00019616001	g-protein coupled receptor family c group 5 member c-like	F:sevenless binding; P:visual perception; F:signal transducer activity; F:G-protein coupled receptor activity; C:integral component of membrane; C:membrane; P:signal transduction; P:G-protein coupled receptor signaling pathway; C:mitochondrion; F:molecular_function; C:receptor complex; P:biological_process; C:plasma membrane	-19.18	644	665	156	-17.7	665	658	-18.1	650	665	0.992518
mir-19b-3p	3'utr_chrUn_24_3'utr_814763..816213	GSONMT00046299001	wd repeat-containing protein 20 isoform x1	-	-15.52	691	713	163	-16.3	713	706	-16.8	696	713	0.996379
mir-19b-3p	3'utr_chrUn_26_3'utr_complement(5393624..5394752)	GSONMT00064055001	transcription factor e2f8 isoform x2	P:hepatocyte differentiation; P:cell cycle comprising mitosis without cytokinesis; C:transcription factor complex; F:DNA binding; C:nucleus; P:regulation of transcription, DNA-templated; P:negative regulation of transcription from RNA polymerase II promoter; P:cell cycle; P:transcription, DNA-templated; P:negative regulation of cytokinesis; F:sequence-specific DNA binding transcription factor act…	-16.18	219	238	160	-16.3	238	231	-16.3	221	237	0.991187
mir-19b-3p	3'utr_chrUn_27_3'utr_15302104..15303781	GSONMT00027181001	microtubule-associated protein 6-like isoform x1	P:microtubule cytoskeleton organization; F:microtubule binding; F:calmodulin binding; C:microtubule	-15.71	260	283	156	-15.2	283	276	-15.7	261	283	0.995434
mir-19b-3p	3'utr_chrUn_27_3'utr_complement(12342111..12342517)	GSONMT00010383001	transmembrane protein 160	C:integral component of membrane; C:membrane; C:mitochondrion	-18.49	30	51	159	-17.9	51	44	-18.6	29	51	0.999421
mir-19b-3p	3'utr_chrUn_28_3'utr_complement(10001727..10002801)	GSONMT00079794001	armadillo repeat-containing protein 1-like	F:metal ion binding; P:metal ion transport; C:cellular_component; C:mitochondrion	-19.04	755	780	150	-18.8	780	773	-19.5	754	780	0.998545
mir-19b-3p	3'utr_chrUn_28_3'utr_complement(7380092..7381829)	GSONMT00077222001	vacuolar protein sorting-associated protein 4b-like	F:ATP binding; F:nucleotide binding; F:nucleoside-triphosphatase activity	-15.21	1549	1571	150	-16.31	1571	1563	-17.61	1540	1571	0.997985
mir-19b-3p	3'utr_chrUn_28_3'utr_complement(9900494..9901506)	GSONMT00079797001	nicotinamide mononucleotide adenylyltransferase 2	P:biosynthetic process; F:nucleotidyltransferase activity; F:transferase activity; P:NAD biosynthetic process; F:catalytic activity; F:nicotinate-nucleotide adenylyltransferase activity; C:cytoplasm; F:nucleotide binding; F:ATP binding; C:Golgi apparatus; P:pyridine nucleotide biosynthetic process; F:nicotinamide-nucleotide adenylyltransferase activity; C:synapse; C:late endosome; C:nucleus; C:tr…	-17.79	718	742	156	-17.2	689	682	-17.7	650	689	0.996972
mir-19b-3p	3'utr_chrUn_29_3'utr_8123287..8124482	GSONMT00043264001	ccr4-not transcription complex subunit 6 isoform x1	P:biological_process; C:cellular_component; P:exonucleolytic nuclear-transcribed mRNA catabolic process involved in deadenylation-dependent decay; P:positive regulation of cytoplasmic mRNA processing body assembly; P:nuclear-transcribed mRNA catabolic process, no-go decay; P:positive regulation of ligand-dependent nuclear receptor transcription coactivator activity; P:positive regulation of cell …	-15.8	489	511	153	-15.5	248	242	-15.1	488	510	0.998273
mir-19b-3p	3'utr_chrUn_3'utr_1056912656..1056913755	GSONMT00055646001	40s ribosomal protein s7	F:structural constituent of ribosome; P:translation; C:ribosome; C:intracellular; C:cytosolic small ribosomal subunit; C:ribonucleoprotein complex; C:small-subunit processome; P:rRNA processing; P:ribosomal small subunit biogenesis; C:90S preribosome; C:nucleus; C:nucleolus; P:regulation of cell cycle; P:embryo development; P:hemopoiesis; F:hydrolase activity	-19.06	427	453	156	-15.6	453	446	-16.5	427	453	0.997224
mir-19b-3p	3'utr_chrUn_3'utr_1080779631..1080780661	GSONMT00038168001	ciliary neurotrophic factor-like	C:cytoplasm; P:growth; C:extracellular region	-16.46	984	1006	165	-18.01	1006	998	-18.01	983	1005	0.9991
mir-19b-3p	3'utr_chrUn_3'utr_1097326611..1097328030	GSONMT00045409001	osteopetrosis-associated transmembrane protein 1-like	C:integral component of membrane	-17.33	806	831	159	-18	831	823	-18	810	830	0.992518
mir-19b-3p	3'utr_chrUn_3'utr_129073408..129074151	GSONMT00020358001	oxysterol-binding protein 2 isoform x1	P:lipid transport; P:transport; C:viral envelope	-18.64	405	430	163	-17.87	430	423	-18.37	390	430	0.995263
mir-19b-3p	3'utr_chrUn_3'utr_200712169..200713411	GSONMT00046073001	transmembrane protein 9b-like	C:integral component of membrane; P:positive regulation of I-kappaB kinase/NF-kappaB signaling; F:signal transducer activity	-18.25	346	370	150	-19.6	370	363	-20.3	323	370	0.999051
mir-19b-3p	3'utr_chrUn_3'utr_207450096..207451298	GSONMT00073808001	ah receptor-interacting protein	P:protein folding; P:protein peptidyl-prolyl isomerization; F:unfolded protein binding; P:protein targeting to mitochondrion; C:cytoplasm; F:GAF domain binding; P:protein maturation by protein folding; C:plasma membrane; C:nucleus; P:regulation of RNA biosynthetic process; C:membrane; P:xenobiotic metabolic process; P:regulation of protein kinase A signaling; C:nucleolus; F:protein binding; F:tra…	-19.17	875	897	170	-17	897	890	-17.5	876	897	0.991241
mir-19b-3p	3'utr_chrUn_3'utr_272438606..272438898	GSONMT00063799001	nedd4-like e3 ubiquitin-protein ligase wwp2	F:ligase activity; P:protein ubiquitination; F:ubiquitin-protein ligase activity; P:palate development; P:protein ubiquitination involved in ubiquitin-dependent protein catabolic process; C:cytoplasm; C:nucleus	-17.46	67	86	152	-17.11	164	156	-17.11	118	163	0.999874
mir-19b-3p	3'utr_chrUn_3'utr_280899322..280900158	GSONMT00015408001	cytokine receptor-like factor 1-like isoform x1	P:biological_process	-16.05	692	715	154	-18.15	715	708	-18.15	666	714	0.997833
mir-19b-3p	3'utr_chrUn_3'utr_293297405..293298004	GSONMT00005535001	unnamed protein product	P:regulation of transcription, DNA-templated; C:nucleus	-19.82	495	517	158	-20.3	517	509	-20.09	513	556	0.999648
mir-19b-3p	3'utr_chrUn_3'utr_296554321..296555453	GSONMT00050596001	dna damage-inducible transcript 4-like	C:cytoplasm; P:negative regulation of signal transduction; F:molecular_function	-16.04	477	499	166	-16.62	499	492	-17.32	460	499	0.998731
mir-19b-3p	3'utr_chrUn_3'utr_337061316..337062745	GSONMT00020552001	forkhead box protein m1	P:negative regulation of stress-activated MAPK cascade; P:positive regulation of cell proliferation; C:transcription factor complex; F:DNA binding; C:nucleus; P:liver development; P:regulation of transcription, DNA-templated; P:negative regulation of transcription from RNA polymerase II promoter; F:RNA polymerase II distal enhancer sequence-specific DNA binding transcription factor activity; P:tr…	-17.9	304	328	157	-16.3	328	320	-16.8	310	328	0.996793
mir-19b-3p	3'utr_chrUn_3'utr_421162583..421163732	GSONMT00008940001	mkl myocardin-like protein 1-like isoform x5	F:nucleic acid binding	-17.44	533	557	152	-18.5	557	550	-18.5	532	556	0.999642
mir-19b-3p	3'utr_chrUn_3'utr_473629696..473630689	GSONMT00056317001	iroquois-class homeodomain protein irx-6-like isoform x2	P:regulation of transcription, DNA-templated; F:sequence-specific DNA binding; C:nucleus; F:sequence-specific DNA binding transcription factor activity; F:DNA binding	-16.05	936	959	155	-15.9	959	952	-16.6	942	959	0.99811
mir-19b-3p	3'utr_chrUn_3'utr_535387622..535388867	GSONMT00036595001	serine threonine-protein kinase chk2	F:kinase activity; F:ATP binding; F:protein kinase activity; P:phosphorylation; P:protein phosphorylation; F:transferase activity, transferring phosphorus-containing groups; F:protein serine/threonine kinase activity; P:cellular response to DNA damage stimulus; F:transferase activity; C:cellular_component; F:protein kinase binding; P:response to gamma radiation; P:regulation of transcription, DNA…	-17.59	1137	1161	151	-17.4	1161	1154	-16.51	684	730	0.999542
mir-19b-3p	3'utr_chrUn_3'utr_560879932..560880136	GSONMT00023743001	protein nlrc3	P:regulation of apoptotic process; F:ATP binding; F:nucleotide binding; C:intracellular	-16.71	76	101	150	-15.4	101	94	-15.9	81	101	0.996379
mir-19b-3p	3'utr_chrUn_3'utr_717382408..717384230	GSONMT00027773001	protein fam135a-like isoform x2	F:molecular_function; P:biological_process; C:cellular_component	-15.66	979	1001	173	-17.1	1001	993	-17.1	984	1000	0.998847
mir-19b-3p	3'utr_chrUn_3'utr_876594734..876596265	GSONMT00055568001	glutamate receptor nmda 2b-like isoform x1	F:ionotropic glutamate receptor activity; F:ion channel activity; F:transporter activity; P:ionotropic glutamate receptor signaling pathway; C:integral component of membrane; C:membrane; C:synapse; P:ion transport; C:cell junction; P:transport; F:extracellular-glutamate-gated ion channel activity; F:receptor activity; C:postsynaptic membrane; C:plasma membrane	-16.05	1168	1189	153	-15.55	1189	1181	-17.17	1127	1189	0.997766
mir-19b-3p	3'utr_chrUn_3'utr_944726108..944726727	GSONMT00004968001	vacuole membrane protein 1	C:endoplasmic reticulum-Golgi intermediate compartment membrane; C:vacuolar membrane; C:integral component of membrane; C:membrane; C:vacuole; F:molecular_function; C:endoplasmic reticulum; C:plasma membrane; P:biological_process; P:cell-cell adhesion; P:cell junction assembly; P:embryo implantation; C:pre-autophagosomal structure	-16.54	473	495	157	-16.4	495	488	-16.9	467	495	0.993036
mir-19b-3p	3'utr_chrUn_3'utr_950444591..950445690	GSONMT00022291001	neural wiskott-aldrich syndrome protein	P:actin filament organization; P:spindle localization; C:lamellipodium; F:identical protein binding; C:nucleus; P:mitosis; C:actin cap; P:cellular protein complex localization; F:actin binding; P:regulation of transcription, DNA-templated; P:regulation of protein localization; F:protein binding; P:transcription, DNA-templated; P:response to bacterium; P:positive regulation of Arp2/3 complex-media…	-16.7	473	492	156	-18.1	492	485	-18.1	470	491	0.997127
mir-19b-3p	3'utr_chrUn_3'utr_complement(1007128052..1007129003)	GSONMT00047180001	cell cycle progression protein 1-like isoform x1	-	-15.68	103	124	162	-15.8	124	117	-16.5	102	124	0.999095
mir-19b-3p	3'utr_chrUn_3'utr_complement(1048301651..1048302869)	GSONMT00014859001	transmembrane protein 106b-like	C:integral component of membrane; C:membrane; C:lysosomal membrane; C:lysosome; C:late endosome membrane; F:molecular_function; P:biological_process; C:endosome	-20.56	584	607	156	-19.1	607	599	-17.46	298	352	0.998513
mir-19b-3p	3'utr_chrUn_3'utr_complement(1091969320..1091970040)	GSONMT00012549001	carcinoembryonic antigen-related cell adhesion molecule 5	-	-16.77	572	594	153	-15.5	594	587	-16	579	594	0.999445
mir-19b-3p	3'utr_chrUn_3'utr_complement(217241060..217241911)	GSONMT00001784001	nicotinamide mononucleotide adenylyltransferase 1	P:biosynthetic process; F:nucleotidyltransferase activity; F:transferase activity; P:NAD biosynthetic process; F:catalytic activity; F:nicotinamide-nucleotide adenylyltransferase activity; C:cellular_component; F:nicotinate-nucleotide adenylyltransferase activity; C:nucleus; F:ATP binding	-16.88	328	351	160	-17.6	351	344	-17.6	328	350	0.999642
mir-19b-3p	3'utr_chrUn_3'utr_complement(230609843..230611509)	GSONMT00008120001	e3 ubiquitin-protein ligase arkadia isoform x2	F:metal ion binding; F:zinc ion binding; P:positive regulation of protein ubiquitination; P:pattern specification process; C:nucleus; P:positive regulation of transcription, DNA-templated; C:cytoplasm; P:ubiquitin-dependent SMAD protein catabolic process; P:protein polyubiquitination; C:protein complex; F:ubiquitin-protein ligase activity; P:positive regulation of transforming growth factor beta …	-15.66	301	323	156	-19.31	323	316	-19.81	287	323	0.996625
mir-19b-3p	3'utr_chrUn_3'utr_complement(359011484..359012768)	GSONMT00036384001	phosphatidylethanolamine-binding protein variant 1	F:molecular_function; P:biological_process; C:cellular_component	-15.07	1039	1066	154	-18.9	1066	1059	-19.6	1034	1066	0.997289
mir-19b-3p	3'utr_chrUn_3'utr_complement(410758731..410759649)	GSONMT00012537001	cytochrome c oxidase subunit mitochondrial-like	C:mitochondrial envelope; F:cytochrome-c oxidase activity; P:oxidation-reduction process; F:oxidoreductase activity	-18.12	162	184	153	-16.66	184	176	-17.16	136	184	0.996972
mir-19b-3p	3'utr_chrUn_3'utr_complement(547269900..547270458)	GSONMT00041013001	forkhead box protein q1-like	P:regulation of transcription, DNA-templated; P:transcription, DNA-templated; F:sequence-specific DNA binding; C:nucleus; F:sequence-specific DNA binding transcription factor activity; F:DNA binding; P:response to xenobiotic stimulus; C:transcription factor complex; P:negative regulation of transcription from RNA polymerase II promoter; F:RNA polymerase II distal enhancer sequence-specific DNA bi…	-18.69	120	143	157	-19.39	143	136	-19.39	106	142	0.996625
mir-19b-3p	3'utr_chrUn_3'utr_complement(61731682..61732863)	GSONMT00036510001	protein saal1	P:acute-phase response; C:extracellular region	-15.96	1073	1100	154	-15.9	1100	1092	-15.9	1080	1099	0.995188
mir-19b-3p	3'utr_chrUn_3'utr_complement(686056788..686056961)	GSONMT00014410001	pdz and lim domain protein 3	F:metal ion binding; F:zinc ion binding; P:actin filament organization; F:structural constituent of muscle; F:cytoskeletal protein binding; C:actin cytoskeleton; P:heart development	-16.52	96	118	158	-15.6	118	111	-16.3	96	118	0.998545
mir-19b-3p	3'utr_chrUn_3'utr_complement(741894456..741895580)	GSONMT00032187001	neuroligin 2a	P:cell adhesion; C:membrane; P:regulation of respiratory gaseous exchange by neurological system process; P:protein localization to synapse; P:sensory perception of pain; P:presynaptic membrane assembly; P:postsynaptic membrane assembly; P:positive regulation of synaptic transmission, glutamatergic; P:neuromuscular process controlling balance; P:locomotory exploration behavior; C:synapse; P:posit…	-16.7	1047	1069	156	-16.7	1069	1061	-17.4	1046	1069	0.991557
mir-19b-3p	3'utr_chrUn_3'utr_complement(788516789..788517996)	GSONMT00024504001	low quality protein: fibroblast growth factor receptor 2	P:epidermis morphogenesis; P:lung lobe morphogenesis; P:coronal suture morphogenesis; F:protein binding; P:in utero embryonic development; C:extracellular region; P:insulin receptor signaling pathway; P:positive regulation of cell cycle; P:negative regulation of cell proliferation; P:positive regulation of cell proliferation; P:regulation of cell fate commitment; P:peptidyl-tyrosine phosphorylati…	-16.22	780	802	156	-18.3	802	794	-19	776	802	0.999363
mir-19b-3p	3'utr_chrUn_3'utr_complement(804849371..804850569)	GSONMT00051433001	tankyrase-1-like isoform x4	F:NAD+ ADP-ribosyltransferase activity	-19.53	131	153	174	-20.2	153	145	-20.2	121	152	0.997067
mir-19b-3p	3'utr_chrUn_3'utr_complement(816582959..816584373)	GSONMT00002756001	39s ribosomal protein mitochondrial precursor	C:ribosome; F:structural constituent of ribosome; C:mitochondrion; P:apoptotic process; P:translation; P:cell cycle; C:mitochondrial large ribosomal subunit; C:ribonucleoprotein complex	-21.52	714	740	155	-20.8	740	733	-16.15	200	243	0.998274
mir-19b-3p	3'utr_chrUn_3'utr_complement(887198857..887200179)	GSONMT00041130001	atp-binding cassette sub-family a member 1-like	F:ATP binding; F:ATPase activity; F:nucleotide binding; F:nucleoside-triphosphatase activity; C:cellular_component; P:ATP catabolic process; C:integral component of plasma membrane; C:plasma membrane; P:positive regulation of cholesterol efflux; P:reverse cholesterol transport; P:platelet dense granule organization; P:lysosome organization; C:phagocytic vesicle; P:cellular response to lipopolysac…	-16.77	493	518	153	-15.6	518	510	-15.6	501	517	0.996379
mir-19b-3p	3'utr_chrUn_3'utr_complement(90941400..90942024)	GSONMT00045933001	diacylglycerol kinase epsilon	F:NAD+ kinase activity; P:intracellular signal transduction; P:protein kinase C-activating G-protein coupled receptor signaling pathway; F:diacylglycerol kinase activity; P:metabolic process; F:kinase activity; P:phosphorylation	-16.88	586	610	159	-15.7	610	603	-16.1	580	610	0.994115
mir-19b-3p	3'utr_chrUn_4_3'utr_36989067..36990209	GSONMT00028274001	protein-glutamine gamma-glutamyltransferase k-like	F:metal ion binding; P:peptide cross-linking; F:transferase activity; F:protein-glutamine gamma-glutamyltransferase activity	-16.17	858	881	152	-16.6	881	874	-16.6	857	880	0.999873
mir-19b-3p	3'utr_chrUn_4_3'utr_complement(21675548..21676421)	GSONMT00065653001	voltage-dependent anion channel 2	C:mitochondrial outer membrane; P:anion transport; F:voltage-gated anion channel activity; P:transmembrane transport; P:regulation of anion transport; P:fin regeneration	-22.93	693	718	164	-20.2	718	710	-20.2	693	717	0.995891
mir-19b-3p	3'utr_chrUn_4_3'utr_complement(44614825..44616272)	GSONMT00006930001	apoptosis-enhancing nuclease	F:nucleic acid binding; F:exonuclease activity; P:response to ionizing radiation; C:nucleoplasm; P:intrinsic apoptotic signaling pathway in response to DNA damage by p53 class mediator; C:nucleolus; C:nucleus	-16.11	614	637	160	-17.9	598	592	-16.2	616	636	0.995732
mir-19b-3p	3'utr_chrUn_5_3'utr_22683647..22684166	GSONMT00081555001	calcyphosin-like protein	F:calcium ion binding; C:cellular_component; F:metal ion binding	-15.38	383	409	158	-15.36	409	401	-16.86	373	409	0.998214
mir-19b-3p	3'utr_chrUn_5_3'utr_25874288..25874604	GSONMT00031588001	expressed sequence isoform cra_c	F:molecular_function; P:biological_process; C:cellular_component	-16.23	217	242	153	-16.55	229	222	-16.95	180	229	0.998731
mir-19b-3p	3'utr_chrUn_6_3'utr_12109933..12110851	GSONMT00037024001	72 kda type iv collagenase precursor	F:metal ion binding; P:proteolysis; F:metallopeptidase activity; C:collagen; C:extracellular matrix; F:zinc ion binding; F:metalloendopeptidase activity; F:hydrolase activity; F:peptidase activity; P:collagen catabolic process; P:face morphogenesis; C:nucleus; C:sarcomere; P:extracellular matrix disassembly; P:cellular protein metabolic process; P:extracellular matrix organization; C:extracellula…	-16.02	461	483	158	-17.72	483	475	-18.42	444	483	0.995365
mir-19b-3p	3'utr_chrUn_6_3'utr_20789838..20791496	GSONMT00079870001	phosphorylase b kinase regulatory subunit beta-like	F:hydrolase activity, hydrolyzing O-glycosyl compounds; P:glycogen metabolic process; P:polysaccharide metabolic process; F:catalytic activity; F:calmodulin binding; P:glycogen catabolic process; P:carbohydrate metabolic process; P:glucose metabolic process; P:small molecule metabolic process; F:protein binding; P:generation of precursor metabolites and energy; C:cytosol; C:plasma membrane; C:mem…	-19.15	392	414	173	-17.3	414	407	-17.3	393	413	0.998273
mir-19b-3p	3'utr_chrUn_6_3'utr_27783448..27784165	GSONMT00066098001	cell cycle progression protein 1-like isoform x2	-	-15.68	96	117	162	-15.8	117	110	-16.5	95	117	0.998404
mir-19b-3p	3'utr_chrUn_6_3'utr_complement(22130041..22130652)	GSONMT00017463001	gtp-binding protein rad	F:GTP binding; F:GTPase activity; P:small GTPase mediated signal transduction; P:GTP catabolic process; F:nucleotide binding; C:membrane; P:signal transduction	-16.22	588	611	155	-18.7	611	603	-18.7	581	610	0.998832
mir-19b-3p	3'utr_chrUn_6_3'utr_complement(27092628..27093060)	GSONMT00066065001	e3 ubiquitin-protein ligase arkadia isoform x2	F:metal ion binding; F:zinc ion binding; P:positive regulation of protein ubiquitination; P:pattern specification process; C:nucleus; P:positive regulation of transcription, DNA-templated; C:cytoplasm; P:ubiquitin-dependent SMAD protein catabolic process; P:protein polyubiquitination; C:protein complex; F:ubiquitin-protein ligase activity; P:positive regulation of transforming growth factor beta …	-15.66	308	330	156	-15.51	330	323	-16.01	293	330	0.9993
mir-19b-3p	3'utr_chrUn_7_3'utr_14201081..14202183	GSONMT00064201001	sulfite mitochondrial	F:metal ion binding; P:oxidation-reduction process; F:heme binding; F:oxidoreductase activity; F:electron carrier activity; F:molybdenum ion binding; F:molybdopterin cofactor binding; C:mitochondrion	-19.33	84	106	166	-21.8	106	99	-22.3	82	106	0.997635
mir-19b-3p	3'utr_chrUn_7_3'utr_8689821..8690982	GSONMT00049773001	zinc finger and scan domain-containing protein 22-like	F:metal ion binding; F:nucleic acid binding	-17.37	474	500	152	-17.6	500	492	-18.49	437	500	0.996972
mir-19b-3p	3'utr_chrUn_7_3'utr_complement(17075177..17076400)	GSONMT00065424001	mitochondrial intermembrane space import and assembly protein 40	P:protein transport; P:protein maturation by protein folding; C:mitochondrion; P:transport; P:protein import into mitochondrial intermembrane space; P:oxidation-reduction process; F:oxidoreductase activity; C:mitochondrial intermembrane space; P:'de novo' posttranslational protein folding; F:protein disulfide oxidoreductase activity	-15.88	856	878	156	-19.2	878	871	-19.2	858	877	0.995732
mir-19b-3p	3'utr_chrUn_7_3'utr_complement(6715833..6717014)	GSONMT00080305001	transmembrane protein fam155a-like	-	-15.01	266	290	152	-16.1	290	283	-16.1	265	289	0.999642
mir-19b-3p	3'utr_chrUn_8_3'utr_33843510..33844226	GSONMT00069005001	chromodomain y-like protein	P:metabolic process; F:catalytic activity; C:nucleus	-16.08	254	275	157	-15	275	268	-15.5	254	275	0.995724
mir-19b-3p	3'utr_chrUn_8_3'utr_4081811..4082268	GSONMT00061747001	exocyst complex component 3-like	C:exocyst; P:exocytosis; F:molecular_function	-15.05	207	229	153	-16.4	229	222	-16.4	207	228	0.998273
mir-19b-3p	3'utr_chrUn_8_3'utr_44687844..44689189	GSONMT00007611001	chemokine-binding protein 2	P:inflammatory response; C:integral component of membrane; C:membrane; F:G-protein coupled receptor activity; P:chemokine-mediated signaling pathway; F:C-C chemokine receptor activity; P:signal transduction; P:chemotaxis; F:chemokine receptor activity; F:signal transducer activity; P:G-protein coupled receptor signaling pathway; P:immune response; F:C-C chemokine binding; P:neutrophil activation;…	-20.47	8	31	164	-18.5	31	24	-19.2	11	31	0.994908
mir-19b-3p	3'utr_chrUn_8_3'utr_complement(25999646..25999970)	GSONMT00038984001	phosphoinositide 3-kinase regulatory subunit 5	-	-15.79	210	232	157	-16	232	225	-16.5	206	232	0.997943
mir-19b-3p	3'utr_chrUn_8_3'utr_complement(46734006..46734497)	GSONMT00012354001	podocan-like	P:negative regulation of transforming growth factor beta receptor signaling pathway; P:negative regulation of transcription from RNA polymerase II promoter; P:extracellular matrix organization; C:extracellular space; C:interstitial matrix; C:extracellular matrix	-20.23	256	278	166	-17.6	278	271	-18.3	256	278	0.99883
mir-19b-3p	3'utr_chrUn_9_3'utr_22475850..22477232	GSONMT00059307001	opioid growth factor receptor-like	F:receptor activity; C:membrane; C:cytoplasm; P:regulation of growth; C:nucleus; P:biological_process	-17.84	626	650	153	-15.27	650	643	-15.67	626	650	0.99989
mir-19b-3p	3'utr_chrUn_9_3'utr_3567834..3568370	GSONMT00079251001	otu domain-containing protein 3	F:molecular_function; P:biological_process; C:cellular_component; P:protein K6-linked deubiquitination; F:ubiquitin-specific protease activity; P:protein K11-linked deubiquitination	-19.77	23	45	152	-16.3	45	38	-16.7	24	45	0.994637
mir-19b-3p	3'utr_chrUn_9_3'utr_complement(17408295..17408951)	GSONMT00073754001	cd63 antigen	C:integral component of membrane; C:membrane; P:hatching	-15.37	214	239	157	-15.5	239	232	-15.5	212	238	0.996424
mir-19d-5p	3'utr_chr_11_3'utr_complement(1641934..1642980)	GSONMT00075269001	uracil-dna glycosylase	P:base-excision repair; P:cellular response to DNA damage stimulus; P:DNA repair; F:hydrolase activity, hydrolyzing N-glycosyl compounds; F:hydrolase activity; P:metabolic process; F:hydrolase activity, acting on glycosyl bonds; F:uracil DNA N-glycosylase activity; F:uridine nucleosidase activity	-16.05	194	213	160	-17.3	213	205	-16.91	900	955	0.998837
mir-19d-5p	3'utr_chr_12_3'utr_complement(3820861..3821955)	GSONMT00023697001	rrna methyltransferase mitochondrial	F:RNA binding; F:methyltransferase activity; F:transferase activity; P:RNA methylation; P:RNA processing; P:methylation; F:RNA methyltransferase activity	-16.42	288	310	158	-16.7	310	303	-18	284	310	0.999399
mir-19d-5p	3'utr_chr_15_3'utr_complement(2980592..2981613)	GSONMT00070832001	cytochrome b5	F:metal ion binding; F:heme binding; P:cellular response to xenobiotic stimulus; C:cellular_component; P:response to chemical	-25.91	104	126	177	-24	126	119	-24.7	104	126	0.994117
mir-19d-5p	3'utr_chr_17_3'utr_4468046..4468677	GSONMT00066230001	msx1 partial	P:regulation of transcription, DNA-templated; F:sequence-specific DNA binding; C:nucleus; F:sequence-specific DNA binding transcription factor activity; F:DNA binding; F:transcription regulatory region sequence-specific DNA binding; P:multicellular organismal development	-20.2	258	284	166	-19.2	284	277	-19.2	259	283	0.995732
mir-19d-5p	3'utr_chr_17_3'utr_complement(1656007..1657650)	GSONMT00073297001	atlastin-2 isoform x2	C:integral component of membrane; P:protein homooligomerization; P:GTP catabolic process; F:identical protein binding; F:GTP binding; P:endoplasmic reticulum organization; P:Golgi organization; C:endoplasmic reticulum; F:GTPase activity; P:ER to Golgi vesicle-mediated transport; C:endoplasmic reticulum membrane; F:protein binding	-15.03	114	137	158	-16.7	137	129	-16.7	113	136	0.999343
mir-19d-5p	3'utr_chr_2_3'utr_complement(3844304..3845675)	GSONMT00077625001	four and a half lim domains protein 3-like	F:metal ion binding; F:zinc ion binding; C:Z disc; F:actin binding; C:stress fiber; P:actin cytoskeleton organization; C:nucleus	-16.09	1270	1293	164	-18.92	1293	1286	-18.92	1252	1292	0.998891
mir-19d-5p	3'utr_chr_28_3'utr_complement(1223113..1223710)	GSONMT00034396001	low quality protein: retinol-binding protein 1	F:lipid binding; P:transport; F:transporter activity; P:retinoic acid metabolic process; P:retinol metabolic process; P:response to vitamin A; P:regulation of granulocyte differentiation; P:biosynthetic process; F:nucleotidyltransferase activity; F:transferase activity; P:NAD biosynthetic process; F:catalytic activity	-16.27	276	299	163	-17.8	299	292	-17.8	278	298	0.997164
mir-19d-5p	3'utr_chr_28_3'utr_complement(190413..192250)	GSONMT00052785001	glutamate decarboxylase 1-like	P:carboxylic acid metabolic process; F:catalytic activity; F:carboxy-lyase activity; F:pyridoxal phosphate binding; F:lyase activity; P:gamma-aminobutyric acid biosynthetic process; P:neurotransmitter biosynthetic process; F:glutamate decarboxylase activity	-17.99	1554	1579	152	-17.9	1579	1572	-18.6	1559	1579	0.992764
mir-19d-5p	3'utr_chr_5_3'utr_1387907..1389326	GSONMT00067465001	solute carrier family 35 member e1	F:molecular_function; C:integral component of membrane; C:membrane; P:biological_process; P:transport	-19.29	1267	1292	152	-18.5	1292	1284	-19	1267	1292	0.993286
mir-19d-5p	3'utr_chr_7_3'utr_complement(246500..247608)	GSONMT00000424001	xin actin-binding repeat-containing protein 2-like	F:metal ion binding; F:actin binding; C:cell junction; F:zinc ion binding; P:actin cytoskeleton organization; F:alpha-actinin binding; P:ventricular septum development; P:cardiac muscle tissue morphogenesis; C:Z disc; P:cell-cell junction organization; F:protein binding	-15.57	205	228	167	-20	228	221	-20	199	227	0.995732
mir-19d-5p	3'utr_chrUn_1_3'utr_12065433..12066625	GSONMT00065853001	leucine-rich repeat and immunoglobulin-like domain-containing nogo receptor-interacting protein 2-like	-	-16.05	184	206	156	-17.4	416	410	-18	191	206	0.998847
mir-19d-5p	3'utr_chrUn_1_3'utr_complement(33762698..33763736)	GSONMT00069897001	teashirt homolog 3	F:chromatin binding; F:sequence-specific DNA binding; F:sequence-specific DNA binding transcription factor activity; F:DNA binding; C:nucleus; P:negative regulation of transcription, DNA-templated; P:regulation of transcription, DNA-templated; F:metal ion binding; P:regulation of gene expression; P:regulation of respiratory gaseous exchange by neurological system process; P:in utero embryonic dev…	-17.01	915	938	156	-15	938	931	-15.7	915	938	0.999066
mir-19d-5p	3'utr_chrUn_10_3'utr_11596353..11597369	GSONMT00078729001	complexin-1	F:syntaxin binding; P:neurotransmitter transport; C:cellular_component; P:synaptic vesicle exocytosis; C:synapse; C:dendrite; P:transport; C:SNARE complex; C:cytoplasm; C:neuronal cell body; C:protein complex; P:exocytosis; P:insulin secretion; C:cell; C:synaptobrevin 2-SNAP-25-syntaxin-1a-complexin I complex; F:neurotransmitter transporter activity; F:syntaxin-1 binding; F:SNARE binding; C:cytos…	-15.64	303	328	152	-17.73	328	320	-19.53	288	328	0.997224
mir-19d-5p	3'utr_chrUn_10_3'utr_complement(14100860..14102061)	GSONMT00076325001	leucine-rich repeat-containing protein 32-like	P:toll-like receptor 11 signaling pathway; P:platelet activation; F:transmembrane signaling receptor activity; C:integral component of membrane; P:regulation of cytokine secretion; P:positive regulation of inflammatory response; P:MyD88-dependent toll-like receptor signaling pathway; P:innate immune response; P:response to bacterium	-16.11	248	270	156	-17.5	270	262	-17.5	254	269	0.999248
mir-19d-5p	3'utr_chrUn_10_3'utr_complement(20794142..20795344)	GSONMT00074644001	glycerophosphodiester phosphodiesterase domain-containing protein 5-like	P:lipid metabolic process; F:phosphoric diester hydrolase activity; F:glycerophosphodiester phosphodiesterase activity; P:glycerol metabolic process; C:membrane; P:spinal cord motor neuron differentiation; P:cerebral cortex neuron differentiation; P:neuron projection development; P:negative regulation of Notch signaling pathway; P:regulation of timing of cell differentiation	-15.63	541	564	156	-17.7	564	556	-17.7	523	563	0.997823
mir-19d-5p	3'utr_chrUn_10_3'utr_complement(4598235..4599417)	GSONMT00049937001	amyloid protein-binding protein 2	C:cytoplasmic vesicle membrane; P:intracellular transport	-17.1	321	343	150	-17.2	343	335	-15.06	885	913	0.999763
mir-19d-5p	3'utr_chrUn_11_3'utr_30337510..30338234	GSONMT00078879001	apelin receptor a	F:angiotensin type II receptor activity; C:integral component of membrane; F:G-protein coupled receptor activity; F:signal transducer activity; P:signal transduction; P:G-protein coupled receptor signaling pathway; P:cell migration; P:cell migration involved in gastrulation; C:membrane; P:cardiac muscle tissue development; P:multicellular organismal development; P:heart development; P:epiboly inv…	-24.94	157	179	154	-22.1	179	171	-17.1	165	189	0.991796
mir-19d-5p	3'utr_chrUn_11_3'utr_5049886..5050812	GSONMT00035031001	metalloreductase steap1	F:metal ion binding; C:endosome membrane; F:oxidoreductase activity; C:integral component of membrane; P:iron ion homeostasis; P:ion transport	-15.24	356	376	156	-16	376	368	-17.75	324	375	0.999542
mir-19d-5p	3'utr_chrUn_11_3'utr_complement(10467266..10468449)	GSONMT00066542001	cellular myelocytomatosis oncogene	P:regulation of transcription, DNA-templated; P:transcription, DNA-templated; F:protein dimerization activity; F:DNA binding; C:nucleus; F:sequence-specific DNA binding transcription factor activity	-17.88	494	516	162	-18.98	516	509	-19.48	466	515	0.999945
mir-19d-5p	3'utr_chrUn_11_3'utr_complement(27247472..27248551)	GSONMT00078994001	ectonucleoside triphosphate diphosphohydrolase 4 isoform x2	F:hydrolase activity; P:UDP catabolic process; C:cytoplasm; C:intracellular membrane-bounded organelle; C:integral component of Golgi membrane; F:uridine-diphosphatase activity	-18.87	179	205	166	-19.5	205	197	-19.5	185	204	0.991077
mir-19d-5p	3'utr_chrUn_11_3'utr_complement(27378610..27380131)	GSONMT00078985001	btb poz domain-containing protein kctd9	P:protein homooligomerization; P:intracellular signal transduction	-18.71	935	954	160	-18.4	954	946	-19.1	933	954	0.994915
mir-19d-5p	3'utr_chrUn_12_3'utr_21605870..21607126	GSONMT00075316001	zinc finger and btb domain-containing protein 21 isoform x2	F:metal ion binding; P:negative regulation of transcription, DNA-templated; F:methyl-CpG binding; C:nucleus; F:nucleic acid binding	-20.85	378	400	157	-18	400	393	-18	380	399	0.991187
mir-19d-5p	3'utr_chrUn_12_3'utr_24939367..24940229	GSONMT00081147001	plastin-3 isoform x2	F:calcium ion binding; P:motor neuron axon guidance; F:actin binding; C:cellular_component; C:cytoplasm	-16.23	131	154	150	-15.4	154	146	-16.1	128	154	0.995365
mir-19d-5p	3'utr_chrUn_12_3'utr_complement(4284437..4285658)	GSONMT00015751001	beta- -mannosyl-glycoprotein 4-beta-n-acetylglucosaminyltransferase	P:protein N-linked glycosylation; F:beta-1,4-mannosylglycoprotein 4-beta-N-acetylglucosaminyltransferase activity; F:transferase activity; C:membrane; F:transferase activity, transferring glycosyl groups	-19.08	233	256	162	-18.7	256	249	-18.7	238	255	0.997164
mir-19d-5p	3'utr_chrUn_13_3'utr_complement(10788275..10789458)	GSONMT00070407001	axin-1-like isoform x1	P:termination of G-protein coupled receptor signaling pathway; P:multicellular organismal development; F:signal transducer activity; P:signal transduction; C:intracellular; P:negative regulation of fat cell differentiation; F:protein kinase binding; P:regulation of catenin import into nucleus; C:plasma membrane; P:fin regeneration; P:determination of left/right symmetry; P:Wnt signaling pathway; …	-16.13	299	321	156	-15.7	321	313	-15.7	293	320	0.998538
mir-19d-5p	3'utr_chrUn_14_3'utr_21669464..21670182	GSONMT00041048001	cysteine-rich hydrophobic domain 1	-	-25	163	190	158	-21.8	190	183	-18.23	50	87	0.996085
mir-19d-5p	3'utr_chrUn_15_3'utr_18712551..18713944	GSONMT00068888001	transposable element tcb2 transposase	F:transposase activity; P:DNA integration; P:transposition, DNA-mediated; F:DNA binding; F:nucleic acid binding; F:zinc ion binding	-17.9	764	787	156	-16.8	787	779	-16.8	764	786	0.995434
mir-19d-5p	3'utr_chrUn_15_3'utr_22297763..22298789	GSONMT00072714001	tomoregulin-1-like	F:molecular_function; P:biological_process; C:integral component of membrane; P:multicellular organismal development; C:membrane; C:plasma membrane	-15.94	1	26	160	-18.4	26	19	-17.9	0	25	0.996074
mir-19d-5p	3'utr_chrUn_15_3'utr_complement(17493782..17495101)	GSONMT00011582001	brother of cdo	P:axon guidance; P:retinal ganglion cell axon guidance; F:identical protein binding; P:regulation of smoothened signaling pathway; F:protein binding	-17.29	1184	1205	157	-19.25	1205	1197	-19.95	1166	1205	0.999668
mir-19d-5p	3'utr_chrUn_16_3'utr_15387510..15388259	GSONMT00066016001	thyroid hormone receptor alpha	F:thyroid hormone receptor activity; F:sequence-specific DNA binding; P:steroid hormone mediated signaling pathway; F:sequence-specific DNA binding transcription factor activity; F:DNA binding; C:nucleus; F:zinc ion binding; P:regulation of transcription, DNA-templated; F:metal ion binding; P:transcription, DNA-templated; F:steroid hormone receptor activity; F:thyroid hormone binding; P:retinoic …	-18.43	365	385	167	-21.28	385	377	-21.28	336	384	0.996972
mir-19d-5p	3'utr_chrUn_16_3'utr_17757708..17758375	GSONMT00075918001	eukaryotic translation elongation factor 1 alpha 1	P:translational elongation; F:GTP binding; F:translation elongation factor activity; F:GTPase activity; C:cytoplasm; P:GTP catabolic process; F:nucleotide binding; P:translation; C:eukaryotic translation elongation factor 1 complex; P:protein homooligomerization; F:mRNA binding; C:nucleus; P:positive regulation of execution phase of apoptosis; C:neuronal cell body; F:protein binding; C:plasma mem…	-15.03	558	579	158	-16.1	579	572	-16.1	560	578	0.999648
mir-19d-5p	3'utr_chrUn_16_3'utr_3147756..3149477	GSONMT00080924001	daz-associated protein 2-like	C:cytoplasm; F:WW domain binding; F:protein binding; C:nucleus	-18.44	1274	1298	164	-19.7	1298	1291	-19.7	1275	1297	0.993489
mir-19d-5p	3'utr_chrUn_16_3'utr_complement(2944367..2945613)	GSONMT00080914001	heme transporter hrg1-b-like	F:heme transporter activity; P:heme transport; C:endosome membrane; C:integral component of membrane; C:membrane; C:endosome; P:transport; C:lysosomal membrane; C:lysosome; P:erythrocyte development	-17.38	314	339	162	-17.8	402	394	-18.47	305	339	0.999542
mir-19d-5p	3'utr_chrUn_16_3'utr_complement(30939213..30940042)	GSONMT00074471001	protein fam3a-like	F:molecular_function; P:biological_process; C:cellular_component; C:extracellular region	-15.57	732	755	152	-17.4	755	747	-17.4	733	754	0.993934
mir-19d-5p	3'utr_chrUn_17_3'utr_11044727..11046016	GSONMT00070007001	peptidyl-prolyl cis-trans isomerase fkbp5-like	P:protein folding; P:peptidyl-proline modification; F:peptidyl-prolyl cis-trans isomerase activity; C:membrane; F:FK506 binding; P:protein peptidyl-prolyl isomerization; F:heat shock protein binding; P:chaperone-mediated protein folding; C:nucleus; F:isomerase activity	-17.04	657	680	156	-16.2	680	673	-16.9	658	680	0.995434
mir-19d-5p	3'utr_chrUn_17_3'utr_complement(32771115..32771754)	GSONMT00075459001	delta-like protein a-like	P:Notch signaling pathway; F:calcium ion binding; C:integral component of membrane; P:multicellular organismal development; C:membrane; P:cell communication; P:hematopoietic stem cell differentiation; P:anterior/posterior pattern specification; P:lateral inhibition; P:cell differentiation; P:cilium assembly; C:perinuclear region of cytoplasm; F:PDZ domain binding; P:determination of left/right as…	-15.05	330	352	158	-15.5	352	345	-15.5	331	351	0.998886
mir-19d-5p	3'utr_chrUn_17_3'utr_complement(5444116..5445318)	GSONMT00075835001	scm-like with four mbt domains protein 1	P:regulation of transcription, DNA-templated; P:negative regulation of muscle organ development; F:histone binding; P:negative regulation of transcription, DNA-templated; C:nucleus	-15.77	336	358	152	-15.4	595	588	-15.4	563	594	0.999642
mir-19d-5p	3'utr_chrUn_18_3'utr_complement(13217453..13217933)	GSONMT00003767001	kinetochore-associated protein 1	C:spindle pole; C:kinetochore microtubule; P:mitotic cell cycle checkpoint	-15.78	88	109	151	-16.3	109	101	-16.3	88	108	0.997051
mir-19d-5p	3'utr_chrUn_18_3'utr_complement(2031792..2032985)	GSONMT00062554001	suppressor of cytokine signaling 6	P:intracellular signal transduction; P:regulation of growth; P:protein ubiquitination; P:proteasomal protein catabolic process; C:immunological synapse; P:negative regulation of T cell activation; P:JAK-STAT cascade; P:defense response; P:fat cell differentiation; C:nucleus; C:cytoplasm; P:negative regulation of signal transduction; F:protein binding; P:insulin receptor signaling pathway; P:biolo…	-20.81	10	34	171	-20.9	787	779	-20	9	34	0.998257
mir-19d-5p	3'utr_chrUn_19_3'utr_complement(13169203..13170233)	GSONMT00074051001	complexin-1	F:syntaxin binding; P:neurotransmitter transport; C:cellular_component; P:synaptic vesicle exocytosis; C:synapse; C:dendrite; P:transport; C:SNARE complex; C:cytoplasm; C:neuronal cell body; C:protein complex; P:exocytosis; P:insulin secretion; C:cell; C:synaptobrevin 2-SNAP-25-syntaxin-1a-complexin I complex; F:neurotransmitter transporter activity; F:syntaxin-1 binding; F:SNARE binding; C:cytos…	-15.64	291	316	152	-17.73	316	308	-19.53	276	316	0.997224
mir-19d-5p	3'utr_chrUn_19_3'utr_complement(7071883..7073640)	GSONMT00007305001	gephyrin-like isoform x2	P:glycine receptor clustering; P:molybdopterin cofactor biosynthetic process; P:Mo-molybdopterin cofactor biosynthetic process	-15.11	575	597	151	-15.2	597	590	-15.6	582	597	0.992518
mir-19d-5p	3'utr_chrUn_2_3'utr_3098011..3098805	GSONMT00077009001	serine threonine-protein kinase nek10-like isoform x1	F:transferase activity; P:phosphorylation; P:peptidyl-tyrosine phosphorylation; F:protein kinase activity; P:protein phosphorylation; F:nucleotide binding; F:ATP binding; F:kinase activity; F:protein tyrosine kinase activity; F:transferase activity, transferring phosphorus-containing groups	-15.24	283	309	160	-17.55	309	301	-17.55	269	308	0.999739
mir-19d-5p	3'utr_chrUn_2_3'utr_complement(2377157..2378622)	GSONMT00077065001	lysosomal thioesterase ppt2-a-like	F:palmitoyl-(protein) hydrolase activity; P:cellular protein modification process	-16.6	149	169	161	-18	169	162	-18	151	168	0.997407
mir-19d-5p	3'utr_chrUn_21_3'utr_8044900..8046392	GSONMT00072457001	vacuolar proton pump subunit e 1	C:proton-transporting two-sector ATPase complex, catalytic domain; F:proton-transporting ATPase activity, rotational mechanism; P:ATP hydrolysis coupled proton transport; P:retina development in camera-type eye; P:notochord cell vacuolation; F:hydrolase activity; F:hydrogen-exporting ATPase activity, phosphorylative mechanism	-21.08	823	849	156	-18.4	849	841	-18.8	823	849	0.994836
mir-19d-5p	3'utr_chrUn_21_3'utr_complement(21044036..21045717)	GSONMT00054666001	aryl hydrocarbon receptor nuclear translocator-like protein 1-like isoform x1	C:transcription factor complex; F:sequence-specific DNA binding transcription factor activity; F:DNA binding; C:nucleus; C:cytoplasm; P:signal transduction; F:protein dimerization activity; P:regulation of transcription, DNA-templated; F:signal transducer activity; P:transcription, DNA-templated; P:circadian rhythm; P:response to light stimulus; F:protein binding; P:photoperiodism	-15.93	1309	1332	157	-19.8	503	495	-17.7	1315	1332	0.99151
mir-19d-5p	3'utr_chrUn_22_3'utr_18396321..18397447	GSONMT00042783001	lysosome-associated membrane glycoprotein 1-like	C:membrane; F:molecular_function; P:biological_process	-17.39	161	188	152	-17.9	188	181	-17.44	535	571	0.997802
mir-19d-5p	3'utr_chrUn_23_3'utr_20809830..20810651	GSONMT00050822001	protein phosphatase 1g-like	F:metal ion binding; F:hydrolase activity; P:protein dephosphorylation; F:catalytic activity; F:protein serine/threonine phosphatase activity; F:phosphoprotein phosphatase activity; P:metabolic process; C:nucleus; C:cytoplasm; P:peptidyl-threonine dephosphorylation; C:nucleolus; F:protein binding; P:cell cycle arrest	-16.11	572	594	156	-15.7	594	586	-16.2	569	594	0.998708
mir-19d-5p	3'utr_chrUn_27_3'utr_8354564..8355778	GSONMT00079031001	dynein light chain cytoplasmic	P:synaptic target recognition; P:microtubule-based process; P:positive regulation of protein insertion into mitochondrial membrane involved in apoptotic signaling pathway; F:cytoskeletal protein binding; C:microtubule; P:transport; P:apoptotic process; C:centrosome; C:myosin complex; C:dynein complex; F:motor activity; P:antigen processing and presentation of exogenous peptide antigen via MHC cla…	-16.21	809	830	155	-18.74	881	875	-16.6	815	830	0.998847
mir-19d-5p	3'utr_chrUn_27_3'utr_complement(12342111..12342517)	GSONMT00010383001	transmembrane protein 160	C:integral component of membrane; C:membrane; C:mitochondrion	-17.81	30	51	159	-17.2	51	44	-17.9	29	51	0.999421
mir-19d-5p	3'utr_chrUn_28_3'utr_complement(17179264..17180455)	GSONMT00048923001	microtubule-associated serine threonine-protein kinase 3-like isoform x3	-	-18.91	1063	1085	157	-17.8	1085	1078	-18.5	1065	1085	0.993934
mir-19d-5p	3'utr_chrUn_28_3'utr_complement(9900494..9901506)	GSONMT00079797001	nicotinamide mononucleotide adenylyltransferase 2	P:biosynthetic process; F:nucleotidyltransferase activity; F:transferase activity; P:NAD biosynthetic process; F:catalytic activity; F:nicotinate-nucleotide adenylyltransferase activity; C:cytoplasm; F:nucleotide binding; F:ATP binding; C:Golgi apparatus; P:pyridine nucleotide biosynthetic process; F:nicotinamide-nucleotide adenylyltransferase activity; C:synapse; C:late endosome; C:nucleus; C:tr…	-16	714	742	155	-18.7	689	681	-19.2	650	689	0.998538
mir-19d-5p	3'utr_chrUn_3'utr_1042454111..1042455146	GSONMT00013910001	dol-p-man:man c -pp-dol alpha- -mannosyltransferase-like	F:transferase activity; C:integral component of membrane; C:endoplasmic reticulum; F:transferase activity, transferring hexosyl groups; F:transferase activity, transferring glycosyl groups; F:mannosyltransferase activity; F:glucosyltransferase activity; P:protein N-linked glycosylation; P:protein glycosylation; P:mannosylation; C:endoplasmic reticulum membrane; F:alpha-1,3-mannosyltransferase act…	-15.08	503	527	159	-15.02	527	520	-16.22	482	527	0.999126
mir-19d-5p	3'utr_chrUn_3'utr_1056912656..1056913755	GSONMT00055646001	40s ribosomal protein s7	F:structural constituent of ribosome; P:translation; C:ribosome; C:intracellular; C:cytosolic small ribosomal subunit; C:ribonucleoprotein complex; C:small-subunit processome; P:rRNA processing; P:ribosomal small subunit biogenesis; C:90S preribosome; C:nucleus; C:nucleolus; P:regulation of cell cycle; P:embryo development; P:hemopoiesis; F:hydrolase activity	-21.41	427	453	160	-17.9	453	446	-19.1	427	453	0.997224
mir-19d-5p	3'utr_chrUn_3'utr_1080620993..1080622010	GSONMT00004425001	semaphorin-4d-like isoform x1	F:receptor activity; P:multicellular organismal development; C:membrane; P:brain development; P:response to mechanical stimulus	-16.17	490	514	152	-15.2	514	506	-15.2	490	513	0.995434
mir-19d-5p	3'utr_chrUn_3'utr_129073408..129074151	GSONMT00020358001	oxysterol-binding protein 2 isoform x1	P:lipid transport; P:transport; C:viral envelope	-20.29	405	430	167	-19.17	430	422	-19.67	390	430	0.996941
mir-19d-5p	3'utr_chrUn_3'utr_207450096..207451298	GSONMT00073808001	ah receptor-interacting protein	P:protein folding; P:protein peptidyl-prolyl isomerization; F:unfolded protein binding; P:protein targeting to mitochondrion; C:cytoplasm; F:GAF domain binding; P:protein maturation by protein folding; C:plasma membrane; C:nucleus; P:regulation of RNA biosynthetic process; C:membrane; P:xenobiotic metabolic process; P:regulation of protein kinase A signaling; C:nucleolus; F:protein binding; F:tra…	-21.52	875	897	174	-19.6	897	889	-20.1	876	897	0.994335
mir-19d-5p	3'utr_chrUn_3'utr_26017308..26018462	GSONMT00016451001	inactive ubiquitin carboxyl-terminal hydrolase 53	F:ubiquitin thiolesterase activity; P:ubiquitin-dependent protein catabolic process; F:hydrolase activity	-20.6	284	305	159	-18.3	305	298	-19	284	305	0.995434
mir-19d-5p	3'utr_chrUn_3'utr_272438606..272438898	GSONMT00063799001	nedd4-like e3 ubiquitin-protein ligase wwp2	F:ligase activity; P:protein ubiquitination; F:ubiquitin-protein ligase activity; P:palate development; P:protein ubiquitination involved in ubiquitin-dependent protein catabolic process; C:cytoplasm; C:nucleus	-19.34	67	86	152	-18.1	86	78	-15.13	118	163	0.999952
mir-19d-5p	3'utr_chrUn_3'utr_280899322..280900158	GSONMT00015408001	cytokine receptor-like factor 1-like isoform x1	P:biological_process	-18.4	692	715	158	-20.75	715	707	-20.75	666	714	0.998954
mir-19d-5p	3'utr_chrUn_3'utr_293297405..293298004	GSONMT00005535001	unnamed protein product	P:regulation of transcription, DNA-templated; C:nucleus	-16.5	536	557	162	-17.3	557	550	-17.3	513	556	0.999965
mir-19d-5p	3'utr_chrUn_3'utr_296554321..296555453	GSONMT00050596001	dna damage-inducible transcript 4-like	C:cytoplasm; P:negative regulation of signal transduction; F:molecular_function	-15.16	477	499	166	-15.82	499	492	-16.52	460	499	0.998731
mir-19d-5p	3'utr_chrUn_3'utr_360353236..360354573	GSONMT00035093001	inter-alpha-trypsin inhibitor heavy chain h3-like	F:molecular_function; P:biological_process; C:cellular_component	-15.83	23	46	163	-17.65	46	39	-17.65	1	45	0.999213
mir-19d-5p	3'utr_chrUn_3'utr_461125429..461126028	GSONMT00056171001	disintegrin and metalloproteinase domain-containing protein 8	P:proteolysis; F:metallopeptidase activity; F:hydrolase activity; F:peptidase activity; F:zinc ion binding; F:metalloendopeptidase activity; P:integrin-mediated signaling pathway; F:protease binding; C:extracellular region	-16.53	329	351	161	-17.12	351	343	-17.12	312	350	0.999603
mir-19d-5p	3'utr_chrUn_3'utr_473629696..473630689	GSONMT00056317001	iroquois-class homeodomain protein irx-6-like isoform x2	P:regulation of transcription, DNA-templated; F:sequence-specific DNA binding; C:nucleus; F:sequence-specific DNA binding transcription factor activity; F:DNA binding	-15.27	936	959	155	-15.1	959	952	-15.8	942	959	0.999088
mir-19d-5p	3'utr_chrUn_3'utr_513505042..513505760	GSONMT00053638001	PREDICTED: uncharacterized protein LOC101933842	F:nucleic acid binding; P:proteolysis; P:DNA integration; F:aspartic-type endopeptidase activity	-16.1	89	112	156	-17.46	112	104	-17.86	80	112	0.997237
mir-19d-5p	3'utr_chrUn_3'utr_535387622..535388867	GSONMT00036595001	serine threonine-protein kinase chk2	F:kinase activity; F:ATP binding; F:protein kinase activity; P:phosphorylation; P:protein phosphorylation; F:transferase activity, transferring phosphorus-containing groups; F:protein serine/threonine kinase activity; P:cellular response to DNA damage stimulus; F:transferase activity; C:cellular_component; F:protein kinase binding; P:response to gamma radiation; P:regulation of transcription, DNA…	-16.71	1137	1161	151	-17.81	731	723	-17.81	684	730	0.999542
mir-19d-5p	3'utr_chrUn_3'utr_738244100..738245283	GSONMT00054598001	afg3-like protein 1-like	P:proteolysis; F:ATP binding; C:integral component of membrane; F:nucleotide binding; C:membrane; F:nucleoside-triphosphatase activity; F:zinc ion binding; F:metalloendopeptidase activity; P:cristae formation; P:mitochondrial protein processing; C:mitochondrion; P:mitochondrion organization; P:mitochondrial fusion; C:cytoplasm	-18.87	791	813	163	-20.8	813	805	-15.71	472	519	0.993112
mir-19d-5p	3'utr_chrUn_3'utr_76709186..76709283	GSONMT00058611001	flocculation protein flo11-like	F:G-protein coupled receptor activity; P:G-protein coupled receptor signaling pathway	-16.78	12	33	155	-18.01	33	25	-18.01	1	32	0.999057
mir-19d-5p	3'utr_chrUn_3'utr_950444591..950445690	GSONMT00022291001	neural wiskott-aldrich syndrome protein	P:actin filament organization; P:spindle localization; C:lamellipodium; F:identical protein binding; C:nucleus; P:mitosis; C:actin cap; P:cellular protein complex localization; F:actin binding; P:regulation of transcription, DNA-templated; P:regulation of protein localization; F:protein binding; P:transcription, DNA-templated; P:response to bacterium; P:positive regulation of Arp2/3 complex-media…	-16.02	473	492	156	-17.4	492	485	-17.4	470	491	0.998145
mir-19d-5p	3'utr_chrUn_3'utr_complement(1078752376..1078753475)	GSONMT00043539001	adp-ribosylation factor-binding protein gga1-like isoform x1	C:clathrin adaptor complex; P:vesicle-mediated transport; P:intracellular protein transport; C:intracellular	-16.75	219	241	157	-16	241	233	-16	222	240	0.998841
mir-19d-5p	3'utr_chrUn_3'utr_complement(226085107..226086091)	GSONMT00052060001	grb2-associated-binding protein 1-like isoform x2	P:biological_process; C:cellular_component	-15.27	390	414	152	-15.8	131	123	-16.2	110	131	0.991913
mir-19d-5p	3'utr_chrUn_3'utr_complement(230609843..230611509)	GSONMT00008120001	e3 ubiquitin-protein ligase arkadia isoform x2	F:metal ion binding; F:zinc ion binding; P:positive regulation of protein ubiquitination; P:pattern specification process; C:nucleus; P:positive regulation of transcription, DNA-templated; C:cytoplasm; P:ubiquitin-dependent SMAD protein catabolic process; P:protein polyubiquitination; C:protein complex; F:ubiquitin-protein ligase activity; P:positive regulation of transforming growth factor beta …	-15.74	301	323	156	-19.31	323	316	-19.81	287	323	0.996625
mir-19d-5p	3'utr_chrUn_3'utr_complement(321322874..321323524)	GSONMT00011404001	cystatin-like 1-like	F:peptidase inhibitor activity; F:cysteine-type endopeptidase inhibitor activity; P:negative regulation of peptidase activity	-23.44	507	529	157	-25.3	529	521	-15.62	93	127	0.993688
mir-19d-5p	3'utr_chrUn_3'utr_complement(359011484..359012768)	GSONMT00036384001	phosphatidylethanolamine-binding protein variant 1	F:molecular_function; P:biological_process; C:cellular_component	-16.77	1039	1066	154	-21.2	1066	1059	-21.9	1034	1066	0.997289
mir-19d-5p	3'utr_chrUn_3'utr_complement(38118491..38119286)	GSONMT00055900001	mid1-interacting protein 1	F:molecular_function; C:cytoplasm; C:cytoskeleton; P:biological_process; C:microtubule; C:nucleus	-16.7	172	196	161	-15.1	196	188	-15.1	173	195	0.995434
mir-19d-5p	3'utr_chrUn_3'utr_complement(474036294..474036422)	GSONMT00012796001	centrosomal protein kiaa1731 homolog	-	-21.84	14	39	160	-18.8	39	31	-18.8	19	38	0.991077
mir-19d-5p	3'utr_chrUn_3'utr_complement(547269900..547270458)	GSONMT00041013001	forkhead box protein q1-like	P:regulation of transcription, DNA-templated; P:transcription, DNA-templated; F:sequence-specific DNA binding; C:nucleus; F:sequence-specific DNA binding transcription factor activity; F:DNA binding; P:response to xenobiotic stimulus; C:transcription factor complex; P:negative regulation of transcription from RNA polymerase II promoter; F:RNA polymerase II distal enhancer sequence-specific DNA bi…	-21.04	120	143	161	-21.99	143	135	-21.99	106	142	0.99837
mir-19d-5p	3'utr_chrUn_3'utr_complement(561848228..561848953)	GSONMT00016422001	low quality protein: selenoprotein t2-like	F:selenium binding; P:cell redox homeostasis; P:selenocysteine incorporation	-15.51	464	485	151	-17.5	485	477	-17.5	469	484	0.997916
mir-19d-5p	3'utr_chrUn_3'utr_complement(79073680..79074291)	GSONMT00044290001	lrr and pyd domains-containing protein 3-like	F:ATP binding; F:nucleotide binding	-16.99	356	381	160	-19.2	393	385	-16.5	364	381	0.992727
mir-19d-5p	3'utr_chrUn_3'utr_complement(816582959..816584373)	GSONMT00002756001	39s ribosomal protein mitochondrial precursor	C:ribosome; F:structural constituent of ribosome; C:mitochondrion; P:apoptotic process; P:translation; P:cell cycle; C:mitochondrial large ribosomal subunit; C:ribonucleoprotein complex	-23.22	714	740	159	-22.1	740	732	-18.75	200	243	0.998274
mir-19d-5p	3'utr_chrUn_3'utr_complement(856340375..856341725)	GSONMT00058974001	thiosulfate sulfurtransferase rhodanese-like domain-containing protein 1-like	F:transferase activity	-16.42	752	775	164	-16.4	478	470	-15.6	744	775	0.995434
mir-19d-5p	3'utr_chrUn_3'utr_complement(90941400..90942024)	GSONMT00045933001	diacylglycerol kinase epsilon	F:NAD+ kinase activity; P:intracellular signal transduction; P:protein kinase C-activating G-protein coupled receptor signaling pathway; F:diacylglycerol kinase activity; P:metabolic process; F:kinase activity; P:phosphorylation	-17.09	586	610	163	-16.5	610	602	-16.9	569	610	0.999225
mir-19d-5p	3'utr_chrUn_3'utr_complement(914236373..914238013)	GSONMT00029402001	ddb1- and cul4-associated factor 7	P:cartilage development; C:nucleus; C:nuclear matrix; C:cytoplasm; C:Cul4-RING ubiquitin ligase complex; P:multicellular organismal development; P:protein ubiquitination; C:protein complex; C:nucleolus; F:protein binding	-18.76	1053	1073	156	-17.7	1073	1065	-15.7	1469	1500	0.995571
mir-19d-5p	3'utr_chrUn_4_3'utr_36989067..36990209	GSONMT00028274001	protein-glutamine gamma-glutamyltransferase k-like	F:metal ion binding; P:peptide cross-linking; F:transferase activity; F:protein-glutamine gamma-glutamyltransferase activity	-15.49	858	881	152	-15.9	881	874	-15.9	857	880	0.999873
mir-19d-5p	3'utr_chrUn_4_3'utr_7448820..7449571	GSONMT00065301001	trafficking protein particle complex subunit partial	F:molecular_function; P:biological_process; C:cellular_component; P:ER to Golgi vesicle-mediated transport; C:Golgi apparatus; C:cis-Golgi network	-15.49	716	739	155	-15.4	739	732	-16.2	716	738	0.998622
mir-19d-5p	3'utr_chrUn_4_3'utr_complement(21675548..21676421)	GSONMT00065653001	voltage-dependent anion channel 2	C:mitochondrial outer membrane; P:anion transport; F:voltage-gated anion channel activity; P:transmembrane transport; P:regulation of anion transport; P:fin regeneration	-21.53	693	718	156	-18.8	718	711	-18.8	693	717	0.999595
mir-19d-5p	3'utr_chrUn_4_3'utr_complement(44614825..44616272)	GSONMT00006930001	apoptosis-enhancing nuclease	F:nucleic acid binding; F:exonuclease activity; P:response to ionizing radiation; C:nucleoplasm; P:intrinsic apoptotic signaling pathway in response to DNA damage by p53 class mediator; C:nucleolus; C:nucleus	-15.09	614	637	160	-17.8	229	221	-15.31	923	968	0.992173
mir-19d-5p	3'utr_chrUn_6_3'utr_20789838..20791496	GSONMT00079870001	phosphorylase b kinase regulatory subunit beta-like	F:hydrolase activity, hydrolyzing O-glycosyl compounds; P:glycogen metabolic process; P:polysaccharide metabolic process; F:catalytic activity; F:calmodulin binding; P:glycogen catabolic process; P:carbohydrate metabolic process; P:glucose metabolic process; P:small molecule metabolic process; F:protein binding; P:generation of precursor metabolites and energy; C:cytosol; C:plasma membrane; C:mem…	-20.89	392	414	177	-18.5	414	406	-18.5	393	413	0.997051
mir-19d-5p	3'utr_chrUn_6_3'utr_complement(27092628..27093060)	GSONMT00066065001	e3 ubiquitin-protein ligase arkadia isoform x2	F:metal ion binding; F:zinc ion binding; P:positive regulation of protein ubiquitination; P:pattern specification process; C:nucleus; P:positive regulation of transcription, DNA-templated; C:cytoplasm; P:ubiquitin-dependent SMAD protein catabolic process; P:protein polyubiquitination; C:protein complex; F:ubiquitin-protein ligase activity; P:positive regulation of transforming growth factor beta …	-15.74	308	330	156	-15.51	330	323	-16.01	293	330	0.999662
mir-19d-5p	3'utr_chrUn_7_3'utr_14201081..14202183	GSONMT00064201001	sulfite mitochondrial	F:metal ion binding; P:oxidation-reduction process; F:heme binding; F:oxidoreductase activity; F:electron carrier activity; F:molybdenum ion binding; F:molybdopterin cofactor binding; C:mitochondrion	-18.45	84	106	166	-21	106	99	-21.5	82	106	0.997635
mir-19d-5p	3'utr_chrUn_7_3'utr_complement(17075177..17076400)	GSONMT00065424001	mitochondrial intermembrane space import and assembly protein 40	P:protein transport; P:protein maturation by protein folding; C:mitochondrion; P:transport; P:protein import into mitochondrial intermembrane space; P:oxidation-reduction process; F:oxidoreductase activity; C:mitochondrial intermembrane space; P:'de novo' posttranslational protein folding; F:protein disulfide oxidoreductase activity	-15	856	878	156	-18.4	878	871	-18.4	858	877	0.995732
mir-19d-5p	3'utr_chrUn_8_3'utr_21975677..21977308	GSONMT00015676001	protein fam46a-like	-	-15.44	1393	1414	152	-16.7	1414	1406	-16.7	1392	1413	0.993934
mir-19d-5p	3'utr_chrUn_8_3'utr_26630200..26630862	GSONMT00068112001	potassium voltage-gated channel subfamily s member 3-like	F:ion channel activity; F:voltage-gated ion channel activity; C:integral component of membrane; P:potassium ion transmembrane transport; P:protein homooligomerization; C:membrane; P:potassium ion transport; F:potassium channel activity; P:ion transport; P:transport; P:regulation of ion transmembrane transport; C:voltage-gated potassium channel complex; P:transmembrane transport; F:voltage-gated p…	-19.45	305	327	153	-18.3	327	319	-16.6	246	279	0.998273
mir-19d-5p	3'utr_chrUn_8_3'utr_44687844..44689189	GSONMT00007611001	chemokine-binding protein 2	P:inflammatory response; C:integral component of membrane; C:membrane; F:G-protein coupled receptor activity; P:chemokine-mediated signaling pathway; F:C-C chemokine receptor activity; P:signal transduction; P:chemotaxis; F:chemokine receptor activity; F:signal transducer activity; P:G-protein coupled receptor signaling pathway; P:immune response; F:C-C chemokine binding; P:neutrophil activation;…	-20.47	8	31	164	-18.5	31	24	-19.2	11	31	0.997539
mir-19d-5p	3'utr_chrUn_8_3'utr_complement(20177691..20177949)	GSONMT00080894001	synaptosomal-associated protein 25 isoform x1	C:synapse; C:neuron projection; C:cytoplasm; C:cell junction; C:membrane; C:BLOC-1 complex; C:SNARE complex; P:mitotic cytokinesis; C:plasma membrane; P:small molecule metabolic process; P:regulation of insulin secretion; P:neurotransmitter secretion; P:synaptic transmission; C:trans-Golgi network; P:synaptic vesicle docking involved in exocytosis; C:perinuclear region of cytoplasm; C:synaptobrev…	-16.49	49	71	152	-17.93	71	63	-18.43	39	71	0.998708
mir-19d-5p	3'utr_chrUn_8_3'utr_complement(25999646..25999970)	GSONMT00038984001	phosphoinositide 3-kinase regulatory subunit 5	-	-15.11	210	232	157	-15.3	232	225	-15.8	206	232	0.998673
mir-19d-5p	3'utr_chrUn_8_3'utr_complement(39180210..39181212)	GSONMT00070727001	integrin alpha-1	P:integrin-mediated signaling pathway; C:integral component of membrane; P:cell adhesion; C:membrane; C:integrin complex; P:neutrophil chemotaxis; P:positive regulation of phosphoprotein phosphatase activity; P:cellular extravasation; C:basal part of cell; C:external side of plasma membrane; P:negative regulation of cell proliferation; F:protein phosphatase binding	-22.96	518	539	164	-22.95	539	531	-15.17	885	916	0.999476
mir-19d-5p	3'utr_chrUn_8_3'utr_complement(46734006..46734497)	GSONMT00012354001	podocan-like	P:negative regulation of transforming growth factor beta receptor signaling pathway; P:negative regulation of transcription from RNA polymerase II promoter; P:extracellular matrix organization; C:extracellular space; C:interstitial matrix; C:extracellular matrix	-20.31	256	278	158	-17.6	278	271	-18.3	256	278	0.99883
mir-19d-5p	3'utr_chrUn_9_3'utr_1223604..1224177	GSONMT00057027001	prickle-like protein 3-like isoform x1	F:metal ion binding; F:zinc ion binding	-15.18	232	256	155	-16.2	256	249	-16.9	230	256	0.995434
mir-19d-5p	3'utr_chrUn_9_3'utr_13932996..13933765	GSONMT00010099001	fibrinogen beta chain-like	P:protein polymerization; F:receptor binding; F:protein binding, bridging; P:signal transduction; C:fibrinogen complex; P:platelet activation; C:cell surface; P:hemostasis; P:blood coagulation; C:external side of plasma membrane; C:extracellular region; P:response to calcium ion; F:chaperone binding; C:cell cortex; C:platelet alpha granule; C:extracellular space	-15.42	109	131	154	-17.22	131	123	-17.22	105	130	0.998538
mir-19d-5p	3'utr_chrUn_9_3'utr_3567834..3568370	GSONMT00079251001	otu domain-containing protein 3	F:molecular_function; P:biological_process; C:cellular_component; P:protein K6-linked deubiquitination; F:ubiquitin-specific protease activity; P:protein K11-linked deubiquitination	-18.9	23	45	152	-15.8	45	38	-16.2	24	45	0.997407
mir-19d-5p	3'utr_chrUn_9_3'utr_complement(17408295..17408951)	GSONMT00073754001	cd63 antigen	C:integral component of membrane; C:membrane; P:hatching	-17.45	214	239	157	-17.5	239	231	-17.5	212	238	0.995434
mir-20-5p	3'utr_chr_1_3'utr_4807743..4809196	GSONMT00065547001	transcription factor e2f4	P:regulation of transcription, DNA-templated; P:mitotic cell cycle; C:transcription factor complex; P:transcription, DNA-templated; F:DNA binding; C:nucleus; F:sequence-specific DNA binding transcription factor activity; P:regulation of cell proliferation; F:protein domain specific binding; P:regulation of cell size; P:cell volume homeostasis; P:cilium assembly; P:epithelial cell development; P:o…	-19.45	1133	1160	151	-16.5	1160	1153	-17.4	1136	1160	0.993036
mir-20-5p	3'utr_chr_12_3'utr_complement(3043936..3044481)	GSONMT00020084001	serine threonine-protein phosphatase 2a catalytic subunit alpha isoform	F:hydrolase activity; F:phosphoprotein phosphatase activity; P:fibroblast growth factor receptor signaling pathway; P:regulation of cell adhesion; P:second-messenger-mediated signaling; C:cytosol; P:regulation of cell differentiation; P:mesoderm development; P:mitotic cell cycle; P:positive regulation of protein serine/threonine kinase activity; P:regulation of transcription, DNA-templated; C:pla…	-19.2	147	169	161	-17.3	169	162	-17.3	149	168	0.998273
mir-20-5p	3'utr_chr_14_3'utr_complement(1330466..1330776)	GSONMT00064716001	choline transporter-like protein 1-like isoform x2	F:molecular_function; C:integral component of membrane; C:membrane; P:biological_process; P:phosphatidylcholine biosynthetic process; C:mitochondrial outer membrane; P:choline transport; P:phospholipid metabolic process; P:small molecule metabolic process; P:transmembrane transport; P:glycerophospholipid biosynthetic process; F:choline transmembrane transporter activity; C:plasma membrane	-16.63	133	154	160	-15.2	154	146	-16.2	137	154	0.995888
mir-20-5p	3'utr_chr_14_3'utr_complement(1389078..1390427)	GSONMT00064719001	protein nap homolog 3a-like	F:molecular_function; P:biological_process; C:cellular_component	-22.15	578	601	156	-18.8	601	594	-18.8	578	600	0.996424
mir-20-5p	3'utr_chr_17_3'utr_1804278..1804836	GSONMT00073300001	gem-associated protein 6	P:spliceosomal complex assembly; C:nucleus; C:cytoplasm; C:nucleoplasm; C:nuclear body	-20.17	460	483	168	-17.6	483	476	-17.6	460	482	0.999239
mir-20-5p	3'utr_chr_17_3'utr_complement(81406..81951)	GSONMT00047328001	nuclear receptor coactivator 3-like	F:histone acetyltransferase activity; F:DNA binding; C:nucleus; F:nuclear hormone receptor binding; P:histone acetylation; P:signal transduction; F:protein dimerization activity; P:regulation of transcription, DNA-templated; F:signal transducer activity; F:transcription coactivator activity; P:transcription, DNA-templated; F:transferase activity; C:cytoplasm; F:transferase activity, transferring …	-16.72	407	431	150	-16.13	431	424	-17.13	381	431	0.997729
mir-20-5p	3'utr_chr_18_3'utr_complement(158149..158702)	GSONMT00050202001	kelch-like protein 7 isoform 1	C:Cul3-RING ubiquitin ligase complex; C:cytoplasm; F:protein homodimerization activity; P:protein ubiquitination; C:plasma membrane; C:nucleolus; C:nucleus	-17.3	310	334	159	-17.61	317	309	-15.5	310	333	0.998545
mir-20-5p	3'utr_chr_2_3'utr_6051166..6051651	GSONMT00079553001	ferm domain-containing protein 6 isoform x2	C:cytoskeleton; P:biological_process; C:apical junction complex; C:mitochondrion; P:regulation of actin filament-based process; P:cellular protein localization; P:apical constriction; C:plasma membrane	-15.77	424	446	160	-16.7	458	450	-16.07	413	446	0.997833
mir-20-5p	3'utr_chr_2_3'utr_complement(3556027..3557389)	GSONMT00077634001	mitogen-activated protein kinase kinase kinase 5-like	F:ATP binding; F:protein kinase activity; F:nucleotide binding; P:protein phosphorylation; F:transferase activity, transferring phosphorus-containing groups; F:protein serine/threonine kinase activity; F:transferase activity; P:phosphorylation; F:kinase activity; P:positive regulation of apoptotic process; F:protein phosphatase binding; F:protein kinase binding; P:cellular response to hydrogen pe…	-20.38	317	340	165	-18.21	340	333	-19.41	304	340	0.994836
mir-20-5p	3'utr_chr_22_3'utr_complement(291246..292706)	GSONMT00075067001	myosin light chain smooth muscle-like	F:transferase activity; F:protein serine/threonine kinase activity; P:phosphorylation; F:protein kinase activity; P:protein phosphorylation; F:nucleotide binding; F:ATP binding; F:kinase activity; F:transferase activity, transferring phosphorus-containing groups; P:blood coagulation; C:cellular_component; P:cellular hypotonic response; F:metal ion binding; P:positive regulation of wound healing; …	-17.19	135	161	155	-18.2	161	154	-18.2	134	160	0.999229
mir-20-5p	3'utr_chr_28_3'utr_complement(1077859..1079068)	GSONMT00034384001	schwannomin-interacting protein 1-like	F:molecular_function; P:biological_process; C:cellular_component; C:cytoplasm	-18.16	654	678	150	-15.5	678	671	-16.7	655	678	0.997746
mir-20-5p	3'utr_chr_28_3'utr_complement(190413..192250)	GSONMT00052785001	glutamate decarboxylase 1-like	P:carboxylic acid metabolic process; F:catalytic activity; F:carboxy-lyase activity; F:pyridoxal phosphate binding; F:lyase activity; P:gamma-aminobutyric acid biosynthetic process; P:neurotransmitter biosynthetic process; F:glutamate decarboxylase activity	-20.16	1768	1790	165	-20.03	1790	1783	-21.23	1744	1790	0.999327
mir-20-5p	3'utr_chr_5_3'utr_complement(2080777..2081352)	GSONMT00072547001	unconventional myosin-ixb	P:intracellular signal transduction; F:nucleotide binding; F:ATP binding; C:myosin complex; P:signal transduction; F:motor activity; C:intracellular; P:positive regulation of GTPase activity; F:metal ion binding; F:GTPase activator activity	-15.6	498	521	153	-17.32	521	513	-17.32	484	520	0.998055
mir-20-5p	3'utr_chr_8_3'utr_complement(5377342..5377922)	GSONMT00060612001	centromere protein w	F:protein heterodimerization activity; C:condensed chromosome kinetochore; P:mitosis; F:protein binding; P:kinetochore assembly; C:nucleus; F:DNA binding; P:mitotic cell cycle; C:kinetochore; C:chromosome, centromeric region; P:chromosome organization	-15.56	506	526	155	-17.7	534	526	-15.9	510	526	0.997324
mir-20-5p	3'utr_chrUn_1_3'utr_23220626..23221263	GSONMT00064552001	lymphoid-specific helicase-like	F:helicase activity; F:nucleic acid binding; F:ATP binding; F:DNA binding; C:nucleus; F:hydrolase activity; F:nucleotide binding; C:chromosome, centromeric region; P:meiotic chromosome segregation	-18.55	523	545	173	-16.6	545	537	-15.9	341	368	0.994023
mir-20-5p	3'utr_chrUn_1_3'utr_complement(14490000..14491424)	GSONMT00039753001	loss of heterozygosity 12 chromosomal region 1 protein homolog	F:molecular_function; P:biological_process; C:cellular_component	-20.82	611	633	152	-19	633	626	-15.35	262	304	0.99216
mir-20-5p	3'utr_chrUn_10_3'utr_16054784..16055403	GSONMT00005180001	oocyte-specific histone rna stem-loop-binding protein 2-like	F:mRNA binding; P:biological_process; C:cellular_component; F:RNA binding; C:cytoplasm; P:regulation of translation; P:mRNA transport; F:histone pre-mRNA stem-loop binding; P:nuclear cell cycle DNA replication; P:histone mRNA 3'-end processing; C:histone pre-mRNA 3'end processing complex; C:nucleus	-19.28	206	229	167	-18.95	229	222	-18.95	186	228	0.995434
mir-20-5p	3'utr_chrUn_10_3'utr_34162147..34164046	GSONMT00037774001	vacuolar protein sorting-associated protein 26b-like	C:retromer complex; P:vacuolar transport; F:molecular_function; C:cytoplasm; C:membrane; P:protein transport; P:transport	-16.29	273	295	157	-16.2	295	288	-16.15	137	178	0.994866
mir-20-5p	3'utr_chrUn_10_3'utr_complement(14100860..14102061)	GSONMT00076325001	leucine-rich repeat-containing protein 32-like	P:toll-like receptor 11 signaling pathway; P:platelet activation; F:transmembrane signaling receptor activity; C:integral component of membrane; P:regulation of cytokine secretion; P:positive regulation of inflammatory response; P:MyD88-dependent toll-like receptor signaling pathway; P:innate immune response; P:response to bacterium	-16.84	250	273	157	-16.2	273	266	-17.4	254	273	0.995834
mir-20-5p	3'utr_chrUn_10_3'utr_complement(711948..712931)	GSONMT00007202001	serine threonine-protein phosphatase 2a catalytic subunit alpha isoform	F:hydrolase activity; F:phosphoprotein phosphatase activity; P:fibroblast growth factor receptor signaling pathway; C:cytosol; P:regulation of cell adhesion; P:second-messenger-mediated signaling; P:regulation of cell differentiation; P:mesoderm development; P:mitotic cell cycle; P:positive regulation of protein serine/threonine kinase activity; P:regulation of transcription, DNA-templated; C:pla…	-15.97	339	361	150	-15.8	361	354	-15.8	345	360	0.996424
mir-20-5p	3'utr_chrUn_11_3'utr_14453351..14454535	GSONMT00044829001	protein fem-1 homolog c-like	C:cytoplasm; P:protein ubiquitination; F:molecular_function; P:biological_process; C:cellular_component	-18.27	284	308	160	-16.55	509	501	-17.3	285	308	0.998545
mir-20-5p	3'utr_chrUn_11_3'utr_complement(10765735..10766195)	GSONMT00066530001	transcription factor sox-17-like	P:Kupffer's vesicle development; P:determination of heart left/right asymmetry; P:determination of pancreatic left/right asymmetry; P:negative regulation of cell proliferation; C:nucleus; F:DNA binding; P:cell migration involved in gastrulation; P:Wnt signaling pathway; P:regulation of transcription, DNA-templated; P:transcription, DNA-templated; P:midgut development; P:endoderm development; P:mu…	-16.82	415	441	152	-15.5	441	434	-15.5	415	440	0.999702
mir-20-5p	3'utr_chrUn_11_3'utr_complement(26598512..26599995)	GSONMT00050036001	nedd4 family-interacting protein 2	P:positive regulation of protein ubiquitination; P:negative regulation of transporter activity; C:mitochondrion; P:negative regulation of protein transport; C:Golgi apparatus; C:perinuclear region of cytoplasm; P:negative regulation of gene expression; F:signal transducer activity; P:positive regulation of I-kappaB kinase/NF-kappaB signaling; C:endoplasmic reticulum; F:WW domain binding; C:cytopl…	-21.01	1069	1090	163	-19.7	1090	1083	-15.7	940	965	0.998914
mir-20-5p	3'utr_chrUn_11_3'utr_complement(6166..6828)	GSONMT00071038001	myosin light chain smooth muscle isoform x1	F:transferase activity; F:protein serine/threonine kinase activity; P:phosphorylation; F:protein kinase activity; P:protein phosphorylation; F:nucleotide binding; F:ATP binding; F:kinase activity; F:transferase activity, transferring phosphorus-containing groups	-19.07	433	457	155	-17.3	457	450	-17.3	430	456	0.998273
mir-20-5p	3'utr_chrUn_12_3'utr_11532654..11533889	GSONMT00076156001	rna-binding protein 27 isoform x2	F:metal ion binding; F:RNA binding; F:nucleic acid binding; F:nucleotide binding; P:mRNA processing; C:nucleolus; C:nucleus	-16.33	614	637	160	-15	637	630	-15	615	636	0.996424
mir-20-5p	3'utr_chrUn_12_3'utr_26516419..26517588	GSONMT00076377001	tbc1 domain family member 8b isoform x2	P:regulation of Rab GTPase activity; P:positive regulation of Rab GTPase activity; F:calcium ion binding; F:Rab GTPase activator activity	-19.71	1085	1108	156	-22.16	1108	1101	-16.4	437	460	0.993548
mir-20-5p	3'utr_chrUn_12_3'utr_3434010..3434737	GSONMT00064829001	peptidyl-prolyl cis-trans isomerase fkbp10-like	F:calcium ion binding; P:protein folding; P:protein peptidyl-prolyl isomerization	-15.19	449	472	168	-15.8	472	464	-15.8	450	471	0.996793
mir-20-5p	3'utr_chrUn_12_3'utr_36795459..36796408	GSONMT00076438001	---NA---	-	-18.77	884	905	171	-16.8	905	897	-16.8	886	904	0.998981
mir-20-5p	3'utr_chrUn_12_3'utr_46778203..46778768	GSONMT00082714001	e3 ubiquitin-protein ligase rnf14	F:metal ion binding; F:ligase activity; F:zinc ion binding; P:regulation of androgen receptor signaling pathway; C:nucleus; C:cytoplasm; P:response to estradiol; F:small conjugating protein ligase activity; F:androgen receptor binding; P:regulation of transcription, DNA-templated	-18.11	19	42	162	-18.4	42	35	-19.6	16	42	0.993602
mir-20-5p	3'utr_chrUn_12_3'utr_890953..891242	GSONMT00015318001	butyrophilin subfamily 3 member a3-like isoform x2	-	-18.44	233	257	166	-18.24	257	250	-18.24	235	256	0.999904
mir-20-5p	3'utr_chrUn_12_3'utr_9539461..9540410	GSONMT00075970001	seizure protein 6 homolog isoform x2	P:brain development; C:integral component of membrane; C:membrane; C:plasma membrane	-17.99	378	400	150	-15	400	393	-16.2	378	400	0.998731
mir-20-5p	3'utr_chrUn_12_3'utr_complement(10364053..10364969)	GSONMT00003938001	carbohydrate-responsive element-binding	P:regulation of transcription, DNA-templated; C:mitochondrial outer membrane; C:cytoplasm; P:nucleocytoplasmic transport; P:transcription, DNA-templated; F:protein dimerization activity; C:nucleus; F:DNA binding; P:small molecule metabolic process; P:positive regulation of cell proliferation; C:transcription factor complex; P:regulation of energy homeostasis; F:protein heterodimerization activity…	-20.23	506	527	164	-17.2	527	520	-17.2	506	526	0.994185
mir-20-5p	3'utr_chrUn_12_3'utr_complement(20264200..20265645)	GSONMT00074446001	prkr-interacting protein 1 homolog	C:nucleolus; C:nucleus; F:protein kinase binding; F:protein kinase inhibitor activity; P:negative regulation of protein kinase activity; P:negative regulation of phosphorylation; F:protein binding; F:double-stranded RNA binding	-19.39	866	889	157	-20.89	889	881	-21.59	842	889	0.996625
mir-20-5p	3'utr_chrUn_13_3'utr_10900314..10901166	GSONMT00070414001	lipopolysaccharide-induced tumor necrosis factor-alpha factor homolog	P:regulation of transcription, DNA-templated; F:molecular_function; C:cytoplasm; P:transcription, DNA-templated; C:Golgi apparatus; C:lysosomal membrane; F:cytokine activity; F:signal transducer activity; P:positive regulation of I-kappaB kinase/NF-kappaB signaling; F:WW domain binding; C:plasma membrane; P:response to lipopolysaccharide; P:cellular response to lipopolysaccharide; P:regulation of…	-15.2	340	362	162	-15.41	800	793	-15.41	764	799	0.993934
mir-20-5p	3'utr_chrUn_13_3'utr_4902095..4902862	GSONMT00025577001	syntaxin-binding protein 2-like isoform x1	P:vesicle docking involved in exocytosis; P:vesicle-mediated transport	-16.74	143	163	158	-17.31	163	156	-15.8	706	744	0.9964
mir-20-5p	3'utr_chrUn_13_3'utr_complement(14560622..14562055)	GSONMT00059103001	cysteine protease atg4d-like	P:proteolysis; P:autophagy; C:cytoplasm; F:hydrolase activity; F:cysteine-type peptidase activity; F:peptidase activity; P:protein transport; P:transport; F:molecular_function; P:biological_process; C:cellular_component; F:cysteine-type endopeptidase activity; C:mitochondrion; P:apoptotic process	-17.69	1021	1044	157	-18.41	1044	1036	-19.11	998	1044	0.995263
mir-20-5p	3'utr_chrUn_13_3'utr_complement(4013232..4013455)	GSONMT00082065001	threonine aldolase 1	P:cellular amino acid metabolic process; F:catalytic activity; F:pyridoxal phosphate binding; F:lyase activity; C:cellular_component	-18.81	72	94	166	-17.02	94	86	-17.92	47	94	0.998586
mir-20-5p	3'utr_chrUn_14_3'utr_18772246..18773369	GSONMT00006531001	neuromedin-k receptor-like	F:tachykinin receptor activity; C:integral component of membrane; C:membrane; F:G-protein coupled receptor activity; P:neuropeptide signaling pathway; P:tachykinin receptor signaling pathway; P:signal transduction; P:synaptic transmission; F:signal transducer activity; P:G-protein coupled receptor signaling pathway; C:plasma membrane	-15.37	908	930	160	-17	1040	1032	-16.56	883	930	0.998922
mir-20-5p	3'utr_chrUn_14_3'utr_21756755..21757224	GSONMT00041056001	PREDICTED: uncharacterized protein LOC100708159	F:structural constituent of ribosome; P:translation; C:ribonucleoprotein complex; C:ribosome	-21.08	446	468	173	-22.6	468	460	-22.6	435	467	0.991557
mir-20-5p	3'utr_chrUn_14_3'utr_complement(16187440..16188560)	GSONMT00051630001	glucocorticoid-induced transcript 1 protein	F:molecular_function; C:cytoplasm; P:glomerular visceral epithelial cell development; P:glomerular filtration	-18.79	719	740	151	-20.71	1014	1006	-17.71	980	1013	0.997239
mir-20-5p	3'utr_chrUn_14_3'utr_complement(18470825..18471792)	GSONMT00006521001	tgf-beta receptor type-2	P:signal transduction by phosphorylation; P:transforming growth factor beta receptor signaling pathway; C:integral component of membrane; P:transmembrane receptor protein serine/threonine kinase signaling pathway; C:membrane; F:protein serine/threonine kinase activity; F:transforming growth factor beta receptor activity, type II; F:protein kinase activity; P:protein phosphorylation; F:nucleotide …	-18.89	293	315	152	-15.8	315	308	-16.8	294	315	0.994434
mir-20-5p	3'utr_chrUn_14_3'utr_complement(18709768..18710205)	GSONMT00006527001	hypothetical loc798684	F:molecular_function; P:biological_process; C:cellular_component	-16.57	193	215	165	-15.87	215	207	-17.23	160	215	0.999197
mir-20-5p	3'utr_chrUn_15_3'utr_13125010..13125812	GSONMT00067379001	sodium potassium-transporting atpase subunit beta-3-like	P:sodium ion transport; P:potassium ion transport; C:sodium:potassium-exchanging ATPase complex; C:integral component of membrane; C:membrane; P:ion transport; P:transport	-17.22	509	530	159	-16.1	530	522	-17.5	457	530	0.998902
mir-20-5p	3'utr_chrUn_15_3'utr_18712551..18713944	GSONMT00068888001	transposable element tcb2 transposase	F:transposase activity; P:DNA integration; P:transposition, DNA-mediated; F:DNA binding; F:nucleic acid binding; F:zinc ion binding	-15.32	770	790	154	-15.7	790	783	-16.7	760	790	0.997746
mir-20-5p	3'utr_chrUn_15_3'utr_complement(23701965..23702631)	GSONMT00046347001	synaptonemal complex protein 2-like	C:nucleus; C:nucleolus	-15.19	604	625	151	-16.1	625	618	-16.1	604	624	0.997703
mir-20-5p	3'utr_chrUn_15_3'utr_complement(25315541..25316515)	GSONMT00043850001	dnaj homolog subfamily b member 9-like	C:cellular_component; F:misfolded protein binding; C:endoplasmic reticulum; P:ER-associated ubiquitin-dependent protein catabolic process	-17.66	893	915	152	-15.5	915	908	-16.52	854	915	0.999802
mir-20-5p	3'utr_chrUn_16_3'utr_14519935..14520792	GSONMT00065967001	charged multivesicular body protein 2a	P:protein transport; C:late endosome membrane; C:cytoplasm; C:membrane; C:endosome; P:transport; C:cytosol; F:protein domain specific binding	-20.63	9	32	160	-18.9	32	24	-16.3	309	343	0.997224
mir-20-5p	3'utr_chrUn_16_3'utr_20422201..20423391	GSONMT00080542001	t-cell leukemia homeobox protein 1-like	P:regulation of transcription, DNA-templated; F:sequence-specific DNA binding; C:nucleus; F:sequence-specific DNA binding transcription factor activity; F:DNA binding	-16.86	327	352	155	-18.5	352	344	-18.5	304	351	0.99989
mir-20-5p	3'utr_chrUn_16_3'utr_29919016..29920121	GSONMT00069488001	zinc finger protein 850-like	F:metal ion binding; F:nucleic acid binding; P:biological_process	-17.04	396	419	156	-19.8	419	411	-19.8	382	418	0.991025
mir-20-5p	3'utr_chrUn_16_3'utr_3147756..3149477	GSONMT00080924001	daz-associated protein 2-like	C:cytoplasm; F:WW domain binding; F:protein binding; C:nucleus	-17.28	1276	1301	151	-18.1	874	866	-17.02	1278	1300	0.999873
mir-20-5p	3'utr_chrUn_16_3'utr_complement(11584371..11584823)	GSONMT00074685001	disintegrin and metalloproteinase domain-containing protein 11-like isoform x1	P:proteolysis; P:integrin-mediated signaling pathway; F:metallopeptidase activity; F:zinc ion binding; F:metalloendopeptidase activity	-21.36	377	400	175	-19.6	400	393	-19.6	379	399	0.994329
mir-20-5p	3'utr_chrUn_16_3'utr_complement(2944367..2945613)	GSONMT00080914001	heme transporter hrg1-b-like	F:heme transporter activity; P:heme transport; C:endosome membrane; C:integral component of membrane; C:membrane; C:endosome; P:transport; C:lysosomal membrane; C:lysosome; P:erythrocyte development	-18.59	694	717	169	-18.15	717	710	-19.35	675	717	0.998545
mir-20-5p	3'utr_chrUn_17_3'utr_19206146..19207338	GSONMT00072900001	cytoplasmic phosphatidylinositol transfer protein 1-like	P:transport; C:intracellular	-16.91	1120	1141	151	-16.4	838	830	-17	1120	1141	0.994115
mir-20-5p	3'utr_chrUn_17_3'utr_39537701..39538393	GSONMT00005500001	coiled-coil domain-containing protein 66 isoform x2	P:retinal rod cell development; F:molecular_function; P:post-embryonic retina morphogenesis in camera-type eye; C:cellular_component	-16.25	154	176	157	-17.51	176	168	-18.41	128	176	0.997237
mir-20-5p	3'utr_chrUn_17_3'utr_41095881..41096138	GSONMT00082485001	-dihydroxyvitamin d 24- mitochondrial-like	F:metal ion binding; P:oxidation-reduction process; F:oxidoreductase activity, acting on paired donors, with incorporation or reduction of molecular oxygen; F:heme binding; F:oxidoreductase activity; F:iron ion binding; F:monooxygenase activity; P:response to vitamin D; P:vitamin D metabolic process; F:25-hydroxycholecalciferol-24-hydroxylase activity; C:mitochondrion; F:1-alpha,25-dihydroxyvitam…	-15.24	226	250	150	-15.21	250	243	-16.11	222	250	0.99895
mir-20-5p	3'utr_chrUn_17_3'utr_6973087..6974540	GSONMT00076099001	cadherin egf lag seven-pass g-type receptor 2	F:transmembrane signaling receptor activity; C:integral component of membrane; C:membrane; F:G-protein coupled receptor activity; P:neuropeptide signaling pathway; P:cell surface receptor signaling pathway; P:signal transduction; F:signal transducer activity; P:G-protein coupled receptor signaling pathway; C:plasma membrane; P:homophilic cell adhesion; F:calcium ion binding; P:cell adhesion; P:ce…	-16.71	518	539	159	-16.5	1119	1111	-15.6	518	538	0.995732
mir-20-5p	3'utr_chrUn_17_3'utr_complement(14665112..14666205)	GSONMT00081756001	protein btg2	P:protein methylation; P:negative regulation of neural precursor cell proliferation; P:negative regulation of translation; P:central nervous system neuron development; P:cellular response to DNA damage stimulus; P:anterior/posterior pattern specification; P:skeletal muscle cell differentiation; P:neuron projection development; P:dentate gyrus development; P:associative learning; P:negative regula…	-18	164	187	152	-19.5	1009	1001	-16.8	983	1008	0.994
mir-20-5p	3'utr_chrUn_17_3'utr_complement(19918325..19919514)	GSONMT00072948001	f-box only protein 48	-	-17.71	279	305	156	-18.56	427	419	-17.4	284	304	0.992518
mir-20-5p	3'utr_chrUn_17_3'utr_complement(23816274..23817587)	GSONMT00064668001	leucine-rich repeats and immunoglobulin-like domains protein 1	-	-16.74	707	730	163	-19.05	1050	1043	-15.6	709	729	0.994836
mir-20-5p	3'utr_chrUn_17_3'utr_complement(2603256..2603760)	GSONMT00068226001	pantothenate kinase 4-like	P:coenzyme A biosynthetic process; F:ATP binding; F:pantothenate kinase activity; C:cytoplasm	-15.43	168	190	153	-18.55	190	183	-19.55	147	190	0.996972
mir-20-5p	3'utr_chrUn_18_3'utr_15665955..15667182	GSONMT00058801001	rho gtpase-activating protein 20-like	F:GTPase activator activity; P:signal transduction; P:positive regulation of GTPase activity; C:intracellular	-18.13	150	174	162	-18.9	1025	1018	-15.4	152	174	0.997407
mir-20-5p	3'utr_chrUn_18_3'utr_15731531..15733023	GSONMT00010812001	midline-1-like isoform x1	F:metal ion binding; F:zinc ion binding; C:intracellular; P:positive regulation of stress-activated MAPK cascade; F:ubiquitin protein ligase binding; C:cytoplasmic microtubule	-16.98	70	88	152	-19.1	738	731	-17.4	152	176	0.993685
mir-20-5p	3'utr_chrUn_18_3'utr_4332945..4333719	GSONMT00047714001	t-complex protein 1 subunit gamma	F:unfolded protein binding; P:cellular protein metabolic process; F:ATP binding; C:cytoplasm; P:protein folding; F:nucleotide binding; P:embryonic eye morphogenesis; P:negative regulation of retinal cell programmed cell death; C:microtubule; C:zona pellucida receptor complex; C:chaperonin-containing T-complex; P:binding of sperm to zona pellucida; C:plasma membrane	-26.31	90	111	163	-23.9	111	103	-18.73	135	169	0.998731
mir-20-5p	3'utr_chrUn_18_3'utr_complement(8148625..8148947)	GSONMT00080369001	eomesodermin-like isoform x1	P:regulation of transcription, DNA-templated; P:transcription, DNA-templated; C:nucleus; F:sequence-specific DNA binding transcription factor activity; F:DNA binding; P:cell migration involved in gastrulation; P:regulation of RNA biosynthetic process; P:endodermal cell fate specification; P:determination of dorsal identity; C:cytoplasm; P:endoderm formation; P:invagination involved in gastrulatio…	-15.86	252	273	153	-15.1	273	266	-16.3	250	273	0.998927
mir-20-5p	3'utr_chrUn_19_3'utr_14417812..14418363	GSONMT00063207001	noncompact myelin-associated	-	-17.94	444	466	153	-15.9	466	459	-16.8	446	466	0.996926
mir-20-5p	3'utr_chrUn_19_3'utr_17277621..17278988	GSONMT00067632001	cofilin-2	F:actin binding; P:actin filament depolymerization; C:actin cytoskeleton; C:intracellular; C:cytoplasm; C:nuclear matrix; C:nucleus; F:protein binding	-19.59	557	582	170	-17.8	582	574	-17.8	558	581	0.995099
mir-20-5p	3'utr_chrUn_19_3'utr_4342413..4342535	GSONMT00068550001	cochlin-like isoform x1	P:regulation of cell shape; P:sensory perception of sound; C:extracellular space	-15.42	52	76	150	-17.59	76	69	-18.59	28	76	0.997371
mir-20-5p	3'utr_chrUn_19_3'utr_complement(21611143..21612232)	GSONMT00034924001	zinc finger fyve domain-containing protein 19-like	F:metal ion binding; C:cellular_component	-15.3	559	583	155	-19.1	1031	1023	-17.89	520	583	0.995434
mir-20-5p	3'utr_chrUn_2_3'utr_complement(2805751..2806525)	GSONMT00077032001	adp-ribosylation factor-like protein 4a	F:GTP binding; P:small GTPase mediated signal transduction; F:nucleotide binding; C:intracellular; P:brown fat cell differentiation; C:plasma membrane; C:nucleolus; C:nucleus; C:cytoplasm; F:protein binding; C:membrane; P:GTP catabolic process; F:GTPase activity	-20.56	554	577	156	-17.6	577	570	-18.8	553	577	0.997746
mir-20-5p	3'utr_chrUn_2_3'utr_complement(3139559..3140455)	GSONMT00077007001	nuclear receptor subfamily 1 group d member 2	F:sequence-specific DNA binding; P:steroid hormone mediated signaling pathway; F:sequence-specific DNA binding transcription factor activity; F:DNA binding; C:nucleus; F:zinc ion binding; P:regulation of transcription, DNA-templated; F:metal ion binding; P:transcription, DNA-templated; F:steroid hormone receptor activity; F:thyroid hormone receptor activity; P:retinoic acid receptor signaling pat…	-17.41	546	568	158	-16.8	568	561	-16.8	547	567	0.995732
mir-20-5p	3'utr_chrUn_20_3'utr_21012037..21012697	GSONMT00066886001	prominin- splice variant	C:apical plasma membrane; C:integral component of membrane; C:membrane; C:plasma membrane	-18.29	58	78	154	-17.3	78	71	-18.3	63	78	0.995746
mir-20-5p	3'utr_chrUn_20_3'utr_3252267..3254157	GSONMT00075037001	zinc finger and btb domain-containing protein 18 isoform x1	P:regulation of transcription, DNA-templated; F:nucleic acid binding; F:metal ion binding; P:transcription, DNA-templated; C:nucleus; F:DNA binding; P:neuron development; P:skeletal muscle tissue development; F:sequence-specific DNA binding; P:hippocampus development; P:homeostasis of number of cells; P:regulation of cell division; P:negative regulation of transcription, DNA-templated; P:cerebell…	-15.54	147	169	154	-15.65	169	162	-16.85	128	169	0.999811
mir-20-5p	3'utr_chrUn_20_3'utr_5781475..5781908	GSONMT00063127001	v-set and transmembrane domain-containing protein 4-like	F:molecular_function; P:biological_process; C:cellular_component	-16.31	353	380	155	-18.86	380	372	-18.86	337	379	0.999391
mir-20-5p	3'utr_chrUn_20_3'utr_complement(19452112..19453385)	GSONMT00010323001	stonin-1-like	C:clathrin adaptor complex; P:transcription initiation from RNA polymerase II promoter; P:vesicle-mediated transport; C:membrane; P:intracellular protein transport; P:endocytosis; C:transcription factor TFIIA complex	-18.77	461	481	158	-17	481	474	-17.9	460	481	0.995434
mir-20-5p	3'utr_chrUn_20_3'utr_complement(20225994..20227130)	GSONMT00066867001	yd008 protein	-	-21.04	1087	1110	157	-18.41	1110	1102	-19.11	1064	1110	0.997526
mir-20-5p	3'utr_chrUn_21_3'utr_11472323..11473258	GSONMT00019197001	dnaj homolog subfamily b member 9	C:cellular_component; F:misfolded protein binding; C:endoplasmic reticulum; P:ER-associated ubiquitin-dependent protein catabolic process	-17.2	833	855	152	-15.11	855	848	-16.48	793	855	0.999905
mir-20-5p	3'utr_chrUn_21_3'utr_14542999..14543222	GSONMT00002178001	sws1 opsin	F:photoreceptor activity; C:integral component of membrane; C:membrane; P:protein-chromophore linkage; F:G-protein coupled receptor activity; P:response to stimulus; P:signal transduction; F:signal transducer activity; P:G-protein coupled receptor signaling pathway; P:phototransduction; P:visual perception	-16.45	196	219	162	-16	219	212	-16	199	218	0.999094
mir-20-5p	3'utr_chrUn_21_3'utr_complement(11292616..11293442)	GSONMT00016098001	solute carrier family facilitated glucose transporter member 4-like	F:transmembrane transporter activity; P:carbohydrate transport; F:substrate-specific transmembrane transporter activity; C:integral component of membrane; C:membrane; P:transmembrane transport; P:transport; F:transporter activity; P:cellular response to insulin stimulus; C:clathrin-coated vesicle; C:perinuclear region of cytoplasm; P:glucose homeostasis; C:external side of plasma membrane; P:gluc…	-17.08	557	578	155	-15.1	578	571	-16.1	558	578	0.995434
mir-20-5p	3'utr_chrUn_22_3'utr_22943907..22946050	GSONMT00042075001	leucine-rich repeat-containing protein 58	-	-20.98	2052	2079	160	-19.3	2079	2072	-19.3	2053	2078	0.997111
mir-20-5p	3'utr_chrUn_22_3'utr_complement(12155168..12156530)	GSONMT00082074001	gap junction beta-6	C:cell junction; C:integral component of membrane; C:membrane; P:cell communication; C:connexon complex; C:gap junction; C:plasma membrane; F:gap junction channel activity; P:transmembrane transport	-18.49	1279	1301	155	-16.4	1301	1294	-17.3	1281	1301	0.994115
mir-20-5p	3'utr_chrUn_22_3'utr_complement(220150..220719)	GSONMT00068152001	rcc1 and btb domain-containing protein 1	P:biological_process	-15.43	317	338	151	-15.8	338	331	-15.8	322	337	0.999754
mir-20-5p	3'utr_chrUn_23_3'utr_complement(2020351..2020797)	GSONMT00003491001	prominin-1-a-like	C:integral component of membrane	-17.05	343	366	164	-15.6	366	358	-16.8	345	366	0.996675
mir-20-5p	3'utr_chrUn_24_3'utr_13289359..13289707	GSONMT00036448001	wsc domain-containing protein 1-like	F:sulfotransferase activity	-15.4	162	181	154	-17.67	181	173	-17.67	139	180	0.996972
mir-20-5p	3'utr_chrUn_24_3'utr_complement(4533039..4533915)	GSONMT00043320001	solute carrier family 12 member 9-like	C:membrane; P:transmembrane transport; P:transport	-20.69	264	286	166	-17.7	286	278	-18.51	234	285	0.99837
mir-20-5p	3'utr_chrUn_26_3'utr_complement(9856615..9857530)	GSONMT00001765001	g-protein coupled receptor 126-like	F:transmembrane signaling receptor activity; P:neuropeptide signaling pathway; C:integral component of membrane; F:G-protein coupled receptor activity; P:cell surface receptor signaling pathway; C:membrane; C:plasma membrane; P:G-protein coupled receptor signaling pathway; P:positive regulation of cell adhesion; P:angiogenesis; P:Rho protein signal transduction; P:negative regulation of cell prol…	-23.17	751	776	158	-20	776	769	-21	754	776	0.992419
mir-20-5p	3'utr_chrUn_28_3'utr_10129962..10130830	GSONMT00079782001	centrosome and spindle pole-associated protein 1	C:spindle pole; P:positive regulation of cytokinesis; C:microtubule; C:centrosome	-16.57	18	42	164	-16.2	477	470	-15.3	19	42	0.992045
mir-20-5p	3'utr_chrUn_28_3'utr_15426940..15427614	GSONMT00023578001	poliovirus receptor-related protein 4-like	C:integral component of membrane; C:membrane; P:cell adhesion; C:plasma membrane	-21.14	102	127	151	-20.6	127	119	-15.2	447	464	0.998564
mir-20-5p	3'utr_chrUn_28_3'utr_17801326..17801723	GSONMT00058329001	glomulin-like isoform x1	C:cellular_component	-16.68	85	110	151	-18.4	251	243	-16.97	61	110	0.998902
mir-20-5p	3'utr_chrUn_28_3'utr_5512145..5513449	GSONMT00077147001	e3 ubiquitin-protein ligase march6	P:biological_process; F:zinc ion binding; C:cellular_component; C:integral component of endoplasmic reticulum membrane; F:enzyme binding; F:ubiquitin conjugating enzyme binding; P:protein K48-linked ubiquitination; F:ubiquitin-protein ligase activity; F:ligase activity; C:integral component of membrane; C:membrane; F:metal ion binding; C:endoplasmic reticulum	-15.15	952	972	153	-16.71	972	965	-16.71	929	971	0.999926
mir-20-5p	3'utr_chrUn_28_3'utr_complement(6795297..6796406)	GSONMT00077204001	dipeptidyl aminopeptidase-like protein 6-like isoform x2	P:proteolysis; F:serine-type peptidase activity; C:membrane	-15.02	248	269	156	-15.21	269	262	-15.21	237	268	0.997371
mir-20-5p	3'utr_chrUn_29_3'utr_complement(13796249..13797257)	GSONMT00073415001	transmembrane protein 234-like	-	-16.15	814	835	157	-15.5	835	828	-15.5	810	834	0.999372
mir-20-5p	3'utr_chrUn_29_3'utr_complement(2929404..2931033)	GSONMT00071177001	bsd domain-containing protein 1-like	F:molecular_function; P:biological_process; C:cellular_component	-19.68	1516	1540	163	-17.4	1540	1533	-18.6	1517	1540	0.997253
mir-20-5p	3'utr_chrUn_29_3'utr_complement(6573452..6574754)	GSONMT00033397001	viperin	C:membrane; F:4 iron, 4 sulfur cluster binding; C:lipid particle; C:endoplasmic reticulum membrane; F:iron-sulfur cluster binding; F:catalytic activity; P:innate immune response; P:defense response to virus; C:endoplasmic reticulum; P:metabolic process; F:metal ion binding; P:response to virus	-20.32	75	96	159	-20.4	96	89	-21.3	76	96	0.994637
mir-20-5p	3'utr_chrUn_29_3'utr_complement(7431818..7432390)	GSONMT00058061001	myotilin isoform x5	C:sarcolemma; F:structural constituent of muscle; P:muscle contraction; F:actin binding; C:Z disc; C:actin cytoskeleton; F:protein binding	-16.66	179	205	153	-15.2	205	198	-16.4	181	205	0.999051
mir-20-5p	3'utr_chrUn_3_3'utr_20254755..20255831	GSONMT00047271001	toll-like receptor 21	P:lipopolysaccharide-mediated signaling pathway; F:transmembrane signaling receptor activity; C:integral component of membrane; P:macrophage activation; P:regulation of cytokine secretion; F:lipopolysaccharide receptor activity; C:lipopolysaccharide receptor complex; P:MyD88-dependent toll-like receptor signaling pathway; P:signal transduction; P:defense response to Gram-negative bacterium; P:inn…	-17.36	858	881	152	-19.3	487	479	-16.48	467	515	0.998609
mir-20-5p	3'utr_chrUn_3_3'utr_complement(13364238..13365101)	GSONMT00071951001	phosphodiesterase 4d interacting protein	C:cytoplasm; C:nucleus; F:enzyme binding; P:cellular protein complex assembly; C:myofibril; C:Golgi apparatus; F:protein binding; C:centrosome	-16.89	69	92	156	-16.8	92	84	-16.8	70	91	0.994637
mir-20-5p	3'utr_chrUn_3_3'utr_complement(4478337..4479248)	GSONMT00069682001	cytohesin-interacting protein	P:regulation of cell adhesion; C:cytoplasm; C:cell cortex; C:endosome	-16.31	113	135	153	-21.35	135	127	-15.5	220	240	0.996424
mir-20-5p	3'utr_chrUn_3_3'utr_complement(4968211..4969367)	GSONMT00069664001	wd sam and u-box domain-containing protein 1-like	C:ubiquitin ligase complex; P:protein ubiquitination; F:ubiquitin-protein ligase activity	-18.89	101	123	173	-17.94	123	115	-18.84	92	123	0.997656
mir-20-5p	3'utr_chrUn_3_3'utr_complement(779433..779881)	GSONMT00051568001	upf0538 protein c2orf76 homolog	F:molecular_function; P:biological_process; C:cellular_component	-18.74	181	204	172	-16.6	204	197	-16.6	182	203	0.994185
mir-20-5p	3'utr_chrUn_3_3'utr_complement(922463..923586)	GSONMT00051554001	gap junction beta-6	C:cell junction; C:integral component of membrane; C:membrane; P:cell communication; F:gap junction channel activity; C:connexon complex; C:gap junction; C:plasma membrane; P:transmembrane transport	-16.35	708	729	155	-17.1	113	105	-16.91	917	961	0.999364
mir-20-5p	3'utr_chrUn_3'utr_1015650474..1015651480	GSONMT00016777001	syntenin-1-like isoform x2	P:epiboly involved in gastrulation with mouth forming second; P:response to hypoxia; F:phosphatidylinositol-3,4-bisphosphate binding; F:syndecan binding; P:positive regulation of phosphorylation; F:protein heterodimerization activity; F:ephrin receptor binding; F:neurexin family protein binding; P:Ras protein signal transduction; F:frizzled binding; C:interleukin-5 receptor complex; F:protein hom…	-16.67	486	506	162	-16.3	506	499	-16.3	487	505	0.996424
mir-20-5p	3'utr_chrUn_3'utr_105145190..105145546	GSONMT00011545001	t-box 1	P:ear morphogenesis; F:sequence-specific DNA binding transcription factor activity; F:DNA binding; C:nucleus; P:embryonic heart tube morphogenesis; P:cardiac muscle cell differentiation; P:heart looping; P:ear development; P:pharyngeal system development; P:regulation of transcription, DNA-templated; P:cartilage morphogenesis; P:semicircular canal morphogenesis; P:neural crest cell migration; P:t…	-16.48	72	94	160	-15	94	87	-15	74	93	0.998273
mir-20-5p	3'utr_chrUn_3'utr_1054589726..1054590900	GSONMT00072653001	e3 ubiquitin-protein ligase rnf19b-like	F:metal ion binding; F:zinc ion binding; F:ligase activity; C:integral component of membrane; C:membrane; P:protein ubiquitination; C:cytolytic granule; P:interferon-gamma secretion; C:cell; P:natural killer cell mediated cytotoxicity	-18.25	951	972	159	-17.6	972	965	-18.6	956	972	0.994474
mir-20-5p	3'utr_chrUn_3'utr_1063107534..1063108445	GSONMT00047910001	ist1 homolog isoform x1	F:molecular_function; P:biological_process; C:cellular_component; P:positive regulation of collateral sprouting	-19.79	227	248	171	-17.8	248	240	-18.7	210	248	0.996921
mir-20-5p	3'utr_chrUn_3'utr_134116868..134118459	GSONMT00038138001	tbc1 domain family member 10a-like	P:regulation of Rab GTPase activity; F:Rab GTPase activator activity; P:positive regulation of Rab GTPase activity	-19.72	1396	1421	155	-16.7	1421	1413	-17.4	1396	1421	0.996359
mir-20-5p	3'utr_chrUn_3'utr_154826574..154827376	GSONMT00026355001	forkhead box l2	P:regulation of transcription, DNA-templated; P:transcription, DNA-templated; F:sequence-specific DNA binding; C:nucleus; F:sequence-specific DNA binding transcription factor activity; F:DNA binding	-16.56	733	756	160	-15.7	756	748	-15.7	734	755	0.999919
mir-20-5p	3'utr_chrUn_3'utr_194317196..194318570	GSONMT00031599001	14-3-3 protein beta alpha-2	F:protein domain specific binding; F:monooxygenase activity; C:cytoplasm; P:phagocytosis, engulfment; C:protein complex; C:nucleus; P:cytoplasmic sequestering of protein; P:negative regulation of protein dephosphorylation; P:protein targeting; C:perinuclear region of cytoplasm; F:enzyme binding; C:transcriptional repressor complex; F:protein complex binding; C:extracellular vesicular exosome; P:p…	-17.48	590	612	152	-16.7	612	604	-16.7	592	611	0.993548
mir-20-5p	3'utr_chrUn_3'utr_228773936..228775470	GSONMT00050073001	g-protein-signaling modulator 1-like	P:regulation of G-protein coupled receptor protein signaling pathway; F:GDP-dissociation inhibitor activity; F:GTPase regulator activity; C:Golgi apparatus; C:nucleus	-16.22	907	929	165	-18.89	929	921	-18.89	897	928	0.999482
mir-20-5p	3'utr_chrUn_3'utr_25018632..25020187	GSONMT00008609001	e3 ubiquitin-protein ligase rnf19b	F:metal ion binding; F:ligase activity; C:integral component of membrane; C:membrane; F:zinc ion binding; P:protein ubiquitination	-18.25	910	931	159	-18.81	923	915	-18.6	915	931	0.992518
mir-20-5p	3'utr_chrUn_3'utr_308065147..308066029	GSONMT00045320001	udp-n-acetylglucosamine transferase subunit alg13 homolog	P:lipid glycosylation; F:carbohydrate binding; P:carbohydrate metabolic process; F:transferase activity, transferring hexosyl groups; P:dorsal/ventral pattern formation	-17.51	767	790	151	-16.8	790	783	-16.8	764	789	0.99769
mir-20-5p	3'utr_chrUn_3'utr_326525094..326525488	GSONMT00001235001	bifunctional epoxide hydrolase 2-like	F:hydrolase activity; P:metabolic process; F:catalytic activity; F:epoxide hydrolase activity; P:venous blood vessel development; P:hematopoietic progenitor cell differentiation	-17.6	324	347	152	-17.45	347	339	-18.82	291	347	0.998055
mir-20-5p	3'utr_chrUn_3'utr_39907530..39908641	GSONMT00048710001	histone-lysine n-methyltransferase mll5-like	F:metal ion binding; F:zinc ion binding	-16.17	931	953	161	-15.5	953	945	-15.5	933	952	0.997067
mir-20-5p	3'utr_chrUn_3'utr_402916113..402916569	GSONMT00043186001	renin	P:proteolysis; F:hydrolase activity; F:aspartic-type endopeptidase activity; F:peptidase activity; P:vesicle-mediated transport	-16.59	228	250	161	-18	250	243	-18	229	249	0.999642
mir-20-5p	3'utr_chrUn_3'utr_45658708..45659550	GSONMT00016757001	forkhead box l2	P:regulation of transcription, DNA-templated; P:transcription, DNA-templated; F:sequence-specific DNA binding; C:nucleus; F:sequence-specific DNA binding transcription factor activity; F:DNA binding	-16.56	798	821	160	-15.7	821	813	-15.7	799	820	0.999968
mir-20-5p	3'utr_chrUn_3'utr_461125429..461126028	GSONMT00056171001	disintegrin and metalloproteinase domain-containing protein 8	P:proteolysis; F:metallopeptidase activity; F:hydrolase activity; F:peptidase activity; F:zinc ion binding; F:metalloendopeptidase activity; P:integrin-mediated signaling pathway; F:protease binding; C:extracellular region	-19.8	331	354	154	-17.3	354	347	-17.3	332	353	0.996424
mir-20-5p	3'utr_chrUn_3'utr_466941123..466941765	GSONMT00051904001	pleckstrin homology domain-containing family a member 7-like isoform x3	-	-15.42	380	400	150	-15.3	606	598	-16.35	351	400	0.999774
mir-20-5p	3'utr_chrUn_3'utr_4707857..4708912	GSONMT00034089001	formin-binding protein 4-like	C:nucleus	-21.32	79	99	166	-19.3	99	92	-19.3	80	98	0.993171
mir-20-5p	3'utr_chrUn_3'utr_518874252..518874685	GSONMT00044210001	four and a half lim domains protein 1	F:metal ion binding; F:zinc ion binding	-19.23	286	308	171	-18.19	308	300	-18.19	264	307	0.994836
mir-20-5p	3'utr_chrUn_3'utr_539519665..539520859	GSONMT00021646001	sphingosine 1-phosphate receptor 2-like	P:convergent extension involved in gastrulation; P:cell migration involved in gastrulation; C:integral component of membrane; C:membrane; F:G-protein coupled receptor activity; P:heart morphogenesis; P:regulation of cartilage development; P:heart development; P:signal transduction; P:negative regulation of cell migration; P:vasculature development; P:mesodermal cell migration; P:sphingosine-1-pho…	-17.13	592	614	158	-16.4	270	262	-16.3	572	614	0.999176
mir-20-5p	3'utr_chrUn_3'utr_557847170..557847867	GSONMT00023040001	reprimo-like	F:molecular_function; C:integral component of membrane; C:membrane	-17.78	617	639	157	-16.1	639	632	-16.1	618	638	0.998891
mir-20-5p	3'utr_chrUn_3'utr_639732755..639733817	GSONMT00049544001	hydroxyacid-oxoacid mitochondrial	F:metal ion binding; P:oxidation-reduction process; F:oxidoreductase activity; C:cellular_component; F:hydroxyacid-oxoacid transhydrogenase activity; C:mitochondrion; P:molecular hydrogen transport	-21.04	842	865	157	-20.01	865	857	-20.91	819	865	0.992775
mir-20-5p	3'utr_chrUn_3'utr_666042625..666043499	GSONMT00019586001	serine threonine-protein kinase mitochondrial-like	F:kinase activity; F:ATP binding; F:protein kinase activity; P:phosphorylation; P:protein phosphorylation; F:transferase activity, transferring phosphorus-containing groups; F:protein serine/threonine kinase activity; P:semicircular canal development; P:dopaminergic neuron differentiation; C:mitochondrion; F:nucleotide binding; P:neuron apoptotic process; C:cytosol; F:transferase activity; P:nucl…	-17.98	189	212	167	-18.11	212	204	-18.11	171	211	0.998586
mir-20-5p	3'utr_chrUn_3'utr_716706503..716708302	GSONMT00019468001	methylcytosine dioxygenase tet2-like	P:histone H3-K4 trimethylation; F:methylcytosine dioxygenase activity; P:kidney development; P:positive regulation of transcription from RNA polymerase II promoter; P:post-embryonic development; P:protein O-linked glycosylation; F:protein binding; P:myeloid cell differentiation; F:metal ion binding; P:cell cycle; F:dioxygenase activity; P:hemopoiesis	-16.58	721	745	156	-15.7	745	737	-15.7	721	744	0.995956
mir-20-5p	3'utr_chrUn_3'utr_72407879..72409600	GSONMT00028918001	camp-specific 3 -cyclic phosphodiesterase 4b-like isoform x4	F:metal ion binding; F:hydrolase activity; F:phosphoric diester hydrolase activity; F:catalytic activity; P:signal transduction; F:3',5'-cyclic-nucleotide phosphodiesterase activity; P:metabolic process; P:cellular response to drug; C:nucleus; P:negative regulation of relaxation of cardiac muscle; C:Z disc; P:leukocyte migration; P:T cell receptor signaling pathway; C:voltage-gated calcium channe…	-16.11	1562	1585	157	-18.89	1585	1577	-15.2	732	748	0.999754
mir-20-5p	3'utr_chrUn_3'utr_762426345..762427610	GSONMT00034176001	tripartite motif-containing protein 16-like	F:metal ion binding; F:zinc ion binding; C:intracellular	-19.34	941	964	157	-20.2	964	956	-20.9	918	964	0.992775
mir-20-5p	3'utr_chrUn_3'utr_789681609..789682136	GSONMT00018018001	reverse transcriptase-like protein	F:RNA binding; P:RNA-dependent DNA replication; F:RNA-directed DNA polymerase activity	-21.04	488	511	157	-20.01	511	503	-20.91	465	511	0.997526
mir-20-5p	3'utr_chrUn_3'utr_794583952..794584739	GSONMT00014336001	leukotriene b4 receptor 1-like	C:integral component of membrane; F:G-protein coupled receptor activity; F:signal transducer activity; P:signal transduction; P:G-protein coupled receptor signaling pathway	-16.82	651	674	152	-17.32	674	666	-17.32	652	673	0.999391
mir-20-5p	3'utr_chrUn_3'utr_800244834..800246124	GSONMT00028004001	stress-associated endoplasmic reticulum protein 1	C:endoplasmic reticulum; P:protein transport; P:positive regulation of organ growth; C:integral component of membrane; C:cytoplasmic microtubule; P:skeletal system development; P:positive regulation of growth hormone secretion; P:positive regulation of translation; P:post-embryonic development; C:endoplasmic reticulum membrane; P:glucose metabolic process; P:multicellular organismal aging; P:endo…	-15.97	139	162	155	-15.3	162	155	-15.3	143	161	0.998391
mir-20-5p	3'utr_chrUn_3'utr_830305252..830306444	GSONMT00000814001	claudin-23-like	C:cell junction; C:integral component of membrane; F:structural molecule activity; C:membrane; C:tight junction; C:plasma membrane	-17.59	1003	1024	163	-15.5	1024	1017	-16.4	1006	1024	0.998553
mir-20-5p	3'utr_chrUn_3'utr_857356629..857356981	GSONMT00043555001	leucine-rich repeat-containing protein 73-like isoform x3	-	-17.16	109	130	159	-21.1	130	122	-21.1	87	129	0.999051
mir-20-5p	3'utr_chrUn_3'utr_86233539..86234469	GSONMT00041121001	cofilin-2	F:actin binding; P:actin filament depolymerization; C:actin cytoskeleton; C:intracellular	-16.84	525	548	168	-17.03	548	541	-17.73	512	548	0.998513
mir-20-5p	3'utr_chrUn_3'utr_895963101..895964206	GSONMT00033606001	transmembrane protein 154-like isoform x2	-	-16.75	373	395	160	-16.03	615	608	-15.25	350	395	0.999603
mir-20-5p	3'utr_chrUn_3'utr_972485337..972486280	GSONMT00049318001	cub and sushi domain-containing protein 3- partial	F:molecular_function; C:integral component of membrane; C:membrane; P:biological_process; C:plasma membrane; C:cellular_component	-17.92	490	513	159	-15.3	513	506	-15.3	490	512	0.998814
mir-20-5p	3'utr_chrUn_3'utr_982770311..982771274	GSONMT00027308001	nuclear factor 1 x-type-like isoform x1	P:DNA replication; P:regulation of transcription, DNA-templated; P:transcription, DNA-templated; F:DNA binding; C:intracellular; C:nucleus; F:sequence-specific DNA binding transcription factor activity	-16.81	801	826	150	-20.11	404	396	-20.11	369	403	0.995434
mir-20-5p	3'utr_chrUn_3'utr_complement(1006747920..1006749171)	GSONMT00050175001	60s ribosomal protein l19	F:structural constituent of ribosome; P:translation; C:ribonucleoprotein complex; C:ribosome; C:intracellular; P:mRNA metabolic process; P:RNA metabolic process; F:RNA binding; P:cellular protein metabolic process; P:nuclear-transcribed mRNA catabolic process, nonsense-mediated decay; P:translational termination; P:translational elongation; P:translational initiation; C:cytosolic large ribosomal …	-15.33	753	777	156	-15.3	777	770	-15.3	754	776	0.999642
mir-20-5p	3'utr_chrUn_3'utr_complement(1108262383..1108262905)	GSONMT00046796001	protein mis18-beta	C:Cajal body; C:chromocenter; C:chromatin; C:nucleus; C:chromosome; P:mitosis; C:chromosome, centromeric region; P:cell division; F:molecular_function; P:biological_process; P:cell cycle	-15.22	130	152	160	-18.65	152	145	-19.65	113	152	0.999051
mir-20-5p	3'utr_chrUn_3'utr_complement(116277020..116277941)	GSONMT00039436001	homeobox protein six3	P:regulation of transcription, DNA-templated; P:brain development; F:sequence-specific DNA binding; C:nucleus; F:DNA binding; F:sequence-specific DNA binding transcription factor activity; P:negative regulation of Wnt signaling pathway; P:eye development; F:RNA polymerase II distal enhancer sequence-specific DNA binding transcription factor activity; P:negative regulation of transcription, DNA-te…	-16.59	118	140	153	-15.5	140	132	-15.5	119	139	0.995904
mir-20-5p	3'utr_chrUn_3'utr_complement(121492606..121493799)	GSONMT00046936001	kinesin-like protein kif7-like isoform x1	P:microtubule-based movement; C:cilium; C:cell projection; C:microtubule; F:nucleotide binding; C:cytoplasm; F:ATP binding; C:kinesin complex; F:microtubule motor activity; C:Hedgehog signaling complex; F:protein binding; P:negative regulation of smoothened signaling pathway; F:microtubule binding; P:determination of left/right symmetry; C:cytoskeleton	-17.69	599	620	159	-16.63	620	612	-17.61	557	620	0.998586
mir-20-5p	3'utr_chrUn_3'utr_complement(157893795..157894988)	GSONMT00053336001	protein fam217b	-	-18.54	1127	1149	160	-16.9	1149	1142	-16.12	965	1011	0.993943
mir-20-5p	3'utr_chrUn_3'utr_complement(174585521..174586713)	GSONMT00077471001	glutaryl- mitochondrial-like	P:oxidation-reduction process; F:oxidoreductase activity; F:acyl-CoA dehydrogenase activity; P:metabolic process; F:oxidoreductase activity, acting on the CH-CH group of donors; F:flavin adenine dinucleotide binding; F:transferase activity, transferring acyl groups other than amino-acyl groups; C:cellular_component	-16.48	746	768	152	-15.45	768	761	-16.45	723	768	0.999774
mir-20-5p	3'utr_chrUn_3'utr_complement(241956730..241958021)	GSONMT00008825001	serine threonine-protein phosphatase pp1-alpha catalytic subunit-like	F:hydrolase activity; F:phosphoprotein phosphatase activity; C:cellular_component; P:angiogenesis	-16.35	143	167	160	-17.1	1275	1269	-15.57	136	166	0.999771
mir-20-5p	3'utr_chrUn_3'utr_complement(281636780..281637869)	GSONMT00011601001	alkaline phosphatase	F:phosphatase activity; P:dephosphorylation; F:alkaline phosphatase activity; F:hydrolase activity; P:metabolic process; F:catalytic activity; P:response to mechanical stimulus; P:response to antibiotic; F:pyrophosphatase activity; P:cellular response to organic cyclic compound; P:response to vitamin D; C:plasma membrane; P:developmental process involved in reproduction; P:endochondral ossificati…	-18.35	1040	1063	154	-15.2	1063	1056	-15.8	1043	1063	0.994629
mir-20-5p	3'utr_chrUn_3'utr_complement(286876031..286877169)	GSONMT00029705001	proto-oncogene tyrosine-protein kinase src-like isoform x1	C:mitochondrial inner membrane; P:protein phosphorylation; C:nucleus; F:ATP binding; F:kinase activity; P:cell adhesion; C:membrane; P:cell cycle; F:protein kinase activity; C:mitochondrion; F:nucleotide binding; C:cytoplasm; P:phosphorylation; F:non-membrane spanning protein tyrosine kinase activity; F:transferase activity, transferring phosphorus-containing groups; C:cytoskeleton; F:protein tyr…	-15.19	647	668	151	-16.1	668	661	-16.1	647	667	0.996424
mir-20-5p	3'utr_chrUn_3'utr_complement(300707730..300707769)	GSONMT00010247001	atp-citrate synthase-like	F:transferase activity, transferring acyl groups, acyl groups converted into alkyl on transfer; F:succinate-CoA ligase (ADP-forming) activity; P:cellular carbohydrate metabolic process; C:cytoplasm; F:ATP binding; F:catalytic activity; F:ATP citrate synthase activity; F:cofactor binding; P:metabolic process; F:lyase activity	-20.67	11	34	168	-20.3	34	26	-21.2	2	34	0.994862
mir-20-5p	3'utr_chrUn_3'utr_complement(302991801..302992952)	GSONMT00052454001	transcription factor sp8-like isoform x1	C:nucleus; F:DNA binding; F:nucleic acid binding; P:embryonic pectoral fin morphogenesis; P:regulation of transcription, DNA-templated; P:transcription, DNA-templated; F:metal ion binding; P:positive regulation of fibroblast growth factor receptor signaling pathway; F:double-stranded DNA binding; P:embryonic limb morphogenesis; P:proximal/distal pattern formation; P:dorsal/ventral pattern formati…	-20.32	451	472	153	-18.05	472	465	-16.7	966	1003	0.999892
mir-20-5p	3'utr_chrUn_3'utr_complement(324086165..324086673)	GSONMT00048940001	PREDICTED: uncharacterized protein C11orf95 homolog	-	-15.64	144	167	164	-15.5	167	159	-15.5	149	166	0.998994
mir-20-5p	3'utr_chrUn_3'utr_complement(387272393..387273401)	GSONMT00069389001	barrier-to-autointegration factor	F:DNA binding; C:chromosome; C:nucleus	-15.45	758	780	154	-17.21	357	349	-17.21	312	356	0.999361
mir-20-5p	3'utr_chrUn_3'utr_complement(387928306..387928671)	GSONMT00069423001	signal-transducing adaptor protein 1	C:protein complex; C:mitochondrion; F:SH3/SH2 adaptor activity; P:transmembrane receptor protein tyrosine kinase signaling pathway; C:cytoplasm; C:intracellular membrane-bounded organelle; C:nucleus	-17.41	215	238	160	-15.71	238	231	-15.81	188	237	0.999774
mir-20-5p	3'utr_chrUn_3'utr_complement(426743590..426744073)	GSONMT00025695001	f-box only protein 30	F:metal ion binding; F:zinc ion binding; P:protein ubiquitination; F:ubiquitin-protein ligase activity	-15.42	295	316	159	-17.5	170	162	-16.92	280	316	0.992829
mir-20-5p	3'utr_chrUn_3'utr_complement(428146712..428148202)	GSONMT00000950001	cullin- partial	C:nucleus; F:ubiquitin protein ligase binding; C:cytoplasm; C:Cul5-RING ubiquitin ligase complex; P:ubiquitin-dependent protein catabolic process; F:protein heterodimerization activity; F:protein binding; C:cullin-RING ubiquitin ligase complex; P:cytosolic calcium ion homeostasis; C:plasma membrane; F:calcium channel activity; P:negative regulation of cell proliferation; P:cell proliferation; P:i…	-19.4	825	849	164	-15.4	849	842	-16.6	825	849	0.994434
mir-20-5p	3'utr_chrUn_3'utr_complement(43644740..43645042)	GSONMT00006236001	butyrophilin subfamily 3 member a3-like isoform x2	-	-18.44	250	274	166	-18.24	274	267	-18.24	252	273	0.999904
mir-20-5p	3'utr_chrUn_3'utr_complement(451923735..451925015)	GSONMT00060776001	adenylyl cyclase-associated protein 2-like	F:actin binding; P:cytoskeleton organization; P:cell morphogenesis	-17.91	607	630	152	-19.1	166	158	-15.5	201	231	0.998545
mir-20-5p	3'utr_chrUn_3'utr_complement(45713527..45714307)	GSONMT00016760001	growth arrest and dna damage-inducible protein gadd45 alpha-like isoform x1	P:regulation of cell cycle; P:response to stress; C:nucleus; P:paraxial mesoderm development; F:structural constituent of ribosome; P:translation; C:ribosome; C:intracellular	-18.7	6	26	150	-16.2	26	19	-17.2	5	26	0.994908
mir-20-5p	3'utr_chrUn_3'utr_complement(461519382..461520576)	GSONMT00012929001	pyridine nucleotide-disulfide oxidoreductase domain-containing protein 1	P:oxidation-reduction process; F:oxidoreductase activity; C:cellular_component	-21.57	941	967	153	-20.53	967	959	-21.43	920	967	0.99919
mir-20-5p	3'utr_chrUn_3'utr_complement(470326264..470326751)	GSONMT00039681001	cyclin-dependent kinase inhibitor 3	F:protein tyrosine phosphatase activity; P:dephosphorylation; P:phosphorylation; F:phosphatase activity; F:phosphoprotein phosphatase activity; F:hydrolase activity; P:peptidyl-tyrosine dephosphorylation; P:protein dephosphorylation; F:kinase activity; C:perinuclear region of cytoplasm; F:molecular_function; P:cell cycle arrest; P:biological_process; F:protein serine/threonine phosphatase activity	-15.95	109	133	155	-15.7	133	125	-15.7	109	132	0.998545
mir-20-5p	3'utr_chrUn_3'utr_complement(551303795..551304982)	GSONMT00018731001	scy1-like protein 2-like	F:ATP binding; F:protein kinase activity; P:protein phosphorylation; F:transferase activity, transferring phosphorus-containing groups	-15.68	251	271	152	-16.45	271	263	-16.45	225	270	0.995494
mir-20-5p	3'utr_chrUn_3'utr_complement(555220045..555221274)	GSONMT00025851001	elm2 and sant domain-containing protein 1-like isoform x1	F:metal ion binding; F:chromatin binding; C:nucleus; F:DNA binding; F:molecular_function; P:biological_process	-22.08	458	481	167	-20.8	481	473	-15.61	808	854	0.9918
mir-20-5p	3'utr_chrUn_3'utr_complement(661686982..661688184)	GSONMT00032356001	proto-oncogene dbl-like	P:intracellular signal transduction; F:Rho guanyl-nucleotide exchange factor activity; P:regulation of Rho protein signal transduction; F:guanyl-nucleotide exchange factor activity	-18.7	37	61	156	-17.6	61	54	-18.6	24	61	0.999441
mir-20-5p	3'utr_chrUn_3'utr_complement(705708129..705708887)	GSONMT00023441001	hormone-sensitive lipase-like isoform x2	P:cholesterol metabolic process; F:lipase activity; F:hydrolase activity; P:metabolic process; P:lipid catabolic process	-16.37	95	117	152	-15.8	117	110	-15.8	97	116	0.996424
mir-20-5p	3'utr_chrUn_3'utr_complement(75914777..75915892)	GSONMT00058807001	sodium-dependent phosphate transport protein 2a	C:membrane; F:sodium-dependent phosphate transmembrane transporter activity; P:sodium-dependent phosphate transport; P:phosphate ion transport; P:bone remodeling; P:phosphate ion homeostasis; C:basolateral plasma membrane; P:response to mercury ion; P:response to lead ion; P:response to cadmium ion; C:plasma membrane	-15.9	798	822	151	-16	822	814	-16.9	790	822	0.996972
mir-20-5p	3'utr_chrUn_3'utr_complement(785355432..785356841)	GSONMT00024007001	pericentriolar material 1 isoform x2	C:centrosome	-22.03	1368	1390	153	-20.4	1390	1382	-16.59	544	579	0.996625
mir-20-5p	3'utr_chrUn_3'utr_complement(799723275..799723843)	GSONMT00043152001	parvalbumin beta partial	F:metal ion binding; F:calcium ion binding; C:cellular_component	-17.45	184	207	157	-17.8	207	200	-17.8	183	206	0.99864
mir-20-5p	3'utr_chrUn_3'utr_complement(838407268..838408185)	GSONMT00059624001	serine threonine-protein kinase tao3-like	F:protein kinase activity; F:ATP binding; F:nucleotide binding; P:protein phosphorylation; F:transferase activity, transferring phosphorus-containing groups; F:protein serine/threonine kinase activity; F:kinase activity; P:phosphorylation; P:positive regulation of stress-activated MAPK cascade; P:negative regulation of protein kinase activity; P:positive regulation of JNK cascade; F:protein kinas…	-18.01	734	761	151	-16.2	374	366	-17.1	356	374	0.993661
mir-20-5p	3'utr_chrUn_3'utr_complement(877210951..877211438)	GSONMT00018007001	t-cell receptor beta chain	-	-18.46	194	215	157	-17.9	215	208	-16.7	33	70	0.998972
mir-20-5p	3'utr_chrUn_3'utr_complement(904338221..904339661)	GSONMT00030858001	2 -cyclic-nucleotide 3 -phosphodiesterase	F:ATP binding; F:nucleotide binding; C:membrane; F:catalytic activity; F:nucleoside-triphosphatase activity; F:2',3'-cyclic-nucleotide 3'-phosphodiesterase activity; P:cyclic nucleotide catabolic process; P:response to toxic substance; P:axonogenesis; C:microtubule; C:cytoplasm; P:adult locomotory behavior; C:extracellular space	-18.47	1178	1200	162	-15.6	1200	1193	-16.5	1155	1200	0.999662
mir-20-5p	3'utr_chrUn_3'utr_complement(955048351..955049535)	GSONMT00051576001	zinc finger protein 367	F:metal ion binding; F:nucleic acid binding; P:regulation of transcription, DNA-templated; P:transcription, DNA-templated; F:DNA binding; C:nucleus; C:cytoplasm; P:regulation of transcription from RNA polymerase II promoter; F:sequence-specific DNA binding transcription factor activity; C:nucleolus	-17.88	479	501	157	-15.1	501	494	-16	480	501	0.997746
mir-20-5p	3'utr_chrUn_3'utr_complement(979014783..979015655)	GSONMT00051042001	neuroligin 3a	P:cell adhesion; C:membrane	-16.76	97	118	157	-16	118	110	-16	100	117	0.999462
mir-20-5p	3'utr_chrUn_3'utr_complement(99512396..99513570)	GSONMT00033264001	rho gtpase-activating protein 35-like	F:GTP binding; P:small GTPase mediated signal transduction; P:signal transduction; C:intracellular; P:negative regulation of vascular permeability; P:regulation of cell shape; P:camera-type eye development; P:forebrain development; C:actin cytoskeleton; P:negative regulation of transcription, DNA-templated; C:cytoplasm; P:neural tube closure; C:nucleus; F:DNA binding; P:transcription, DNA-templat…	-17.06	840	860	157	-15.55	860	852	-15.55	822	859	0.999597
mir-20-5p	3'utr_chrUn_4_3'utr_22819728..22820760	GSONMT00065711001	fasciculation and elongation protein zeta-2-like isoform x1	P:regulation of exocytosis	-17.33	589	611	160	-19.71	611	603	-19.71	565	610	0.996625
mir-20-5p	3'utr_chrUn_4_3'utr_23243469..23243799	GSONMT00065743001	c14orf24 homolog	-	-19.49	232	255	164	-16.71	255	248	-17.71	227	255	0.997347
mir-20-5p	3'utr_chrUn_4_3'utr_23774830..23775196	GSONMT00065757001	protein cornichon homolog 3-like	P:intracellular signal transduction; C:membrane; P:regulation of alpha-amino-3-hydroxy-5-methyl-4-isoxazole propionate selective glutamate receptor activity; C:dendritic shaft; P:regulation of membrane potential; C:integral component of membrane; C:synapse; C:cell junction; C:alpha-amino-3-hydroxy-5-methyl-4-isoxazolepropionic acid selective glutamate receptor complex; P:synaptic transmission, gl…	-15.34	85	108	152	-15.5	108	100	-16.2	90	108	0.998708
mir-20-5p	3'utr_chrUn_4_3'utr_3922477..3922822	GSONMT00023327001	platelet-derived growth factor receptor alpha-like isoform x1	F:transferase activity; C:integral component of membrane; P:phosphorylation; C:membrane; P:peptidyl-tyrosine phosphorylation; F:protein kinase activity; P:platelet-derived growth factor receptor-alpha signaling pathway; P:protein phosphorylation; F:nucleotide binding; P:transmembrane receptor protein tyrosine kinase signaling pathway; F:ATP binding; F:kinase activity; F:transmembrane receptor pro…	-15.2	224	245	157	-15.9	245	237	-16.78	193	244	0.999176
mir-20-5p	3'utr_chrUn_4_3'utr_complement(31829161..31830458)	GSONMT00073185001	proline-rich nuclear receptor coactivator 1-like	-	-18.81	262	284	158	-19.7	476	468	-16.7	263	283	0.996424
mir-20-5p	3'utr_chrUn_4_3'utr_complement(43860325..43861491)	GSONMT00008704001	PREDICTED: uncharacterized protein C18orf25-like isoform X1	-	-18.5	381	404	156	-19.15	404	397	-16.21	1117	1145	0.9964
mir-20-5p	3'utr_chrUn_4_3'utr_complement(44707288..44708730)	GSONMT00006936001	protein ag2 homolog	-	-17.01	809	831	154	-16.3	831	823	-15.51	863	916	0.998565
mir-20-5p	3'utr_chrUn_5_3'utr_23123659..23124062	GSONMT00081582001	mothers against decapentaplegic homolog 4	P:regulation of transcription, DNA-templated; C:transcription factor complex; P:transcription, DNA-templated; P:transforming growth factor beta receptor signaling pathway; C:nucleus; C:intracellular; F:sequence-specific DNA binding transcription factor activity; P:endocardial cell differentiation; C:protein complex; F:collagen binding; F:protein binding; P:gastrulation with mouth forming second; …	-16.81	352	375	160	-16.5	375	367	-17.5	352	375	0.997348
mir-20-5p	3'utr_chrUn_5_3'utr_23124119..23124427	GSONMT00081582001	mothers against decapentaplegic homolog 4	P:regulation of transcription, DNA-templated; C:transcription factor complex; P:transcription, DNA-templated; P:transforming growth factor beta receptor signaling pathway; C:nucleus; C:intracellular; F:sequence-specific DNA binding transcription factor activity; P:endocardial cell differentiation; C:protein complex; F:collagen binding; F:protein binding; P:gastrulation with mouth forming second; …	-15.96	5	25	157	-15.3	25	17	-16.3	7	25	0.999797
mir-20-5p	3'utr_chrUn_5_3'utr_9447533..9448043	GSONMT00082717001	il-6 subfamily cytokine m17 precursor	F:cytokine activity; P:immune response; C:extracellular region; C:cytoplasm; P:growth; F:ciliary neurotrophic factor receptor binding; P:positive regulation of cell proliferation; F:leukemia inhibitory factor receptor binding	-15.77	327	351	157	-15.8	351	344	-15.8	327	350	0.998545
mir-20-5p	3'utr_chrUn_5_3'utr_complement(20274671..20275181)	GSONMT00016866001	coiled-coil and c2 domain-containing protein 2a	P:photoreceptor cell outer segment organization; P:cilium assembly; C:ciliary transition zone; P:cilium morphogenesis; C:collagen; C:extracellular region	-16.32	22	48	155	-15.3	48	41	-16.2	22	48	0.999421
mir-20-5p	3'utr_chrUn_5_3'utr_complement(28778755..28779752)	GSONMT00066682001	cyclin-dependent kinase 4 inhibitor c	F:kinase activity; P:phosphorylation; F:protein kinase binding; F:cyclin-dependent protein serine/threonine kinase inhibitor activity; C:nucleus; P:negative regulation of phosphorylation; C:cytoplasm; P:negative regulation of cell growth; P:G1/S transition of mitotic cell cycle; P:regulation of cyclin-dependent protein serine/threonine kinase activity; P:negative regulation of cell proliferation;…	-15.07	724	746	150	-15.87	769	761	-16.33	702	746	0.999176
mir-20-5p	3'utr_chrUn_5_3'utr_complement(8737510..8738699)	GSONMT00082769001	rab11 family-interacting protein 1-like	-	-15.23	142	163	153	-17.63	163	156	-17.63	119	162	0.999824
mir-20-5p	3'utr_chrUn_6_3'utr_18301229..18302032	GSONMT00080763001	autophagy-related protein 13 isoform x1	C:pre-autophagosomal structure; P:autophagy; F:molecular_function; C:cytoplasm; C:cytosol; F:protein kinase binding; C:ULK1-ATG13-FIP200 complex; P:autophagic vacuole assembly; F:protein binding	-17.57	657	679	160	-17.21	679	672	-17.21	644	678	0.999647
mir-20-5p	3'utr_chrUn_6_3'utr_complement(27537973..27538308)	GSONMT00066084001	transcription factor 12 isoform x1	F:protein dimerization activity; P:regulation of transcription, DNA-templated; P:histone acetylation; F:histone acetyltransferase activity; F:zinc ion binding; C:nucleus; F:transcription cofactor activity	-20.14	260	280	158	-17.5	280	273	-18.4	260	280	0.996352
mir-20-5p	3'utr_chrUn_7_3'utr_11102311..11102647	GSONMT00064324001	eomesodermin-like isoform x1	P:regulation of transcription, DNA-templated; P:transcription, DNA-templated; C:nucleus; F:sequence-specific DNA binding transcription factor activity; F:DNA binding; P:cell migration involved in gastrulation; P:regulation of RNA biosynthetic process; P:endodermal cell fate specification; P:determination of dorsal identity; C:cytoplasm; P:endoderm formation; P:invagination involved in gastrulatio…	-15.86	236	257	153	-15.1	257	250	-16.3	234	257	0.998927
mir-20-5p	3'utr_chrUn_7_3'utr_11721495..11722305	GSONMT00064302001	e3 ubiquitin-protein ligase rnf115-like	F:metal ion binding; F:zinc ion binding; P:protein autoubiquitination; C:cytosol; F:ubiquitin-protein ligase activity	-17.59	641	664	163	-16.3	664	657	-16.3	640	663	0.998446
mir-20-5p	3'utr_chrUn_7_3'utr_2501370..2502532	GSONMT00030329001	lymphocyte antigen 75	F:carbohydrate binding; P:biological_process; C:cellular_component	-18.42	476	497	167	-18.9	497	490	-16.7	736	759	0.997746
mir-20-5p	3'utr_chrUn_7_3'utr_6961656..6962337	GSONMT00080312001	pleckstrin homology domain-containing family a member 3	P:biological_process; C:cellular_component; F:1-phosphatidylinositol binding; F:phospholipid binding; C:membrane; C:Golgi apparatus	-17.02	496	519	152	-16	162	154	-16.8	501	519	0.997329
mir-20-5p	3'utr_chrUn_7_3'utr_8511556..8512640	GSONMT00049780001	interleukin-17 receptor d isoform x1	P:dorsal/ventral pattern formation; P:negative regulation of fibroblast growth factor receptor signaling pathway; C:integral component of membrane; C:membrane; P:inactivation of MAPK activity; P:signal transduction	-15.38	676	699	158	-16.14	699	691	-16.14	664	698	0.997371
mir-20-5p	3'utr_chrUn_7_3'utr_complement(18347016..18348580)	GSONMT00065361001	zinc fingers and homeoboxes protein 3-like isoform x1	F:metal ion binding; P:regulation of transcription, DNA-templated; F:sequence-specific DNA binding; C:nucleus; F:sequence-specific DNA binding transcription factor activity; F:DNA binding	-22.07	1389	1411	157	-15.4	1490	1482	-16.6	1469	1490	0.997321
mir-20-5p	3'utr_chrUn_7_3'utr_complement(25662257..25663079)	GSONMT00070664001	exportin-2 isoform x1	F:Ran GTPase binding; C:cytoplasm; P:intracellular protein transport; P:protein transport; P:transport; C:nucleus; P:body fluid secretion; F:protein binding	-19.63	759	782	168	-21.7	782	774	-21.7	760	781	0.993934
mir-20-5p	3'utr_chrUn_8_3'utr_35587422..35587799	GSONMT00069060001	exocyst complex component 8	P:biological_process; C:cytoplasm; P:exocytosis; P:protein transport; P:transport; C:nucleus	-19.41	12	35	164	-18.12	35	27	-18.12	13	34	0.999462
mir-20-5p	3'utr_chrUn_8_3'utr_6353394..6354263	GSONMT00073666001	bucky ball	P:pole plasm assembly; P:oocyte anterior/posterior axis specification; P:morphogenesis of follicular epithelium	-18.46	602	620	151	-17.89	620	613	-19.09	572	620	0.999603
mir-20-5p	3'utr_chrUn_8_3'utr_9857846..9859148	GSONMT00040306001	integral membrane protein 2c-like	F:molecular_function; P:biological_process; C:cellular_component	-19.84	76	99	160	-19.41	99	92	-20.61	62	99	0.994637
mir-20-5p	3'utr_chrUn_8_3'utr_complement(10512901..10513964)	GSONMT00066456001	epidermal retinol dehydrogenase 2-like	P:oxidation-reduction process; F:oxidoreductase activity; P:metabolic process; C:cellular_component; P:retinal metabolic process; C:endoplasmic reticulum membrane; P:keratinocyte proliferation; F:retinol dehydrogenase activity	-18.04	493	517	160	-16	517	510	-16	494	516	0.995434
mir-20-5p	3'utr_chrUn_8_3'utr_complement(11379615..11380497)	GSONMT00008962001	transcription factor jun-d-like	P:regulation of transcription, DNA-templated; F:sequence-specific DNA binding; C:nucleus; F:sequence-specific DNA binding transcription factor activity; F:DNA binding	-18.45	376	397	151	-18.35	397	389	-16.65	346	396	0.991313
mir-20-5p	3'utr_chrUn_8_3'utr_complement(40967770..40968196)	GSONMT00055168001	rho gtpase-activating protein 21-like	F:GTPase activator activity; F:phospholipid binding; P:signal transduction; P:positive regulation of GTPase activity; C:intracellular; P:organelle transport along microtubule; P:maintenance of Golgi location; C:membrane; P:establishment of Golgi localization; C:cell junction; C:cytoplasm; C:Golgi apparatus; F:molecular_function; C:cytoplasmic vesicle; P:Golgi organization; C:cytoskeleton	-15.64	138	161	152	-18.01	161	154	-18.71	118	161	0.999051
mir-20-5p	3'utr_chrUn_8_3'utr_complement(4909966..4910532)	GSONMT00080415001	neuroblast differentiation-associated protein ahnak-like	C:viral nucleocapsid; C:lysosomal membrane; P:nervous system development; F:protein binding; C:nucleus	-20.75	509	534	159	-20.01	534	526	-20.91	488	534	0.993707
mir-20-5p	3'utr_chrUn_Sex_3'utr_21467800..21469236	GSONMT00014807001	phenylalanine--trna ligase alpha subunit	P:tRNA aminoacylation for protein translation; F:phenylalanine-tRNA ligase activity; F:nucleotide binding; C:cytoplasm; F:ATP binding; P:phenylalanyl-tRNA aminoacylation; F:tRNA binding; F:aminoacyl-tRNA ligase activity; P:tRNA aminoacylation; F:ligase activity; P:translation	-17.84	921	942	158	-15.81	942	934	-16.71	895	942	0.99707
mir-20-5p	3'utr_chrUn_Sex_3'utr_3278836..3279887	GSONMT00046734001	dual specificity testis-specific protein kinase 1-like isoform x1	F:ATP binding; F:protein kinase activity; P:protein phosphorylation; F:transferase activity, transferring phosphorus-containing groups; C:cellular_component; F:kinase activity; P:phosphorylation	-16.85	66	88	154	-15.85	88	81	-16.85	41	88	0.998085
mir-99a-5p	3'utr_chr_10_3'utr_complement(2794047..2795000)	GSONMT00069549001	protein phosphatase 1 regulatory subunit 14b	C:cytoplasm; P:regulation of phosphorylation; F:protein phosphatase inhibitor activity; F:protein phosphatase type 1 regulator activity; F:phosphatase inhibitor activity	-18.55	736	759	151	-16.29	759	751	-16.89	720	759	0.998922
mir-99a-5p	3'utr_chrUn_17_3'utr_9756845..9757777	GSONMT00076978001	60s acidic ribosomal protein p0	P:translational elongation; F:structural constituent of ribosome; C:ribonucleoprotein complex; P:ribosome biogenesis; C:ribosome; C:intracellular; P:embryo development	-19.35	621	642	164	-18.46	642	634	-18.46	606	641	0.998949
mir-99a-5p	3'utr_chrUn_27_3'utr_1206750..1207957	GSONMT00066636001	serine threonine-protein kinase sik2	F:ATP binding; F:protein kinase activity; F:nucleotide binding; P:protein phosphorylation; F:transferase activity, transferring phosphorus-containing groups; F:protein serine/threonine kinase activity; F:magnesium ion binding; P:intracellular signal transduction; C:nucleus; P:protein autophosphorylation; C:cytoplasm; C:Golgi apparatus; F:protein binding; P:insulin receptor signaling pathway; P:re…	-17.51	3	23	154	-16.8	23	16	-16.8	2	22	0.999948
mir-99a-5p	3'utr_chrUn_3'utr_28466145..28467302	GSONMT00072016001	homeobox protein aristaless-like 4	P:regulation of transcription, DNA-templated; F:sequence-specific DNA binding; C:nucleus; F:sequence-specific DNA binding transcription factor activity; F:DNA binding; P:multicellular organismal development; C:transcription factor complex; P:limb morphogenesis; P:anterior/posterior pattern specification; P:muscle organ development; F:protein heterodimerization activity; P:regulation of transcript…	-18.85	836	857	154	-21.3	857	849	-21.3	831	856	0.999057
mir-99a-5p	3'utr_chrUn_3'utr_324430561..324430791	GSONMT00020977001	kiaa1143 homolog	F:molecular_function; P:biological_process; C:cellular_component	-19.49	168	193	150	-16.7	193	186	-16.7	169	192	0.994629
mir-99a-5p	3'utr_chrUn_3'utr_352880165..352880890	GSONMT00059518001	protein fam133-like	F:molecular_function; P:biological_process; C:cellular_component	-18.78	189	210	156	-17.55	210	203	-18.15	159	209	0.999603
mir-99a-5p	3'utr_chrUn_3'utr_357382241..357383352	GSONMT00012258001	short-chain specific acyl- mitochondrial	P:oxidation-reduction process; F:oxidoreductase activity; F:acyl-CoA dehydrogenase activity; P:metabolic process; F:oxidoreductase activity, acting on the CH-CH group of donors; F:flavin adenine dinucleotide binding; C:mitochondrion	-19.31	86	107	156	-18.3	107	100	-18.3	85	106	0.999902
mir-99a-5p	3'utr_chrUn_3'utr_364895415..364897146	GSONMT00044624001	ribonuclease p protein subunit p20	F:nucleic acid binding; F:ribonuclease P activity; P:tRNA processing; C:nucleus; F:hydrolase activity; C:nucleolar ribonuclease P complex; C:cytoplasm; F:protein binding; C:nucleolus	-15.24	1263	1283	150	-17.1	1283	1276	-17.1	1256	1282	0.998273
mir-99a-5p	3'utr_chrUn_3'utr_796569460..796570537	GSONMT00046715001	rwd domain-containing protein 4-like	C:cellular_component	-16.89	393	415	151	-16.1	415	408	-16.1	393	414	0.998273
mir-99a-5p	3'utr_chrUn_3'utr_892737361..892737647	GSONMT00026748001	ef-hand domain-containing protein 1-like	F:calcium ion binding	-16.53	184	205	150	-16.41	205	197	-16.41	159	204	0.998949
mir-99a-5p	3'utr_chrUn_3'utr_913507426..913507741	GSONMT00036642001	interphotoreceptor matrix proteoglycan 2-like	F:heparin binding; C:integral component of membrane	-20.21	277	299	151	-19.5	299	291	-19.5	258	298	0.999811
mir-99a-5p	3'utr_chrUn_3'utr_958928644..958929688	GSONMT00056529001	kiaa1143 homolog	F:molecular_function; P:biological_process; C:cellular_component	-19.49	168	193	150	-16.7	193	186	-16.7	169	192	0.992727
mir-99a-5p	3'utr_chrUn_3'utr_complement(220639577..220640717)	GSONMT00040547001	rhomboid-related protein 2	P:proteolysis; F:serine-type endopeptidase activity; C:integral component of membrane; C:plasma membrane	-19.43	254	275	156	-17	275	268	-17	259	274	0.996379
mir-99a-5p	3'utr_chrUn_3'utr_complement(231186898..231187813)	GSONMT00018494001	cd276 antigen-like	-	-16.41	4	25	152	-15.4	25	18	-15.1	4	24	0.9994
mir-99a-5p	3'utr_chrUn_3'utr_complement(402152105..402152811)	GSONMT00025257001	elongation of very long chain fatty acids protein 2	C:integral component of membrane; F:molecular_function; P:very long-chain fatty acid biosynthetic process; P:very long-chain fatty acid metabolic process; F:fatty acid elongase activity; P:fatty acid elongation, polyunsaturated fatty acid; C:endoplasmic reticulum membrane; F:transferase activity, transferring acyl groups other than amino-acyl groups; C:endoplasmic reticulum; P:unsaturated fatty a…	-15.07	526	548	154	-15.3	548	541	-15.3	515	547	0.996188
mir-99a-5p	3'utr_chrUn_3'utr_complement(94491433..94491904)	GSONMT00035618001	protein fam49b isoform x2	F:molecular_function; P:biological_process; C:cellular_component; C:cilium	-19.52	450	471	156	-16.99	471	464	-16.99	440	470	0.999887
mir-99a-5p	3'utr_chrUn_5_3'utr_complement(21420790..21421824)	GSONMT00011632001	rna binding protein fox-1 homolog 2 isoform x6	P:regulation of definitive erythrocyte differentiation; P:mRNA processing; F:mRNA binding; P:RNA splicing; C:nucleus; P:dendrite morphogenesis; P:regulation of alternative mRNA splicing, via spliceosome; P:negative regulation of transcription, DNA-templated; F:nucleotide binding; C:cytoplasm; F:transcription factor binding; F:RNA binding; P:radial glia guided migration of Purkinje cell; P:intrace…	-15.36	56	77	150	-16.86	77	69	-17.01	23	76	0.99928
mir-99a-5p	3'utr_chrUn_6_3'utr_35410574..35410825	GSONMT00075245001	snrna-activating protein complex subunit 4-like	P:pancreas development; P:intrahepatic bile duct development; P:cell proliferation; F:chromatin binding; C:nucleus; F:DNA binding; C:snRNA-activating protein complex; P:snRNA transcription from RNA polymerase III promoter; P:snRNA transcription from RNA polymerase II promoter; P:regulation of transcription, DNA-templated; P:transcription, DNA-templated	-16.65	13	35	150	-16	35	28	-17.2	5	35	0.998327
mir-99a-5p	3'utr_chrUn_9_3'utr_complement(1389406..1390496)	GSONMT00057046001	glucose-induced degradation protein 8 homolog	F:molecular_function; P:biological_process; C:nucleus	-20.73	588	608	152	-16.7	608	601	-17.3	594	608	0.996379
mir-100-5p	3'utr_chrUn_16_3'utr_21788221..21789795	GSONMT00080491001	nuclear receptor coactivator 4	P:biological_process; C:cellular_component	-22.72	1067	1088	152	-19.1	1088	1080	-16.15	1034	1073	0.999308
mir-100-5p	3'utr_chrUn_17_3'utr_32784185..32784684	GSONMT00075461001	rho-related gtp-binding	F:GTP binding; P:small GTPase mediated signal transduction; F:nucleotide binding; C:membrane; C:intracellular	-15.38	234	257	151	-18.1	257	249	-18.1	223	256	0.997051
mir-100-5p	3'utr_chrUn_22_3'utr_10716809..10718273	GSONMT00061700001	cd276 antigen-like	C:integral component of membrane; C:membrane; F:molecular_function	-16.16	1341	1365	152	-15.44	1365	1358	-15.44	1319	1364	0.998891
mir-100-5p	3'utr_chrUn_29_3'utr_31383671..31384245	GSONMT00003828001	homeobox protein cdx-4-like	P:regulation of transcription, DNA-templated; F:sequence-specific DNA binding; P:multicellular organismal development; F:transcription regulatory region sequence-specific DNA binding; C:nucleus; F:sequence-specific DNA binding transcription factor activity; F:DNA binding; P:anterior/posterior pattern specification; P:pronephros development; P:pancreas development; P:anterior/posterior axis specif…	-20.25	501	526	150	-18.9	526	519	-18.9	502	525	0.997258
mir-100-5p	3'utr_chrUn_3'utr_364895415..364897146	GSONMT00044624001	ribonuclease p protein subunit p20	F:nucleic acid binding; F:ribonuclease P activity; P:tRNA processing; C:nucleus; F:hydrolase activity; C:nucleolar ribonuclease P complex; C:cytoplasm; F:protein binding; C:nucleolus	-18.08	1263	1283	158	-19	1283	1276	-19	1264	1282	0.998886
mir-100-5p	3'utr_chrUn_3'utr_892737361..892737647	GSONMT00026748001	ef-hand domain-containing protein 1-like	F:calcium ion binding	-16.83	182	205	151	-16.41	205	197	-16.41	159	204	0.998949
mir-100-5p	3'utr_chrUn_3'utr_complement(231186898..231187813)	GSONMT00018494001	cd276 antigen-like	-	-16.55	3	25	157	-15.5	25	18	-15.5	4	24	0.998516
mir-100-5p	3'utr_chrUn_3'utr_complement(514086777..514087721)	GSONMT00025962001	swi snf-related matrix-associated actin-dependent regulator of chromatin subfamily a member 5-like	F:helicase activity; F:chromatin binding; P:chromatin remodeling; C:nucleus; F:DNA binding; F:nucleic acid binding; F:ATP binding; P:retina development in camera-type eye; F:nucleosome binding; P:ATP-dependent chromatin remodeling; F:hydrolase activity, acting on acid anhydrides, in phosphorus-containing anhydrides; C:condensed chromosome; P:nucleosome positioning; P:ATP catabolic process; F:hydr…	-19.24	54	76	152	-17	76	69	-18.2	52	76	0.993602
mir-100-5p	3'utr_chrUn_3'utr_complement(660309855..660310563)	GSONMT00008629001	krueppel-like factor 6	F:metal ion binding; F:nucleic acid binding; P:digestive tract development; P:optic nerve formation; P:pancreas development; P:organ growth; P:liver development; F:enhancer sequence-specific DNA binding	-16.89	582	602	152	-17.36	602	595	-17.36	566	601	0.999178
mir-100-5p	3'utr_chrUn_3'utr_complement(94491433..94491904)	GSONMT00035618001	protein fam49b isoform x2	F:molecular_function; P:biological_process; C:cellular_component; C:cilium	-19.52	450	471	156	-16.9	471	464	-16.9	459	470	0.996758
mir-100-5p	3'utr_chrUn_4_3'utr_complement(23320785..23321929)	GSONMT00065748001	tumor necrosis factor receptor superfamily member 21	P:establishment of endothelial blood-brain barrier; P:sprouting angiogenesis; P:signal transduction; P:neuron apoptotic process; C:cytoplasm; C:axon	-17.41	955	977	155	-15.8	977	970	-15.8	956	976	0.998107
mir-100-5p	3'utr_chrUn_6_3'utr_complement(16156443..16157636)	GSONMT00014235001	signal cub and egf-like domain-containing protein 2-like	F:calcium ion binding; C:secretory granule; C:cell surface; P:muscle organ development; P:smoothened signaling pathway; P:striated muscle cell differentiation; C:external side of plasma membrane; C:extracellular region; P:muscle cell fate specification; P:somitogenesis; P:negative regulation of BMP signaling pathway; P:blood circulation; P:muscle fiber development; C:extracellular space	-17.57	410	435	150	-15.1	435	428	-15.1	412	434	0.998273
mir-100-5p	3'utr_chrUn_9_3'utr_complement(1389406..1390496)	GSONMT00057046001	glucose-induced degradation protein 8 homolog	F:molecular_function; P:biological_process; C:nucleus	-20.73	587	608	150	-16.7	608	601	-17.3	594	608	0.996379
mir-126-3p	3'utr_chrUn_4_3'utr_29282557..29283328	GSONMT00072175001	gap junction alpha-1 protein	P:cell communication; C:integral component of membrane; C:membrane; C:cell junction; C:connexon complex; C:gap junction; P:heart development; F:transmembrane transporter activity; P:cell-cell signaling; P:transmembrane transport; C:plasma membrane; F:voltage-gated channel activity; P:cell proliferation; F:gap junction hemi-channel activity; P:embryonic skeletal joint morphogenesis; F:gap junction…	-20.82	230	252	157	-17.4	252	245	-17.4	229	251	0.991187
mir-133a-5p	3'utr_chr_1_3'utr_1191971..1192714	GSONMT00071368001	nadp oxidoreductase coenzyme f420-dependent	P:oxidation-reduction process; F:oxidoreductase activity; P:metabolic process	-16.94	120	142	157	-16.3	142	135	-16.6	125	142	0.999248
mir-133a-5p	3'utr_chr_10_3'utr_1949596..1950145	GSONMT00078507001	transcriptional regulator atrx-like isoform x2	F:nucleic acid binding; F:helicase activity; F:ATP binding; F:zinc ion binding; F:DNA binding	-15.18	56	78	152	-17.4	78	71	-17.4	56	77	0.999902
mir-133a-5p	3'utr_chr_18_3'utr_2129652..2130354	GSONMT00072105001	zinc finger and btb domain-containing protein 12-like isoform x1	F:metal ion binding; F:nucleic acid binding; C:nucleus	-19.33	541	563	153	-16	563	556	-16.9	543	563	0.997729
mir-133a-5p	3'utr_chr_19_3'utr_complement(4514669..4514970)	GSONMT00075768001	protein nlrc3-like	-	-16.07	112	133	164	-17.6	133	125	-17.6	117	132	0.992518
mir-133a-5p	3'utr_chr_19_3'utr_complement(984031..984347)	GSONMT00076701001	protein rd3-like	F:molecular_function; P:biological_process; C:cellular_component	-17.24	133	155	164	-19.05	155	147	-19.05	120	154	0.997574
mir-133a-5p	3'utr_chr_23_3'utr_1308021..1308676	GSONMT00070124001	transmembrane protein 100-like	C:perinuclear region of cytoplasm; P:Notch signaling pathway; P:angiogenesis; P:arterial endothelial cell differentiation; P:in utero embryonic development; P:vasculogenesis; P:protein kinase B signaling	-19.5	197	220	171	-19.51	220	212	-19.51	177	219	0.99837
mir-133a-5p	3'utr_chr_7_3'utr_100061..100701	GSONMT00000420001	cathepsin l-like	F:cysteine-type peptidase activity; F:cysteine-type endopeptidase activity; P:proteolysis; F:hydrolase activity; F:peptidase activity; C:cellular_component	-15.73	247	270	163	-15.8	270	263	-15.8	249	269	0.999565
mir-133a-5p	3'utr_chrUn_1_3'utr_21201270..21202468	GSONMT00053841001	potassium voltage-gated channel subfamily g member 3 isoform x2	F:ion channel activity; F:voltage-gated ion channel activity; C:integral component of membrane; P:potassium ion transmembrane transport; P:protein homooligomerization; C:membrane; P:potassium ion transport; F:potassium channel activity; P:ion transport; P:transport; P:regulation of ion transmembrane transport; C:voltage-gated potassium channel complex; P:transmembrane transport; F:voltage-gated p…	-18.93	1130	1154	155	-18	1154	1147	-15.6	1133	1158	0.995455
mir-133a-5p	3'utr_chrUn_1_3'utr_complement(28048378..28049306)	GSONMT00055966001	cell division cycle and apoptosis regulator protein 1-like	F:nucleic acid binding; P:apoptotic process; F:calcium ion binding; F:ligand-dependent nuclear receptor transcription coactivator activity; P:cell division; P:positive regulation of apoptotic process; C:nuclear envelope lumen; P:regulation of RNA biosynthetic process; C:cytoplasm; P:regulation of transcription, DNA-templated; P:transcription, DNA-templated; P:cell cycle	-16.68	20	42	165	-19	42	34	-19	19	41	0.997792
mir-133a-5p	3'utr_chrUn_1_3'utr_complement(2819160..2820680)	GSONMT00081281001	pyroglutamyl-peptidase 1-like	P:proteolysis	-17.95	617	637	161	-18.1	1331	1323	-17.21	591	637	0.992829
mir-133a-5p	3'utr_chrUn_10_3'utr_5579037..5580576	GSONMT00061112001	kinase suppressor of ras 1-like isoform x2	F:metal ion binding; P:intracellular signal transduction; F:ATP binding; F:protein kinase activity; P:protein phosphorylation; F:transferase activity, transferring phosphorus-containing groups	-15.26	814	836	150	-15.43	836	828	-15.73	812	836	0.997327
mir-133a-5p	3'utr_chrUn_10_3'utr_complement(28688177..28688517)	GSONMT00078199001	junctional adhesion molecule a-like	P:posterior lateral line development; P:epithelial cell differentiation; C:integral component of membrane; P:response to radiation; C:tight junction; P:modulation by virus of host morphology or physiology; C:cytoplasmic vesicle; P:cell differentiation; P:positive regulation of blood pressure; C:slit diaphragm; F:protein binding; C:cell-cell junction; C:plasma membrane; P:cell adhesion; C:membrane…	-17.17	166	188	167	-17.2	188	181	-17.2	173	187	0.997164
mir-133a-5p	3'utr_chrUn_10_3'utr_complement(7595941..7596384)	GSONMT00075298001	transitional endoplasmic reticulum atpase	F:ATP binding; F:hydrolase activity; F:nucleotide binding; F:nucleoside-triphosphatase activity; P:regulation of protein ubiquitination involved in ubiquitin-dependent protein catabolic process; P:embryo development; C:nucleus; P:ER-associated ubiquitin-dependent protein catabolic process; C:site of double-strand break; P:protein N-linked glycosylation via asparagine; P:protein ubiquitination; P:…	-17.82	327	350	153	-18.43	350	342	-19.33	302	350	0.999274
mir-133a-5p	3'utr_chrUn_11_3'utr_29711518..29713153	GSONMT00078909001	serine threonine-protein kinase ulk2-like isoform x1	F:ATP binding; F:protein kinase activity; F:nucleotide binding; P:protein phosphorylation; F:transferase activity, transferring phosphorus-containing groups; F:protein serine/threonine kinase activity; F:transferase activity; P:phosphorylation; F:kinase activity; P:neuron projection development; C:autophagic vacuole; P:positive regulation of macroautophagy; P:protein localization; F:Rab GTPase bi…	-19.58	493	515	155	-19.7	515	508	-20.6	492	515	0.995834
mir-133a-5p	3'utr_chrUn_11_3'utr_complement(10465722..10466884)	GSONMT00066542001	cellular myelocytomatosis oncogene	P:regulation of transcription, DNA-templated; P:transcription, DNA-templated; F:protein dimerization activity; F:DNA binding; C:nucleus; F:sequence-specific DNA binding transcription factor activity	-15.97	184	209	150	-17.5	209	201	-17.5	191	208	0.999347
mir-133a-5p	3'utr_chrUn_11_3'utr_complement(46248005..46249228)	GSONMT00017916001	e3 ubiquitin-protein ligase chfr-like isoform x1	F:metal ion binding; F:zinc ion binding; F:ligase activity; P:mitosis; C:nucleus; F:nucleotide binding; P:cell division; P:mitotic cell cycle checkpoint; P:protein polyubiquitination; P:modification-dependent protein catabolic process; F:ubiquitin-protein ligase activity; P:cell cycle; C:PML body; P:mitotic cell cycle; P:ubiquitin-dependent protein catabolic process	-16.77	681	706	152	-16.1	706	698	-16.1	686	705	0.999347
mir-133a-5p	3'utr_chrUn_12_3'utr_45384598..45385072	GSONMT00082680001	janus kinase and microtubule-interacting protein 2-like isoform x1	F:kinase binding; F:microtubule binding	-16.08	372	394	160	-16.67	394	387	-16.97	352	394	0.9993
mir-133a-5p	3'utr_chrUn_12_3'utr_9939047..9940759	GSONMT00075993001	nucleoside diphosphate kinase 3-like	F:transferase activity; P:phosphorylation; P:GTP biosynthetic process; P:UTP biosynthetic process; F:nucleotide binding; F:ATP binding; F:kinase activity; F:nucleoside diphosphate kinase activity; P:nucleoside diphosphate phosphorylation; P:CTP biosynthetic process; C:mitochondrion; P:nucleotide metabolic process; F:metal ion binding; F:molecular_function; C:cellular_component; P:biological_proce…	-15.11	982	1004	152	-19.33	1597	1589	-19.33	1559	1596	0.999201
mir-133a-5p	3'utr_chrUn_12_3'utr_complement(30858774..30859484)	GSONMT00051977001	tip elongation aberrant protein 1-like	F:nucleic acid binding; F:ATP binding; F:protein kinase activity; F:carbohydrate binding; F:nucleotide binding; P:protein phosphorylation; F:transferase activity, transferring phosphorus-containing groups; F:protein serine/threonine kinase activity	-15.29	675	701	155	-15.4	701	693	-15.94	635	700	0.995254
mir-133a-5p	3'utr_chrUn_14_3'utr_complement(10992471..10993642)	GSONMT00071539001	ga-binding protein subunit beta-2-like isoform x1	F:molecular_function; P:biological_process; C:cellular_component; P:positive regulation of transcription from RNA polymerase II promoter; F:transcription regulatory region DNA binding; F:protein homodimerization activity; F:protein heterodimerization activity; C:nucleus	-16.3	777	801	153	-19.82	801	793	-20.02	751	800	0.996972
mir-133a-5p	3'utr_chrUn_14_3'utr_complement(7486682..7487877)	GSONMT00077328001	nucleotide exchange factor sil1	C:endoplasmic reticulum	-16.94	511	536	152	-16.83	536	528	-16.83	495	535	0.999318
mir-133a-5p	3'utr_chrUn_19_3'utr_complement(16869252..16870306)	GSONMT00067606001	protein talpid3	C:cytoplasm; P:smoothened signaling pathway; P:cilium assembly; C:centrosome	-17.36	446	468	153	-17.7	924	916	-16.6	431	468	0.998014
mir-133a-5p	3'utr_chrUn_19_3'utr_complement(19626221..19627350)	GSONMT00072519001	tetraspanin-5-like isoform x1	C:integral component of membrane; C:membrane; F:molecular_function; P:biological_process	-19.69	770	792	158	-18.2	792	785	-18.2	770	791	0.995732
mir-133a-5p	3'utr_chrUn_20_3'utr_12480523..12480892	GSONMT00076806001	ras-related protein rab-26-like	F:GTP binding; P:small GTPase mediated signal transduction; F:nucleotide binding; P:protein transport; F:GMP binding; C:secretory granule membrane; C:Golgi membrane; P:Golgi to plasma membrane protein transport; P:regulated secretory pathway; C:transport vesicle membrane; C:intrinsic component of plasma membrane; P:regulation of exocytosis; P:exocrine system development	-17.11	142	167	160	-16.1	167	159	-16.1	147	166	0.998841
mir-133a-5p	3'utr_chrUn_20_3'utr_15527971..15529166	GSONMT00055214001	rna-binding protein fus-like	F:nucleic acid binding; F:nucleotide binding; F:zinc ion binding; P:biological_process; P:cell death; F:identical protein binding; P:RNA splicing; F:DNA binding; C:nucleus; C:cytoplasm; F:RNA binding; C:nucleoplasm; C:nucleolus; P:mRNA splicing, via spliceosome; F:protein binding; P:gene expression; F:metal ion binding	-16.94	707	732	152	-16.1	732	724	-16.1	712	731	0.999347
mir-133a-5p	3'utr_chrUn_20_3'utr_2503680..2504872	GSONMT00047082001	potassium channel subfamily k member 1	P:potassium ion transmembrane transport; C:integral component of membrane; C:membrane; F:potassium channel activity; P:ion transport; P:transport; F:outward rectifier potassium channel activity; P:regulation of ion transmembrane transport; C:endosome; C:brush border membrane; F:inward rectifier potassium channel activity; P:potassium ion transport; P:response to nicotine; C:apical plasma membrane…	-18.12	664	685	163	-16.9	685	678	-17.8	665	685	0.995434
mir-133a-5p	3'utr_chrUn_23_3'utr_14801077..14802313	GSONMT00007944001	atp synthase mitochondrial f1 complex assembly factor 2	P:proton-transporting ATP synthase complex assembly; C:mitochondrion; C:nuclear speck	-15.56	1214	1236	150	-15.3	1236	1229	-15.3	1218	1235	0.999949
mir-133a-5p	3'utr_chrUn_23_3'utr_complement(7131494..7132581)	GSONMT00077384001	apoptosis-stimulating of p53 protein 2	P:apoptotic process; P:negative regulation of cell cycle; P:signal transduction; F:transcription factor binding; C:perinuclear region of cytoplasm; P:intrinsic apoptotic signaling pathway by p53 class mediator; F:NF-kappaB binding; C:nucleus	-18.31	303	325	153	-20.55	325	317	-20.85	291	325	0.997327
mir-133a-5p	3'utr_chrUn_26_3'utr_8714514..8715728	GSONMT00005622001	zinc finger protein 395-like	F:metal ion binding; P:biological_process	-21.28	279	303	170	-19.1	303	296	-19.4	281	303	0.995099
mir-133a-5p	3'utr_chrUn_29_3'utr_11472617..11473715	GSONMT00066945001	re1-silencing transcription factor	P:positive regulation of apoptotic process; P:branchiomotor neuron axon guidance; P:neuron migration; C:nucleus; F:nucleic acid binding; P:facial nerve morphogenesis; P:regulation of transcription from RNA polymerase II promoter; P:smoothened signaling pathway involved in dorsal/ventral neural tube patterning; F:metal ion binding; P:regulation of transcription, DNA-templated; P:transcription, DNA…	-16.22	210	234	150	-15.89	234	227	-16.19	192	234	0.999603
mir-133a-5p	3'utr_chrUn_29_3'utr_8477199..8478688	GSONMT00045563001	phosphoethanolamine n-methyltransferase 3-like isoform x2	F:methyltransferase activity; F:transferase activity; P:metabolic process; P:methylation; F:S-adenosylmethionine-dependent methyltransferase activity; C:cellular_component	-15.54	526	548	169	-17.8	548	541	-17.8	533	547	0.997164
mir-133a-5p	3'utr_chrUn_3_3'utr_complement(13893028..13894164)	GSONMT00071981001	transmembrane protein 106b	C:lysosomal membrane; C:lysosome; C:late endosome membrane; F:molecular_function; C:integral component of membrane; C:membrane; P:biological_process; C:endosome; C:cellular_component	-16.23	443	466	160	-16.12	466	459	-16.12	432	465	0.999689
mir-133a-5p	3'utr_chrUn_3_3'utr_complement(20185793..20186908)	GSONMT00047273001	tripartite motif-containing protein 35-like	F:metal ion binding; F:zinc ion binding; C:intracellular	-15.56	564	586	150	-16.5	586	578	-16.5	548	585	0.999318
mir-133a-5p	3'utr_chrUn_3_3'utr_complement(4968211..4969367)	GSONMT00069664001	wd sam and u-box domain-containing protein 1-like	C:ubiquitin ligase complex; P:protein ubiquitination; F:ubiquitin-protein ligase activity	-17.63	346	369	171	-16.6	369	361	-16.6	348	368	0.994836
mir-133a-5p	3'utr_chrUn_3'utr_1054113502..1054114596	GSONMT00072622001	prohibitin	C:membrane; P:negative regulation of transcription by competitive promoter binding; P:negative regulation of cell proliferation; C:mitochondrial inner membrane; C:nucleus; P:regulation of transcription, DNA-templated; P:negative regulation of transcription from RNA polymerase II promoter; P:negative regulation of cell growth; C:mitochondrion; P:transcription from RNA polymerase II promoter; F:tra…	-15.34	730	754	158	-18.21	754	746	-18.21	717	753	0.996972
mir-133a-5p	3'utr_chrUn_3'utr_1074180885..1074181633	GSONMT00043342001	slit-robo rho gtpase-activating protein 3	P:signal transduction; C:intracellular; P:endothelial cell migration; P:regulation of angiogenesis; C:integral component of membrane; C:membrane; P:angiogenesis; P:multicellular organismal development; P:regulation of cell migration; F:receptor activity; P:semaphorin-plexin signaling pathway; C:integral component of plasma membrane; P:patterning of blood vessels; F:semaphorin receptor activity; P…	-16.94	665	690	152	-16.1	690	682	-16.1	670	689	0.999581
mir-133a-5p	3'utr_chrUn_3'utr_124063644..124064768	GSONMT00041299001	protein hook homolog 1	P:protein transport; P:early endosome to late endosome transport; P:lysosome organization; C:microtubule; P:transport; C:cytoplasm; P:endosome organization; C:FHF complex; P:endosome to lysosome transport; C:cytoskeleton	-16.07	646	667	159	-15.15	667	659	-16.05	629	667	0.999632
mir-133a-5p	3'utr_chrUn_3'utr_222926935..222928132	GSONMT00009456001	tnf receptor-associated factor 4	F:metal ion binding; P:regulation of apoptotic process; F:zinc ion binding; P:signal transduction; P:protein ubiquitination; F:ubiquitin-protein ligase activity	-20.99	827	854	161	-20.8	854	847	-20.8	830	853	0.992829
mir-133a-5p	3'utr_chrUn_3'utr_323727684..323728867	GSONMT00033324001	homeobox protein hox-a11a-like	P:regulation of transcription, DNA-templated; F:sequence-specific DNA binding; C:nucleus; F:sequence-specific DNA binding transcription factor activity; F:DNA binding; P:transcription, DNA-templated; P:multicellular organismal development	-16.13	615	641	155	-15.4	641	634	-16.3	613	641	0.996863
mir-133a-5p	3'utr_chrUn_3'utr_387156481..387157615	GSONMT00069375001	adenylosuccinate synthetase isozyme 2	F:metal ion binding; P:purine nucleotide biosynthetic process; F:GTP binding; F:ligase activity; F:nucleotide binding; F:adenylosuccinate synthase activity; P:'de novo' AMP biosynthetic process; P:cellular response to electrical stimulus; P:IMP metabolic process; P:GTP catabolic process; C:cytoplasm; P:response to ammonium ion; P:response to purine-containing compound; P:AMP biosynthetic process;…	-15.54	1004	1026	160	-15	1026	1018	-15.32	974	1026	0.997105
mir-133a-5p	3'utr_chrUn_3'utr_855933214..855933765	GSONMT00014171001	pre-mrna-processing factor 6	P:mRNA splicing, via spliceosome; P:RNA processing; C:nucleus; C:intracellular; C:catalytic step 2 spliceosome; P:positive regulation of transcription from RNA polymerase II promoter; C:U4/U6 x U5 tri-snRNP complex; F:RNA binding; F:androgen receptor binding; C:U4/U6 snRNP; F:ribonucleoprotein complex binding; C:U5 snRNP; P:RNA localization; F:transcription coactivator activity	-19.06	340	362	153	-17.2	362	355	-17.5	345	362	0.992518
mir-133a-5p	3'utr_chrUn_3'utr_903404673..903405772	GSONMT00050779001	activity-dependent neuroprotector homeobox protein isoform x1	F:metal ion binding; P:regulation of transcription, DNA-templated; F:sequence-specific DNA binding; P:erythrocyte maturation; C:nucleus; F:sequence-specific DNA binding transcription factor activity; F:DNA binding; C:extracellular space; F:chromatin binding; P:negative regulation of neuron apoptotic process	-18.18	535	558	163	-17	558	551	-17.9	537	558	0.991397
mir-133a-5p	3'utr_chrUn_3'utr_946262084..946263640	GSONMT00045284001	histone-lysine n-methyltransferase ezh2	F:chromatin binding; F:histone-lysine N-methyltransferase activity; P:histone lysine methylation; F:transferase activity; P:methylation; F:methyltransferase activity; C:nucleus; C:ESC/E(Z) complex; P:chromatin modification; P:regulation of transcription, DNA-templated; P:transcription, DNA-templated; P:G1 to G0 transition; P:cerebellar cortex development; P:negative regulation of transcription el…	-15.02	1023	1045	160	-17.75	1045	1037	-17.75	998	1044	0.999197
mir-133a-5p	3'utr_chrUn_3'utr_complement(1051057333..1051057601)	GSONMT00036804001	gastrotropin	F:lipid binding; P:transport; F:transporter activity; F:bile acid binding; C:Golgi apparatus; C:nucleus	-19.46	178	200	169	-17.9	200	193	-18.8	184	200	0.991077
mir-133a-5p	3'utr_chrUn_3'utr_complement(1058027768..1058028317)	GSONMT00004945001	solute carrier family 41 member 2-like isoform x1	F:cation transmembrane transporter activity; P:cation transport; C:integral component of membrane; C:membrane; P:ion transport; P:transport; C:plasma membrane	-17.63	427	453	153	-15.7	453	446	-16	432	453	0.998682
mir-133a-5p	3'utr_chrUn_3'utr_complement(197816562..197817765)	GSONMT00025486001	---NA---	-	-15.9	282	306	156	-18.04	306	299	-18.04	285	305	0.999689
mir-133a-5p	3'utr_chrUn_3'utr_complement(234194584..234195659)	GSONMT00059941001	chromodomain-helicase-dna-binding protein 4-like	F:helicase activity; F:DNA binding; C:nucleus; F:nucleic acid binding; F:zinc ion binding; F:ATP binding; F:ATP-dependent helicase activity; P:regulation of transcription, DNA-templated; F:metal ion binding; F:hydrolase activity, acting on acid anhydrides, in phosphorus-containing anhydrides; C:protein complex; F:hydrolase activity; C:NuRD complex; P:chromatin modification; P:transcription, DNA-t…	-17.84	992	1020	151	-24.24	1020	1012	-24.54	976	1020	0.999058
mir-133a-5p	3'utr_chrUn_3'utr_complement(37699143..37700326)	GSONMT00062049001	inward rectifier potassium channel 2-like	C:integral component of membrane; C:membrane; F:voltage-gated ion channel activity; P:potassium ion transport; F:inward rectifier potassium channel activity; P:ion transport; P:regulation of ion transmembrane transport; P:transport; F:G-protein activated inward rectifier potassium channel activity; P:protein homotetramerization; P:magnesium ion transport; P:cardiac muscle cell action potential; F…	-17.61	990	1015	163	-17.8	1015	1008	-17.8	990	1014	0.997703
mir-133a-5p	3'utr_chrUn_3'utr_complement(691028170..691028447)	GSONMT00055198001	receptor-type tyrosine-protein phosphatase s-like	P:positive regulation of apoptotic process; P:negative regulation of cell projection organization; P:negative regulation of cell proliferation; C:excitatory synapse; F:hydrolase activity; C:intracellular membrane-bounded organelle; F:protein tyrosine phosphatase activity; F:phosphoprotein phosphatase activity; P:peptidyl-tyrosine dephosphorylation; P:homophilic cell adhesion; P:negative regulatio…	-16.09	216	240	156	-15.3	240	232	-15.6	224	240	0.992604
mir-133a-5p	3'utr_chrUn_3'utr_complement(713668874..713669526)	GSONMT00044755001	small g protein signaling modulator 1-like isoform x1	P:regulation of Rab GTPase activity; P:positive regulation of Rab GTPase activity; F:Rab GTPase activator activity	-17.11	310	332	151	-17.4	332	324	-17.4	311	331	0.999051
mir-133a-5p	3'utr_chrUn_3'utr_complement(741894456..741895580)	GSONMT00032187001	neuroligin 2a	P:cell adhesion; C:membrane; P:regulation of respiratory gaseous exchange by neurological system process; P:protein localization to synapse; P:sensory perception of pain; P:presynaptic membrane assembly; P:postsynaptic membrane assembly; P:positive regulation of synaptic transmission, glutamatergic; P:neuromuscular process controlling balance; P:locomotory exploration behavior; C:synapse; P:posit…	-15.89	602	627	159	-16.4	627	620	-16.4	613	626	0.997164
mir-133a-5p	3'utr_chrUn_3'utr_complement(785355432..785356841)	GSONMT00024007001	pericentriolar material 1 isoform x2	C:centrosome	-22.38	1248	1270	154	-20.4	1270	1263	-16.8	655	694	0.999176
mir-133a-5p	3'utr_chrUn_3'utr_complement(79438077..79438416)	GSONMT00037362001	---NA---	-	-18.78	307	329	160	-20.81	329	321	-20.81	294	328	0.991557
mir-133a-5p	3'utr_chrUn_3'utr_complement(939824521..939825739)	GSONMT00046175001	lipoma hmgic fusion partner-like 2	F:molecular_function; C:integral component of membrane; C:membrane; P:biological_process; C:cellular_component	-19	613	634	152	-18.2	634	627	-18.5	617	634	0.991397
mir-133a-5p	3'utr_chrUn_4_3'utr_30155217..30156566	GSONMT00072208001	band -like protein 2-like isoform x11	-	-33.11	1105	1127	189	-32.9	1127	1119	-17	977	1022	0.99949
mir-133a-5p	3'utr_chrUn_4_3'utr_complement(1767264..1767988)	GSONMT00074153001	ribonuclease p protein subunit p21	P:tRNA 5'-leader removal; F:ribonuclease P activity; C:cellular_component	-18.34	653	675	155	-16.85	675	667	-17.15	638	675	0.99846
mir-133a-5p	3'utr_chrUn_4_3'utr_complement(20251302..20252496)	GSONMT00016056001	b-cell lymphoma leukemia 11b-like	F:metal ion binding; F:nucleic acid binding	-19.56	942	965	168	-18.8	965	958	-18.8	943	964	0.999372
mir-133a-5p	3'utr_chrUn_5_3'utr_complement(27200412..27202091)	GSONMT00004633001	notch-regulated ankyrin repeat-containing protein	P:pigment cell differentiation; P:blood vessel endothelial cell proliferation involved in sprouting angiogenesis; P:sprouting angiogenesis; P:patterning of blood vessels; P:regulation of cell-cell adhesion; P:neural crest cell migration; P:Notch signaling pathway; P:multicellular organismal development; P:regulation of transcription, DNA-templated; P:negative regulation of Notch signaling pathway…	-24.64	1181	1202	179	-22.8	1202	1194	-23.7	1181	1202	0.991241
mir-133a-5p	3'utr_chrUn_5_3'utr_complement(3821337..3822535)	GSONMT00062360001	phosphatidylinositol 3-kinase regulatory subunit alpha-like isoform x2	C:phosphatidylinositol 3-kinase complex; F:phosphatidylinositol 3-kinase regulator activity; P:regulation of phosphatidylinositol 3-kinase activity; P:signal transduction; C:intracellular; P:positive regulation of apoptotic process; F:protein phosphatase binding; P:negative regulation of osteoclast differentiation; P:insulin receptor signaling pathway; P:protein phosphorylation; P:NFAT protein im…	-15.75	299	321	150	-18.15	321	313	-19.35	271	321	0.99707
mir-133a-5p	3'utr_chrUn_8_3'utr_24529572..24530171	GSONMT00063670001	e3 ubiquitin-protein ligase rnf146	F:ligase activity; P:protein ubiquitination involved in ubiquitin-dependent protein catabolic process; P:protein autoubiquitination; C:nucleus; C:cytoplasm; F:zinc ion binding; P:protein K48-linked ubiquitination; P:protein ubiquitination; F:ubiquitin-protein ligase activity; F:metal ion binding; C:cytosol; P:Wnt signaling pathway; P:positive regulation of canonical Wnt signaling pathway; F:poly-…	-17.65	421	443	169	-16.4	443	435	-15.2	22	37	0.998482
mir-133a-5p	3'utr_chrUn_8_3'utr_4033032..4033601	GSONMT00061743001	cullin-1	C:cullin-RING ubiquitin ligase complex; F:ubiquitin protein ligase binding; P:ubiquitin-dependent protein catabolic process; P:modulation by virus of host morphology or physiology; P:apoptotic process; F:molecular_function; P:protein ubiquitination; P:protein monoubiquitination; P:SCF-dependent proteasomal ubiquitin-dependent protein catabolic process; C:cellular_component; F:protein binding; F:u…	-15.29	539	561	156	-15.25	561	553	-16.15	526	561	0.999566
mir-133a-5p	3'utr_chrUn_8_3'utr_complement(30245184..30245392)	GSONMT00066760001	a-kinase anchor protein 7 isoform gamma-like	P:metabolic process; F:catalytic activity	-19.56	54	76	155	-19.9	76	69	-19.9	57	75	0.996424
mir-133a-5p	3'utr_chrUn_9_3'utr_3476699..3477900	GSONMT00079246001	suz domain-containing protein 1-like	F:molecular_function; P:biological_process; C:cellular_component	-18.25	20	42	151	-16.71	42	34	-16.81	0	42	0.998931
mir-133a-5p	3'utr_chrUn_9_3'utr_complement(6717342..6718391)	GSONMT00064505001	actin filament-associated protein 1 isoform x1	C:cytoplasm; C:cytoskeleton; F:actin binding; F:SH3 domain binding; F:protein binding	-18.13	16	39	160	-17.1	39	32	-17.4	23	39	0.999595
mir-133a-5p	3'utr_chrUn_Sex_3'utr_18851598..18852797	GSONMT00007361001	ribosomal protein s6 kinase alpha-3 isoform x1	F:transferase activity; F:protein serine/threonine kinase activity; P:phosphorylation; F:protein kinase activity; P:skin development; F:nucleotide binding; P:protein phosphorylation; F:ATP binding; F:kinase activity; P:digestive tract development; F:transferase activity, transferring phosphorus-containing groups; F:magnesium ion binding; F:protein kinase binding; P:intracellular signal transducti…	-17.12	362	387	158	-18.1	387	380	-18.1	364	386	0.996424
mir-133a-5p	3'utr_chrUn_Sex_3'utr_5438466..5439649	GSONMT00082430001	phosphatidylinositol 3-kinase regulatory subunit alpha-like isoform x2	C:phosphatidylinositol 3-kinase complex; F:phosphatidylinositol 3-kinase regulator activity; P:regulation of phosphatidylinositol 3-kinase activity; P:signal transduction; C:intracellular; P:positive regulation of apoptotic process; F:protein phosphatase binding; P:negative regulation of osteoclast differentiation; P:insulin receptor signaling pathway; P:protein phosphorylation; P:NFAT protein im…	-15.75	364	386	150	-18.15	386	378	-19.35	336	386	0.99707
mir-143-5p	3'utr_chr_1_3'utr_6891113..6891465	GSONMT00082261001	upf0532 protein c7orf60 homolog	F:rRNA (adenine) methyltransferase activity; F:methyltransferase activity; F:transferase activity; P:methylation; C:cellular_component	-18.67	125	146	153	-19.01	146	138	-20.91	108	146	0.997051
mir-143-5p	3'utr_chr_1_3'utr_complement(10180025..10181299)	GSONMT00082508001	ubiquitin thioesterase zranb1	F:zinc ion binding; P:cell migration; F:ubiquitin thiolesterase activity; C:nucleus; P:cytoskeleton organization; C:cytoplasm; P:protein K63-linked deubiquitination; F:ubiquitin-specific protease activity; P:positive regulation of Wnt signaling pathway; P:protein deubiquitination involved in ubiquitin-dependent protein catabolic process; F:K63-linked polyubiquitin binding; P:regulation of cell mo…	-19.05	496	517	155	-20.51	517	509	-21.22	453	516	0.998949
mir-143-5p	3'utr_chr_10_3'utr_complement(2257277..2257554)	GSONMT00078528001	39s ribosomal protein mitochondrial-like	C:mitochondrial ribosome; C:ribosome; C:ribonucleoprotein complex	-16.71	251	273	154	-25.64	273	265	-25.64	229	272	0.999926
mir-143-5p	3'utr_chr_10_3'utr_complement(3163963..3164804)	GSONMT00069520001	delta -sterol reductase	P:oxidation-reduction process; C:membrane; F:oxidoreductase activity, acting on the CH-CH group of donors, NAD or NADP as acceptor; P:sterol biosynthetic process; C:integral component of membrane; P:lipid metabolic process; F:oxidoreductase activity; C:intracellular membrane-bounded organelle; P:cholesterol metabolic process; P:steroid metabolic process; C:endoplasmic reticulum; F:delta14-sterol …	-25.62	50	70	157	-26.2	70	62	-16.74	516	561	0.995302
mir-143-5p	3'utr_chr_17_3'utr_1987049..1988697	GSONMT00073306001	transmembrane protein 178	F:molecular_function; C:integral component of membrane; C:membrane; F:structural molecule activity; C:tight junction; P:biological_process; C:cellular_component	-20.72	900	920	151	-17.34	920	912	-21.54	878	920	0.996941
mir-143-5p	3'utr_chr_17_3'utr_complement(3806723..3807607)	GSONMT00066204001	cd8 beta	-	-25.4	380	401	156	-26.2	401	393	-15.5	553	583	0.995548
mir-143-5p	3'utr_chr_18_3'utr_214769..215955	GSONMT00001359001	dep domain-containing mtor-interacting protein	P:intracellular signal transduction; P:negative regulation of cell size; P:negative regulation of protein kinase activity; P:negative regulation of TOR signaling; P:regulation of extrinsic apoptotic signaling pathway; C:intracellular; F:protein binding	-16.75	438	459	152	-19.73	459	451	-16.04	255	337	0.996769
mir-143-5p	3'utr_chr_19_3'utr_1439167..1440092	GSONMT00076675001	sphingosine-1-phosphate phosphatase 1-like	P:metabolic process; C:membrane; F:catalytic activity; P:apoptotic process; P:sphingolipid metabolic process; F:sphingosine-1-phosphate phosphatase activity; C:endoplasmic reticulum; P:sphingosine metabolic process; P:sphinganine-1-phosphate metabolic process	-23.12	777	800	166	-24.6	800	793	-15.46	879	913	0.999186
mir-143-5p	3'utr_chr_20_3'utr_237699..239336	GSONMT00052667001	ras-related c3 botulinum toxin substrate 3	F:GTP binding; P:small GTPase mediated signal transduction; F:nucleotide binding; C:membrane; C:intracellular; F:transferase activity; F:histone acetyltransferase activity; F:hydrolase activity; P:histone acetylation; F:transferase activity, transferring acyl groups; P:cell migration; P:cochlea morphogenesis; C:lamellipodium; C:extrinsic component of plasma membrane; F:GTPase activity; C:cytoplas…	-19.63	1170	1191	154	-15.51	1458	1451	-19	1173	1191	0.995548
mir-143-5p	3'utr_chr_27_3'utr_1587152..1587299	GSONMT00067562001	beta-galactosidase-1-like protein 2-like	F:beta-galactosidase activity; F:hydrolase activity, hydrolyzing O-glycosyl compounds; F:hydrolase activity; P:metabolic process; P:carbohydrate metabolic process; F:hydrolase activity, acting on glycosyl bonds	-27.06	93	119	162	-26.1	119	111	-26.1	93	118	0.992685
mir-143-5p	3'utr_chr_28_3'utr_complement(190413..192250)	GSONMT00052785001	glutamate decarboxylase 1-like	P:carboxylic acid metabolic process; F:catalytic activity; F:carboxy-lyase activity; F:pyridoxal phosphate binding; F:lyase activity; P:gamma-aminobutyric acid biosynthetic process; P:neurotransmitter biosynthetic process; F:glutamate decarboxylase activity	-19.5	1686	1706	150	-20.81	1706	1699	-20.81	1680	1705	0.999285
mir-143-5p	3'utr_chr_28_3'utr_complement(802115..802563)	GSONMT00034370001	prostaglandin g h synthase 2-like	P:oxidation-reduction process; F:heme binding; P:response to oxidative stress; F:peroxidase activity; P:cellular response to organic cyclic compound; F:oxidoreductase activity; F:prostaglandin-endoperoxide synthase activity	-17.19	180	201	156	-19.3	201	194	-20.4	178	201	0.99731
mir-143-5p	3'utr_chr_4_3'utr_3556558..3557075	GSONMT00046048001	u1 small nuclear ribonucleoprotein 70 kda-like	F:nucleic acid binding; C:viral nucleocapsid; P:hematopoietic stem cell differentiation; C:virion; F:nucleotide binding; C:ribonucleoprotein complex; P:regulation of RNA splicing; C:nucleus; F:RNA binding; P:mRNA splicing, via spliceosome; C:spliceosomal complex; P:mRNA processing; P:RNA splicing; C:nucleoplasm; F:protein binding; C:nuclear speck; P:gene expression	-16.23	280	301	150	-18.65	301	294	-19.75	256	301	0.999482
mir-143-5p	3'utr_chr_5_3'utr_1645348..1645833	GSONMT00067481001	kn motif and ankyrin repeat domain-containing protein 1-like	P:ATP synthesis coupled electron transport; F:NADH dehydrogenase (ubiquinone) activity; C:mitochondrial inner membrane	-19.36	408	429	161	-18.6	429	421	-19.7	414	429	0.995218
mir-143-5p	3'utr_chr_5_3'utr_1747254..1748833	GSONMT00067484001	coiled-coil domain-containing protein 124	C:cytoplasm; P:cell cycle; C:cytoskeleton; C:midbody; P:cell division; C:microtubule organizing center	-21.93	1164	1186	163	-21.7	1186	1179	-18.35	7	43	0.990936
mir-143-5p	3'utr_chr_5_3'utr_complement(3169822..3170040)	GSONMT00072595001	ceramide synthase 2-like	P:regulation of transcription, DNA-templated; F:sequence-specific DNA binding; C:integral component of membrane; C:membrane; C:nucleus; F:sequence-specific DNA binding transcription factor activity; F:DNA binding; P:ceramide biosynthetic process; F:sphingosine N-acyltransferase activity; P:sphingolipid biosynthetic process; C:endoplasmic reticulum	-15.87	162	182	150	-18.7	182	174	-19.8	155	182	0.99308
mir-143-5p	3'utr_chr_6_3'utr_complement(2734695..2736102)	GSONMT00066357001	spermidine synthase	F:transferase activity; F:catalytic activity; C:cellular_component; P:metabolic process; F:spermidine synthase activity; F:protein homodimerization activity	-20.4	875	896	160	-20.6	896	889	-20.6	880	895	0.992565
mir-143-5p	3'utr_chr_7_3'utr_complement(992692..993222)	GSONMT00069941001	nuclear transcription factor alpha	P:regulation of transcription, DNA-templated; C:CCAAT-binding factor complex; F:sequence-specific DNA binding transcription factor activity; F:DNA binding	-21.63	248	264	150	-22.4	264	257	-22.4	233	263	0.998886
mir-143-5p	3'utr_chrUn_1_3'utr_16978248..16979830	GSONMT00077303001	cyclin-dependent kinase 17	F:ATP binding; F:protein kinase activity; F:nucleotide binding; P:protein phosphorylation; F:transferase activity, transferring phosphorus-containing groups; F:protein serine/threonine kinase activity; F:kinase activity; P:phosphorylation	-23.44	880	904	155	-21	904	896	-18.8	806	847	0.999181
mir-143-5p	3'utr_chrUn_1_3'utr_36981717..36982679	GSONMT00075593001	kinesin-like protein kif11	F:ATP binding; C:kinesin complex; F:nucleotide binding; F:microtubule motor activity; F:microtubule binding; P:microtubule-based movement; C:microtubule; F:protein kinase binding; C:spindle microtubule; P:mitosis; C:cytoplasm; P:cell division; C:centrosome; C:spindle pole; P:cell cycle; C:cytoskeleton	-25.24	458	480	153	-22.6	480	473	-26.3	447	480	0.992455
mir-143-5p	3'utr_chrUn_1_3'utr_38171830..38173059	GSONMT00075670001	lipoprotein lipase	P:lipid metabolic process; F:lipoprotein lipase activity; F:hydrolase activity; F:catalytic activity; C:extracellular region	-23.62	10	31	155	-21.75	1187	1179	-22.85	1139	1187	0.999903
mir-143-5p	3'utr_chrUn_1_3'utr_39208232..39209318	GSONMT00075710001	ankyrin repeat domain-containing protein 13c-a-like	C:endoplasmic reticulum membrane; C:membrane; C:endoplasmic reticulum; C:perinuclear region of cytoplasm; P:regulation of receptor biosynthetic process; P:regulation of anoikis; F:receptor binding; P:protein retention in ER lumen	-32.99	297	322	166	-27	322	315	-18.49	110	145	0.997332
mir-143-5p	3'utr_chrUn_1_3'utr_complement(36935126..36936223)	GSONMT00075587001	rhotekin 2	P:biological_process; C:cellular_component	-20.73	460	481	151	-27.46	481	473	-27.96	441	481	0.996591
mir-143-5p	3'utr_chrUn_1_3'utr_complement(41276304..41277105)	GSONMT00053442001	zinc transporter 7	F:cation transmembrane transporter activity; C:integral component of membrane; P:transmembrane transport; P:cation transport; P:zinc ion transmembrane transport; P:divalent inorganic cation transport; C:membrane; P:ion transport; P:transport; C:Golgi apparatus; P:zinc ion transport; F:zinc ion transmembrane transporter activity; C:cytoplasmic membrane-bounded vesicle; C:vesicle; P:sequestering of…	-18.71	239	261	155	-19	261	253	-19	233	260	0.997051
mir-143-5p	3'utr_chrUn_1_3'utr_complement(9603381..9604428)	GSONMT00003732001	peptidyl-prolyl cis-trans isomerase fkbp4-like	P:protein folding; P:peptidyl-proline modification; F:peptidyl-prolyl cis-trans isomerase activity; C:membrane; F:FK506 binding; P:protein peptidyl-prolyl isomerization; P:chaperone-mediated protein folding; P:reproductive structure development; F:glucocorticoid receptor binding; P:prostate gland development; C:nucleus; C:cytoplasm; F:GTP binding; F:ATP binding; P:embryo implantation; F:heat shoc…	-20.69	176	199	153	-21.5	199	192	-17.79	619	679	0.995548
mir-143-5p	3'utr_chrUn_10_3'utr_1527470..1528085	GSONMT00044561001	tyrosine-protein phosphatase non-receptor type substrate 1-like isoform x1	P:antigen processing and presentation of endogenous peptide antigen via MHC class I; C:membrane; P:antigen processing and presentation; P:immune response; C:integral component of membrane; P:antigen processing and presentation of peptide or polysaccharide antigen via MHC class II; C:MHC class II protein complex	-24.6	8	28	150	-25.1	28	21	-22.78	282	351	0.991282
mir-143-5p	3'utr_chrUn_10_3'utr_1652570..1652922	GSONMT00048659001	ubiquitin carboxyl-terminal hydrolase 2 isoform x2	P:proteolysis; F:hydrolase activity; F:cysteine-type peptidase activity; F:peptidase activity; F:ubiquitin thiolesterase activity; P:ubiquitin-dependent protein catabolic process; P:protein stabilization; P:protein deubiquitination; F:identical protein binding; F:ubiquitin protein ligase binding; C:perinuclear region of cytoplasm; P:positive regulation of mitotic cell cycle; C:cell cortex; F:cycl…	-19.79	186	207	152	-20.72	207	199	-20.8	168	202	0.999041
mir-143-5p	3'utr_chrUn_10_3'utr_19536767..19537736	GSONMT00070607001	leucine-rich repeat lgi family member 2-like	C:extracellular region	-18.24	366	389	150	-23.7	389	382	-17.3	935	953	0.994152
mir-143-5p	3'utr_chrUn_10_3'utr_25318571..25319745	GSONMT00077566001	zona pellucida-like domain-containing protein 1-like	-	-18.6	51	73	152	-17.2	439	431	-16.5	52	72	0.994366
mir-143-5p	3'utr_chrUn_10_3'utr_911883..913094	GSONMT00053710001	double c2-like domain-containing protein beta	C:synaptic vesicle; C:membrane; P:transport; F:transporter activity	-25.01	1023	1042	157	-24.5	1042	1035	-17.66	118	152	0.99861
mir-143-5p	3'utr_chrUn_11_3'utr_18969685..18969993	GSONMT00028521001	myotubularin-related protein 6	F:phosphatase activity; P:dephosphorylation; P:peptidyl-tyrosine dephosphorylation; F:protein tyrosine phosphatase activity; F:hydrolase activity; F:calcium-activated potassium channel activity; C:cytoplasm	-20.08	224	246	150	-21	246	239	-21	223	245	0.999178
mir-143-5p	3'utr_chrUn_11_3'utr_5905428..5906003	GSONMT00003294001	pancreatic alpha-amylase-like	F:hydrolase activity; P:metabolic process; P:carbohydrate metabolic process; F:cation binding; F:hydrolase activity, acting on glycosyl bonds; F:catalytic activity; F:alpha-amylase activity; F:metal ion binding	-15.83	1	19	153	-16.8	463	457	-16.22	0	19	0.999598
mir-143-5p	3'utr_chrUn_11_3'utr_complement(17879484..17880668)	GSONMT00022637001	aquaporin 3	C:integral component of membrane; C:membrane; P:transport; F:transporter activity; F:arsenite transmembrane transporter activity; F:water transmembrane transporter activity; F:urea transmembrane transporter activity; P:glycerol transport; P:water transport; P:urea transmembrane transport; P:carbohydrate transmembrane transport; F:glycerol transmembrane transporter activity; P:ion transmembrane tr…	-17.42	939	963	154	-24.3	108	100	-22.51	911	963	0.999225
mir-143-5p	3'utr_chrUn_11_3'utr_complement(32231421..32231920)	GSONMT00021696001	eukaryotic translation initiation factor 4e-binding protein 2	P:translational initiation; F:eukaryotic initiation factor 4E binding; F:translation initiation factor activity; P:negative regulation of translational initiation; C:cellular_component	-22.55	22	46	157	-21.9	46	39	-21.9	24	45	0.998327
mir-143-5p	3'utr_chrUn_11_3'utr_complement(32280528..32281860)	GSONMT00021704001	ankyrin-1-like	F:molecular_function; P:biological_process; C:cellular_component	-19.52	821	841	162	-20.9	841	833	-20.9	812	840	0.997051
mir-143-5p	3'utr_chrUn_11_3'utr_complement(44586723..44587912)	GSONMT00021030001	ww domain-containing adapter protein with coiled-coil isoform 3	P:histone H2B conserved C-terminal lysine ubiquitination; F:chromatin binding; F:RNA polymerase II core binding; P:cellular response to DNA damage stimulus; P:positive regulation of transcription, DNA-templated; P:negative regulation of proteasomal ubiquitin-dependent protein catabolic process; P:positive regulation of macroautophagy; P:cell cycle checkpoint; P:histone monoubiquitination; C:splic…	-16.82	250	271	151	-21.46	271	264	-17	971	1001	0.996715
mir-143-5p	3'utr_chrUn_11_3'utr_complement(5499091..5499889)	GSONMT00003278001	atp-binding cassette sub-family d member 3	F:ATPase activity, coupled to transmembrane movement of substances; C:integral component of membrane; C:membrane; P:transport; F:nucleotide binding; F:nucleoside-triphosphatase activity; F:ATP binding; F:ATPase activity; P:transmembrane transport; P:ATP catabolic process; C:peroxisome; F:protein self-association; C:mitochondrial inner membrane; C:intracellular membrane-bounded organelle; P:peroxi…	-19.63	631	651	158	-20.13	651	643	-21.7	606	629	0.991901
mir-143-5p	3'utr_chrUn_12_3'utr_14844475..14845359	GSONMT00063034001	band -like protein 4a	C:cytoplasm; C:extrinsic component of membrane; C:cytoskeleton; F:cytoskeletal protein binding	-15.57	519	540	151	-23.7	540	532	-23.7	513	539	0.992727
mir-143-5p	3'utr_chrUn_12_3'utr_23303587..23304296	GSONMT00034029001	misshapen-like kinase 1-like	F:ATP binding; F:small GTPase regulator activity; F:protein kinase activity; F:nucleotide binding; P:protein phosphorylation; F:transferase activity, transferring phosphorus-containing groups; F:protein serine/threonine kinase activity; P:intracellular signal transduction; P:synaptic transmission; P:positive regulation of JNK cascade; C:postsynaptic density; P:negative thymic T cell selection; P:…	-18.02	515	535	154	-23.46	535	528	-24.56	497	535	0.999782
mir-143-5p	3'utr_chrUn_12_3'utr_25083614..25084598	GSONMT00081132001	connector enhancer of kinase suppressor of ras 2-like	F:kinase activity; P:regulation of signal transduction; P:phosphorylation; C:cytoplasm; C:membrane	-15.84	128	150	150	-15.49	150	143	-19.81	460	512	0.995302
mir-143-5p	3'utr_chrUn_12_3'utr_37313348..37314007	GSONMT00052952001	nfatc2-interacting protein	P:regulation of transcription, DNA-templated; P:cytokine production	-23.09	291	313	164	-24.26	313	306	-16.33	54	97	0.998398
mir-143-5p	3'utr_chrUn_12_3'utr_40625971..40627730	GSONMT00002707001	signal transducer and activator of transcription 3	P:establishment of planar polarity; C:nucleus; F:DNA binding; P:retina morphogenesis in camera-type eye; P:cell migration involved in gastrulation; P:regulation of transcription, DNA-templated; P:establishment of cell polarity; P:transcription, DNA-templated; F:calcium ion binding; F:sequence-specific DNA binding transcription factor activity; F:signal transducer activity; P:cardiac muscle tissue…	-25.44	1396	1417	164	-28.6	1417	1410	-17.44	203	248	0.99861
mir-143-5p	3'utr_chrUn_12_3'utr_43890490..43891750	GSONMT00050687001	exocyst complex component 3-like	C:exocyst; P:exocytosis	-17.42	398	420	151	-16.6	420	413	-20.3	391	420	0.997051
mir-143-5p	3'utr_chrUn_12_3'utr_complement(22809233..22810339)	GSONMT00051040001	ring finger protein 121	F:metal ion binding; F:zinc ion binding; C:integral component of membrane	-18.69	35	54	152	-19.3	54	47	-20.67	398	434	0.994381
mir-143-5p	3'utr_chrUn_12_3'utr_complement(32332936..32333808)	GSONMT00068373001	calcium release-activated calcium channel protein 1	P:calcium ion transport; C:integral component of membrane; C:membrane; P:ion transport; P:transport; F:calcium channel activity; F:store-operated calcium channel activity; P:positive regulation of calcium ion transport; P:sarcomere organization; C:integral component of plasma membrane; P:calcium ion transmembrane transport; C:plasma membrane; C:protein complex; P:store-operated calcium entry; P:r…	-20.86	789	807	155	-19.8	807	800	-19.8	790	806	0.999285
mir-143-5p	3'utr_chrUn_12_3'utr_complement(46900655..46901656)	GSONMT00004921001	bai1-associated protein 3-like	-	-23.47	576	597	156	-23.1	597	589	-17.35	760	807	0.997616
mir-143-5p	3'utr_chrUn_13_3'utr_1040006..1040421	GSONMT00038753001	protein phosphatase 1 regulatory subunit 12c-like isoform x2	F:molecular_function; P:biological_process; C:cellular_component	-18.06	233	254	153	-15.2	254	247	-17.54	162	199	0.996769
mir-143-5p	3'utr_chrUn_13_3'utr_13413248..13414669	GSONMT00040579001	pyruvate dehydrogenase	F:kinase activity; F:ATP binding; P:phosphorylation; F:transferase activity; C:cellular_component	-22.39	1186	1207	161	-20.8	1207	1200	-16.75	286	327	0.997177
mir-143-5p	3'utr_chrUn_13_3'utr_complement(2639966..2641045)	GSONMT00082003001	calcineurin subunit b type 1	F:calcium ion binding; P:protein localization to nucleus; F:phosphoprotein phosphatase activity; F:enzyme binding; C:sarcolemma; P:protein dephosphorylation; P:heart development; P:epithelial to mesenchymal transition; C:cell; C:intracellular; F:protein binding; P:lung epithelial cell differentiation; P:NFAT protein import into nucleus; F:metal ion binding; F:protein domain specific binding; P:pa…	-18.83	526	545	156	-21.39	763	757	-21.59	713	762	0.995241
mir-143-5p	3'utr_chrUn_13_3'utr_complement(5023894..5024410)	GSONMT00008186001	glycylpeptide n-tetradecanoyltransferase 1	P:N-terminal protein myristoylation; F:transferase activity; F:glycylpeptide N-tetradecanoyltransferase activity; F:transferase activity, transferring acyl groups; P:in utero embryonic development; P:N-terminal protein lipidation; P:rhodopsin mediated signaling pathway; P:apoptotic process; P:intrinsic apoptotic signaling pathway; C:actin cytoskeleton; P:phototransduction, visible light; F:cataly…	-16.31	278	300	150	-19.46	300	292	-19.46	272	299	0.997051
mir-143-5p	3'utr_chrUn_13_3'utr_complement(6647303..6648234)	GSONMT00030027001	tubulin gamma-1 chain	P:microtubule nucleation; P:microtubule-based process; P:protein polymerization; P:GTP catabolic process; C:microtubule; F:nucleotide binding; F:GTP binding; P:cytoplasmic microtubule organization; C:gamma-tubulin complex; C:protein complex; F:GTPase activity; C:microtubule organizing center; C:cytoplasm; C:centrosome; C:cytoskeleton; C:polar microtubule; C:cytoplasmic microtubule; C:spindle micr…	-16.39	75	97	150	-15.75	731	723	-19.51	43	97	0.999833
mir-143-5p	3'utr_chrUn_14_3'utr_10136753..10137680	GSONMT00071570001	lim homeobox protein lhx9-like	F:metal ion binding; P:regulation of transcription, DNA-templated; F:sequence-specific DNA binding; F:zinc ion binding; F:DNA binding; C:nucleus; F:sequence-specific DNA binding transcription factor activity; F:transferase activity; P:gonad morphogenesis; P:negative regulation of transcription, DNA-templated; P:female gonad development; P:male gonad development; F:transcription corepressor activi…	-16.86	304	327	151	-19.2	327	320	-19.2	298	326	0.999889
mir-143-5p	3'utr_chrUn_14_3'utr_9758503..9759580	GSONMT00071601001	bromodomain containing 2	F:molecular_function; C:cellular_component	-15.93	785	807	159	-18.2	807	800	-18.2	780	806	0.998886
mir-143-5p	3'utr_chrUn_14_3'utr_complement(4037878..4039076)	GSONMT00017131001	heat shock factor protein 1-like	P:regulation of transcription, DNA-templated; P:response to stress; P:transcription, DNA-templated; F:sequence-specific DNA binding; P:response to heat; C:nucleus; F:sequence-specific DNA binding transcription factor activity; F:DNA binding; P:lens development in camera-type eye	-19.26	1152	1173	157	-23.9	275	267	-20.95	1125	1172	0.999794
mir-143-5p	3'utr_chrUn_14_3'utr_complement(8971236..8971521)	GSONMT00016963001	t-cell leukemia homeobox protein 3	P:regulation of transcription, DNA-templated; F:sequence-specific DNA binding; C:nucleus; F:sequence-specific DNA binding transcription factor activity; F:DNA binding; P:multicellular organismal development; P:neuron fate specification; P:neuron migration; P:respiratory gaseous exchange; P:negative regulation of neuron differentiation; P:regulation of respiratory gaseous exchange by neurological …	-18.91	174	194	154	-16.9	194	187	-18	173	194	0.992727
mir-143-5p	3'utr_chrUn_15_3'utr_21561323..21561901	GSONMT00072688001	receptor-type tyrosine-protein phosphatase mu	F:phosphatase activity; P:dephosphorylation; F:hydrolase activity; P:protein dephosphorylation; P:peptidyl-tyrosine dephosphorylation; F:protein tyrosine phosphatase activity; F:phosphoprotein phosphatase activity; P:positive regulation of vasodilation; P:negative regulation of angiogenesis; P:response to drug; P:negative regulation of endothelial cell proliferation; C:cell-cell adherens junction…	-21.28	21	42	153	-24.5	276	268	-21.33	8	41	0.999404
mir-143-5p	3'utr_chrUn_15_3'utr_complement(26513033..26514288)	GSONMT00020647001	solute carrier family 12 member 7-like isoform x4	F:cation:chloride symporter activity; C:integral component of membrane; C:membrane; P:transmembrane transport; F:potassium:chloride symporter activity; P:ion transport; P:transport	-22.92	542	563	166	-24.4	563	556	-16.05	185	228	0.997971
mir-143-5p	3'utr_chrUn_15_3'utr_complement(3634088..3634408)	GSONMT00065821001	f-box lrr-repeat protein 16-like isoform x1	F:sodium channel activity; C:integral component of membrane; C:membrane; P:sodium ion transport; P:ion transport; P:sodium ion transmembrane transport; P:transport	-21.47	133	158	150	-20.5	158	151	-21.6	133	158	0.997051
mir-143-5p	3'utr_chrUn_16_3'utr_16824333..16825268	GSONMT00075404001	disintegrin and metalloproteinase domain-containing protein 9	P:proteolysis; F:metallopeptidase activity; F:zinc ion binding; F:metalloendopeptidase activity; P:integrin-mediated signaling pathway; P:PMA-inducible membrane protein ectodomain proteolysis; C:intrinsic component of external side of plasma membrane; P:transforming growth factor beta receptor signaling pathway; P:response to manganese ion; F:protein kinase C binding; P:positive regulation of pro…	-22.72	766	785	152	-24.5	785	778	-24.5	765	784	0.997967
mir-143-5p	3'utr_chrUn_16_3'utr_3147756..3149477	GSONMT00080924001	daz-associated protein 2-like	C:cytoplasm; F:WW domain binding; F:protein binding; C:nucleus	-17.69	1074	1097	152	-18.5	1097	1090	-19.6	1071	1097	0.997627
mir-143-5p	3'utr_chrUn_17_3'utr_26569771..26571094	GSONMT00044892001	mpv17-like	C:integral component of membrane; C:mitochondrion	-17.72	221	242	154	-19.7	242	235	-20.2	218	242	0.997051
mir-143-5p	3'utr_chrUn_17_3'utr_3470741..3471871	GSONMT00073867001	inositol polyphosphate 1-phosphatase-like	P:phosphatidylinositol phosphorylation	-20.64	403	425	154	-20	425	417	-18.6	957	986	0.996389
mir-143-5p	3'utr_chrUn_17_3'utr_complement(2362247..2362502)	GSONMT00068238001	rho guanine nucleotide exchange factor 10-like isoform x3	F:Rho guanyl-nucleotide exchange factor activity; P:regulation of Rho protein signal transduction	-20.27	62	84	158	-19.9	84	76	-19.9	62	83	0.997051
mir-143-5p	3'utr_chrUn_17_3'utr_complement(907371..908270)	GSONMT00011134001	blood vessel epicardial substance-like	P:substrate adhesion-dependent cell spreading; P:regulation of cell shape; P:establishment of skin barrier; P:epithelial cell-cell adhesion; P:regulation of Rac GTPase activity; P:vesicle-mediated transport; C:integral component of membrane; F:structural molecule activity; P:cell adhesion; C:membrane; P:epiboly; C:tight junction; P:epithelium development; P:multicellular organismal development; C…	-21.21	144	164	158	-19.7	164	157	-19.7	144	163	0.998886
mir-143-5p	3'utr_chrUn_18_3'utr_7532627..7533294	GSONMT00069726001	nuclear factor of activated t- cytoplasmic 1-like	P:regulation of transcription, DNA-templated; C:nucleus; F:sequence-specific DNA binding transcription factor activity; P:response to mechanical stimulus	-31.11	261	282	175	-28.8	282	274	-19.2	465	507	0.997825
mir-143-5p	3'utr_chrUn_18_3'utr_complement(22191600..22192828)	GSONMT00048195001	ras-related protein m-ras	F:GTP binding; F:GTPase activity; P:small GTPase mediated signal transduction; P:GTP catabolic process; F:nucleotide binding; C:membrane; P:signal transduction; F:hydrolase activity; F:GTP-dependent protein binding	-19.58	929	950	152	-20.8	950	943	-15.27	628	665	0.997802
mir-143-5p	3'utr_chrUn_18_3'utr_complement(9323982..9324949)	GSONMT00080342001	casein kinase ii subunit beta isoform x1	F:transferase activity; P:phosphorylation; C:protein kinase CK2 complex; C:PcG protein complex; P:regulation of protein kinase activity; F:kinase activity; F:protein kinase regulator activity; F:metal ion binding; P:Wnt signaling pathway; P:cellular protein complex assembly; F:protein domain specific binding; P:negative regulation of cell proliferation; C:nucleus; P:endothelial tube morphogenesis…	-19.76	843	865	154	-22.3	865	858	-27.42	3	60	0.995729
mir-143-5p	3'utr_chrUn_19_3'utr_23826440..23828582	GSONMT00053150001	protein fam167a-like	-	-28.23	66	87	152	-27.3	87	79	-19.16	1689	1721	0.999714
mir-143-5p	3'utr_chrUn_19_3'utr_complement(11763794..11764831)	GSONMT00073947001	zinc finger protein 271	F:metal ion binding; F:nucleic acid binding	-17.1	888	907	151	-19.36	907	900	-19.36	864	906	0.999938
mir-143-5p	3'utr_chrUn_19_3'utr_complement(15684142..15684897)	GSONMT00027696001	cell cycle control protein 50b-like	C:membrane; F:molecular_function; P:biological_process; C:integral component of membrane; P:positive regulation of protein exit from endoplasmic reticulum	-24.44	614	636	163	-22.8	636	629	-22.8	614	635	0.992685
mir-143-5p	3'utr_chrUn_19_3'utr_complement(22705231..22705891)	GSONMT00033861001	transforming protein p68 c-ets-1 isoform x4	P:regulation of transcription, DNA-templated; F:sequence-specific DNA binding; C:nucleus; F:sequence-specific DNA binding transcription factor activity; F:DNA binding; P:negative regulation of cell proliferation; P:positive regulation of cell proliferation; P:regulation of transcription from RNA polymerase II promoter; P:negative regulation of cell cycle; P:transcription, DNA-templated; P:positiv…	-17.03	441	460	152	-18.69	460	452	-18.69	423	459	0.997051
mir-143-5p	3'utr_chrUn_19_3'utr_complement(4174587..4175514)	GSONMT00068554001	serine threonine-protein kinase d1	F:transferase activity; P:intracellular signal transduction; P:phosphorylation; F:protein serine/threonine kinase activity; F:protein kinase activity; F:protein kinase C activity; P:protein phosphorylation; F:nucleotide binding; C:cytoplasm; F:ATP binding; F:kinase activity; F:metal ion binding; F:transferase activity, transferring phosphorus-containing groups; C:cytosol; P:negative regulation of…	-27.01	3	26	154	-25.8	26	19	-16.7	869	902	0.994088
mir-143-5p	3'utr_chrUn_19_3'utr_complement(790057..790801)	GSONMT00075508001	iron zinc purple acid phosphatase-like	F:metal ion binding; F:hydrolase activity; F:acid phosphatase activity	-19.71	61	82	151	-16.75	82	75	-17.85	40	82	0.999833
mir-143-5p	3'utr_chrUn_19_3'utr_complement(8757538..8758315)	GSONMT00080273001	potassium channel subfamily k member 13	C:integral component of membrane; P:potassium ion transmembrane transport; C:membrane; F:potassium channel activity; P:ion transport; P:transport; F:aspartic-type endopeptidase activity	-19.97	12	36	150	-20.1	36	29	-20.1	10	35	0.998412
mir-143-5p	3'utr_chrUn_2_3'utr_28325339..28327070	GSONMT00068816001	chromodomain-helicase-dna-binding protein 2-like isoform x1	F:helicase activity; F:nucleic acid binding; F:ATP binding; C:nucleus; F:DNA binding	-18.06	944	963	156	-18.3	1356	1349	-18.5	951	963	0.991719
mir-143-5p	3'utr_chrUn_2_3'utr_complement(10409823..10411579)	GSONMT00008735001	multiple c2 and transmembrane domain-containing protein 2-like	-	-32.39	190	211	165	-27.2	211	203	-15.85	848	886	0.999832
mir-143-5p	3'utr_chrUn_2_3'utr_complement(1480572..1481491)	GSONMT00077115001	t-lymphocyte surface antigen ly-9	-	-15.31	45	65	150	-18	628	620	-17.77	593	645	0.991141
mir-143-5p	3'utr_chrUn_2_3'utr_complement(34618571..34618784)	GSONMT00078012001	pr domain-containing protein 11	F:methyltransferase activity	-16.67	147	168	152	-21.62	168	160	-21.62	122	167	0.997825
mir-143-5p	3'utr_chrUn_2_3'utr_complement(790655..792314)	GSONMT00030421001	death-associated protein kinase 2-like	F:ATP binding; F:protein kinase activity; F:nucleotide binding; P:protein phosphorylation; F:transferase activity, transferring phosphorus-containing groups; F:protein serine/threonine kinase activity; F:kinase activity; P:phosphorylation	-22.91	908	929	156	-21.9	929	922	-18.22	1298	1349	0.998193
mir-143-5p	3'utr_chrUn_20_3'utr_12499785..12500461	GSONMT00033643001	arf-gap with dual ph domain-containing protein 1	F:metal ion binding; F:ARF GTPase activator activity; P:regulation of ARF GTPase activity; F:zinc ion binding; C:cytoplasm; P:regulation of GTPase activity; C:plasma membrane; C:nucleus	-20.51	299	323	151	-17.76	109	102	-18.94	254	323	0.999788
mir-143-5p	3'utr_chrUn_20_3'utr_21012037..21012697	GSONMT00066886001	prominin- splice variant	C:apical plasma membrane; C:integral component of membrane; C:membrane; C:plasma membrane	-19.88	630	653	150	-17.64	653	645	-20.94	615	653	0.997631
mir-143-5p	3'utr_chrUn_20_3'utr_23671483..23672356	GSONMT00047850001	protoheme ix mitochondrial-like isoform x2	F:transferase activity; C:integral component of membrane; C:membrane; C:mitochondrion; P:heme biosynthetic process; C:mitochondrial membrane; F:prenyltransferase activity; P:heme O biosynthetic process; F:protoheme IX farnesyltransferase activity	-18.44	608	630	158	-18	193	186	-20.01	139	193	0.992489
mir-143-5p	3'utr_chrUn_22_3'utr_7094215..7095289	GSONMT00067723001	tissue factor pathway inhibitor-like	F:peptidase inhibitor activity; P:blood coagulation; F:serine-type endopeptidase inhibitor activity; C:extracellular region; P:negative regulation of peptidase activity	-21.49	301	322	156	-20.1	322	314	-22.36	259	322	0.999482
mir-143-5p	3'utr_chrUn_22_3'utr_8896837..8897313	GSONMT00074571001	ceramide synthase 6-like isoform x1	P:regulation of transcription, DNA-templated; F:sequence-specific DNA binding; C:integral component of membrane; C:membrane; C:nucleus; F:sequence-specific DNA binding transcription factor activity; F:DNA binding; P:ceramide biosynthetic process; F:sphingosine N-acyltransferase activity; P:sphingolipid biosynthetic process; C:endoplasmic reticulum	-16.94	186	209	151	-16.3	209	202	-16.8	186	209	0.998673
mir-143-5p	3'utr_chrUn_23_3'utr_complement(15774744..15775890)	GSONMT00070187001	an1-type zinc finger protein 4-like isoform x1	F:metal ion binding; F:zinc ion binding	-21.45	34	55	164	-21.7	55	48	-18.1	1116	1145	0.992932
mir-143-5p	3'utr_chrUn_23_3'utr_complement(5694031..5694617)	GSONMT00077423001	max-interacting protein 1-like	F:protein dimerization activity; P:regulation of transcription, DNA-templated; P:transcription, DNA-templated; F:DNA binding; C:nucleus	-21.95	288	311	154	-23.3	311	304	-15.84	105	148	0.99755
mir-143-5p	3'utr_chrUn_26_3'utr_8715740..8716995	GSONMT00005622001	zinc finger protein 395-like	F:metal ion binding; P:biological_process	-17.01	1184	1205	152	-18.6	729	722	-15.1	1187	1204	0.999926
mir-143-5p	3'utr_chrUn_26_3'utr_complement(10976528..10976970)	GSONMT00071865001	ras association domain-containing protein 10-like	P:signal transduction; F:molecular_function; C:cellular_component; C:spindle pole; C:cytoplasm; C:cytoskeleton; C:cytosol; C:microtubule organizing center	-20.35	339	360	165	-21.6	360	352	-21.6	335	359	0.997825
mir-143-5p	3'utr_chrUn_27_3'utr_4336996..4338193	GSONMT00062640001	unconventional myosin-ic-like	F:ATP binding; F:nucleotide binding; C:myosin complex; F:motor activity; C:basal plasma membrane; P:regulation of tight junction assembly; F:receptor binding; C:extracellular vesicular exosome; C:filamentous actin; C:membrane raft; P:positive regulation of protein targeting to membrane; C:cytoplasm; P:protein targeting to membrane; F:actin binding; P:positive regulation of cell migration by vascu…	-21.94	15	36	164	-20.5	36	29	-21.6	9	36	0.995383
mir-143-5p	3'utr_chrUn_27_3'utr_complement(16017521..16019054)	GSONMT00015644001	p2y purinoceptor 14 isoform a	C:integral component of membrane; F:G-protein coupled receptor activity; F:signal transducer activity; P:signal transduction; P:G-protein coupled receptor signaling pathway; P:G-protein coupled purinergic nucleotide receptor signaling pathway; F:G-protein coupled purinergic nucleotide receptor activity; C:membrane; C:plasma membrane; P:immune response	-21.12	156	178	150	-20.8	178	170	-17.58	491	542	0.996278
mir-143-5p	3'utr_chrUn_27_3'utr_complement(8783638..8785100)	GSONMT00079052001	rims-binding protein 2-like	C:synapse; C:cell junction; P:negative regulation of phosphatase activity; F:protein binding; C:plasma membrane	-15.27	1114	1135	151	-22.7	1140	1132	-20.1	1091	1135	0.999782
mir-143-5p	3'utr_chrUn_28_3'utr_13462204..13463011	GSONMT00022520001	dcn1-like protein 1	F:molecular_function; P:biological_process; C:ubiquitin ligase complex; F:protein binding	-22.35	69	91	151	-21.11	91	84	-15.97	717	761	0.998188
mir-143-5p	3'utr_chrUn_29_3'utr_11043625..11044745	GSONMT00066931001	polycomb group ring finger protein 3-like	F:metal ion binding; F:zinc ion binding; P:regulation of transcription, DNA-templated; C:PcG protein complex; P:transcription, DNA-templated; F:protein binding; C:nucleus	-28.33	82	103	168	-31.6	95	87	-17.1	1033	1058	0.998188
mir-143-5p	3'utr_chrUn_29_3'utr_complement(17608658..17609855)	GSONMT00075006001	mitogen-activated protein kinase-binding protein 1-like	F:kinase activity; P:phosphorylation; P:activation of JNKK activity	-20.63	154	176	151	-22.2	235	229	-17.7	278	294	0.997051
mir-143-5p	3'utr_chrUn_3_3'utr_21667833..21668312	GSONMT00056054001	dcn1-like protein 2	F:molecular_function; P:biological_process; C:cellular_component	-19.17	136	157	155	-20.84	157	149	-20.84	116	156	0.999744
mir-143-5p	3'utr_chrUn_3_3'utr_complement(3767771..3768970)	GSONMT00035335001	udp-glucose:glycoprotein glucosyltransferase 2-like isoform x4	P:protein glycosylation; P:UDP-glucosylation; F:UDP-glucose:glycoprotein glucosyltransferase activity; F:transferase activity, transferring glycosyl groups	-23.76	780	801	155	-18.39	350	343	-15.13	73	107	0.997887
mir-143-5p	3'utr_chrUn_3_3'utr_complement(922463..923586)	GSONMT00051554001	gap junction beta-6	C:cell junction; C:integral component of membrane; C:membrane; P:cell communication; F:gap junction channel activity; C:connexon complex; C:gap junction; C:plasma membrane; P:transmembrane transport	-18.22	524	544	150	-16.8	648	640	-20.07	485	544	0.999788
mir-143-5p	3'utr_chrUn_3'utr_1006996569..1006997015	GSONMT00047159001	inactive serine threonine-protein kinase vrk3-like	F:kinase activity; F:ATP binding; F:protein kinase activity; P:phosphorylation; P:protein phosphorylation; F:transferase activity, transferring phosphorus-containing groups; F:transferase activity; C:cellular_component; P:peptidyl-tyrosine phosphorylation; F:protein tyrosine kinase activity	-16.25	88	109	155	-23.2	165	157	-17.59	60	109	0.999744
mir-143-5p	3'utr_chrUn_3'utr_1088619323..1088619571	GSONMT00008508001	upf0193 protein evg1	-	-18.89	63	82	152	-17.8	82	74	-17.8	64	81	0.999705
mir-143-5p	3'utr_chrUn_3'utr_111884636..111884909	GSONMT00028733001	ribosomal protein l26 isoform 1	F:structural constituent of ribosome; P:translation; C:large ribosomal subunit; C:ribosome; C:intracellular; C:ribonucleoprotein complex	-24.91	63	84	159	-21.6	84	77	-25.8	55	84	0.992727
mir-143-5p	3'utr_chrUn_3'utr_128862570..128864173	GSONMT00020347001	microtubule-associated protein rp eb family member 1	F:microtubule binding; P:regulation of microtubule polymerization; P:cell division; F:microtubule plus-end binding; P:protein localization to microtubule; C:spindle; P:mitosis; C:microtubule; C:cytoplasm; C:cortical microtubule cytoskeleton; P:negative regulation of microtubule polymerization; P:cell cycle; C:cytoskeleton; C:cytoplasmic microtubule; C:microtubule organizing center; C:centrosome; …	-24.73	994	1016	162	-21.2	1016	1008	-17.96	355	393	0.999436
mir-143-5p	3'utr_chrUn_3'utr_142598262..142599418	GSONMT00036924001	ring finger protein 114	F:metal ion binding; F:zinc ion binding; C:intracellular	-19.58	45	66	150	-20.6	66	58	-24.8	35	66	0.994063
mir-143-5p	3'utr_chrUn_3'utr_148511916..148513242	GSONMT00069858001	platelet-derived growth factor c-like	F:growth factor activity; P:positive regulation of cell division; P:platelet-derived growth factor receptor signaling pathway; C:membrane; F:platelet-derived growth factor receptor binding; P:multicellular organismal development; C:extracellular region; P:positive regulation of DNA replication; P:cellular response to amino acid stimulus; C:cell surface; F:protein homodimerization activity; P:acti…	-25.08	194	216	160	-23.3	56	49	-23.9	193	216	0.996765
mir-143-5p	3'utr_chrUn_3'utr_16515763..16516589	GSONMT00003461001	cold-inducible rna-binding protein	F:nucleic acid binding; F:nucleotide binding	-19.23	670	691	151	-19.4	287	281	-18.65	656	690	0.999844
mir-143-5p	3'utr_chrUn_3'utr_200876568..200877973	GSONMT00003024001	e2-induced gene 5 protein homolog	C:integral component of membrane; C:membrane; P:neuron apoptotic process; P:transformed cell apoptotic process; C:mitochondrion; P:positive regulation of apoptotic process; P:positive regulation of release of cytochrome c from mitochondria; P:cellular response to hypoxia; P:activation of cysteine-type endopeptidase activity involved in apoptotic process	-24.26	578	601	162	-23.3	601	594	-15.1	1335	1364	0.995372
mir-143-5p	3'utr_chrUn_3'utr_202875366..202876695	GSONMT00021612001	zgc:162339 protein	F:molecular_function; P:biological_process; C:cellular_component	-21.72	400	421	157	-22	421	413	-16.7	936	957	0.994381
mir-143-5p	3'utr_chrUn_3'utr_220274934..220276119	GSONMT00015802001	mpv17-like	C:integral component of membrane	-20.65	227	248	154	-21.4	115	108	-23	224	248	0.997051
mir-143-5p	3'utr_chrUn_3'utr_235568649..235569421	GSONMT00060434001	---NA---	-	-16.04	123	147	150	-18.8	147	139	-20.2	117	147	0.997051
mir-143-5p	3'utr_chrUn_3'utr_266972119..266973101	GSONMT00060455001	akirin 1	C:nuclear membrane; C:intracellular membrane-bounded organelle; C:nucleolus; C:nucleus	-23.55	697	721	153	-24.66	575	568	-20.85	152	204	0.999613
mir-143-5p	3'utr_chrUn_3'utr_272158689..272160329	GSONMT00042414001	1-acyl-sn-glycerol-3-phosphate acyltransferase delta-like isoform x1	P:metabolic process; F:transferase activity, transferring acyl groups; F:transferase activity	-25.77	192	215	154	-20.1	215	208	-23.8	191	215	0.994671
mir-143-5p	3'utr_chrUn_3'utr_277730761..277731181	GSONMT00005232001	low affinity vacuolar monovalent cation h(+) antiporter-like	C:endomembrane system; P:neural crest cell development; F:molecular_function; P:calcium ion transport; C:integral component of membrane; C:membrane; P:transmembrane transport	-37.73	53	74	164	-37.6	74	66	-19.47	273	325	0.998899
mir-143-5p	3'utr_chrUn_3'utr_387010704..387011532	GSONMT00069358001	neutral alpha-glucosidase ab-like isoform x3	F:hydrolase activity, hydrolyzing O-glycosyl compounds; F:carbohydrate binding; P:carbohydrate metabolic process; F:catalytic activity; C:cellular_component; C:glucosidase II complex; C:melanosome; P:cellular protein metabolic process; C:Golgi apparatus; P:post-translational protein modification; C:endoplasmic reticulum lumen; F:glucan 1,3-alpha-glucosidase activity; P:protein folding; P:protein …	-23.01	215	236	153	-20.9	236	229	-25.1	204	236	0.992727
mir-143-5p	3'utr_chrUn_3'utr_398147076..398148232	GSONMT00050468001	hyopthetical protein	F:NAD+ ADP-ribosyltransferase activity	-19.12	631	651	162	-20.54	651	644	-19.6	1098	1118	0.992932
mir-143-5p	3'utr_chrUn_3'utr_403160375..403161333	GSONMT00043197001	rna-binding protein 39 isoform x1	F:RNA binding; F:nucleic acid binding; F:nucleotide binding; P:mRNA processing; C:nucleus; P:RNA processing; P:RNA splicing; C:microtubule cytoskeleton; C:centrosome; C:nucleoplasm; P:regulation of transcription, DNA-templated; C:nucleolus; F:protein binding; P:transcription, DNA-templated; C:nuclear speck; P:regulation of RNA biosynthetic process; F:transcription coactivator activity	-30.91	85	108	159	-25.6	108	101	-29.8	84	108	0.994155
mir-143-5p	3'utr_chrUn_3'utr_426751592..426752933	GSONMT00025697001	sjchgc03009 protein	-	-22.56	791	810	159	-21.1	810	802	-17.58	1	59	0.999792
mir-143-5p	3'utr_chrUn_3'utr_449383060..449383760	GSONMT00004386001	protein shroom1-like isoform x1	C:cytoplasm; P:cell morphogenesis; P:actin filament bundle assembly; F:actin filament binding; C:myosin II complex	-15.37	508	527	155	-17.81	527	520	-17.81	481	526	0.999918
mir-143-5p	3'utr_chrUn_3'utr_515489057..515489915	GSONMT00015158001	protocadherin-16-like	F:calcium ion binding; P:homophilic cell adhesion; C:integral component of membrane; P:cell adhesion; C:membrane; C:plasma membrane	-22.44	247	268	153	-22.3	268	261	-21.78	593	640	0.999554
mir-143-5p	3'utr_chrUn_3'utr_516357461..516358799	GSONMT00058155001	stimulator of interferon genes	P:cytoplasmic pattern recognition receptor signaling pathway in response to virus; C:integral component of membrane; C:endoplasmic reticulum; P:positive regulation of defense response to virus by host; C:membrane; P:type I interferon production	-23.78	458	479	150	-24.6	479	471	-18.8	1231	1262	0.997609
mir-143-5p	3'utr_chrUn_3'utr_530563568..530564214	GSONMT00034586001	atrial natriuretic peptide receptor 2	P:intracellular signal transduction; C:integral component of membrane; C:membrane; P:response to stress; P:ossification; F:guanylate cyclase activity; P:cyclic nucleotide biosynthetic process; F:protein kinase activity; P:cGMP biosynthetic process; F:natriuretic peptide receptor activity; P:protein phosphorylation; F:nucleotide binding; F:GTP binding; F:ATP binding; F:lyase activity; F:phosphorus…	-21.71	518	538	154	-21.2	538	530	-22.62	469	538	0.999782
mir-143-5p	3'utr_chrUn_3'utr_545082404..545083420	GSONMT00046414001	pleckstrin homology-like domain family a member 1	P:biological_process; P:positive regulation of apoptotic process; C:membrane; C:nucleus; P:apoptotic process; C:cytoplasm; C:cytoplasmic vesicle; F:protein binding; C:plasma membrane; P:FasL biosynthetic process; P:forebrain neuron differentiation; C:cytoplasmic vesicle membrane; C:nucleolus; F:phospholipid binding	-24.33	416	441	150	-20.4	441	434	-24.6	409	441	0.99731
mir-143-5p	3'utr_chrUn_3'utr_572208343..572208931	GSONMT00062723001	single-pass membrane protein with aspartate-rich tail mitochondrial-like	C:mitochondrion; C:integral component of membrane; C:membrane	-20.06	487	509	150	-20.01	509	501	-20.01	460	508	0.992209
mir-143-5p	3'utr_chrUn_3'utr_574500680..574501791	GSONMT00077967001	tenomodulin-like isoform x2	F:molecular_function; P:biological_process; C:cellular_component; P:endothelial cell morphogenesis; P:negative regulation of angiogenesis; P:negative regulation of vascular endothelial growth factor receptor signaling pathway; P:negative regulation of endothelial cell proliferation	-16.31	934	954	153	-23.48	671	664	-21.74	924	954	0.993973
mir-143-5p	3'utr_chrUn_3'utr_702233083..702234589	GSONMT00032061001	solute carrier family 23 member 1-like	C:membrane; P:transmembrane transport; F:transporter activity; P:transport	-26.75	222	241	153	-24.4	241	234	-20.33	512	559	0.999554
mir-143-5p	3'utr_chrUn_3'utr_717382408..717384230	GSONMT00027773001	protein fam135a-like isoform x2	F:molecular_function; P:biological_process; C:cellular_component	-20.44	343	366	155	-21.9	366	359	-20.39	470	520	0.995548
mir-143-5p	3'utr_chrUn_3'utr_71967458..71968751	GSONMT00062528001	PREDICTED: striated muscle preferentially expressed protein kinase-like isoform X8	-	-28.88	156	178	153	-24	178	170	-17.6	484	511	0.995548
mir-143-5p	3'utr_chrUn_3'utr_741588954..741590132	GSONMT00009420001	claudin-12	C:integral component of membrane; C:membrane; C:cell junction; F:structural molecule activity; C:tight junction; C:cell periphery; C:plasma membrane; P:calcium-independent cell-cell adhesion; F:identical protein binding; P:tight junction assembly; P:cell-cell junction organization; P:cell junction assembly	-21.6	130	151	155	-22.8	151	143	-23.9	109	151	0.994063
mir-143-5p	3'utr_chrUn_3'utr_758124651..758126343	GSONMT00006282001	sodium channel protein type 4 subunit alpha b-like	F:RNA binding; P:oxidation-reduction process; F:oxidoreductase activity, acting on paired donors, with incorporation or reduction of molecular oxygen, 2-oxoglutarate as one donor, and incorporation of one atom each of oxygen into both donors; F:methyltransferase activity; P:RNA-dependent DNA replication; P:methylation; F:RNA-directed DNA polymerase activity; F:metal ion binding; F:nucleic acid bi…	-26.21	614	636	155	-22.1	636	629	-20.9	137	166	0.998327
mir-143-5p	3'utr_chrUn_3'utr_76425267..76425783	GSONMT00033269001	mitogen-activated protein kinase 6	F:transferase activity; F:protein serine/threonine kinase activity; P:phosphorylation; F:protein kinase activity; F:nucleotide binding; P:protein phosphorylation; F:ATP binding; F:kinase activity; F:MAP kinase activity; F:transferase activity, transferring phosphorus-containing groups; P:MAPK cascade; P:cell cycle; F:protein kinase binding; C:nucleus; C:cytoplasm; F:protein heterodimerization act…	-18.46	322	341	152	-19.8	341	333	-20.6	312	340	0.991282
mir-143-5p	3'utr_chrUn_3'utr_776425130..776426654	GSONMT00048224001	serine threonine-protein kinase mst4-like isoform 1	F:kinase activity; F:ATP binding; F:protein kinase activity; P:phosphorylation; F:nucleotide binding; P:protein phosphorylation; F:transferase activity, transferring phosphorus-containing groups; C:cellular_component; P:regulation of apoptotic process; F:magnesium ion binding; F:identical protein binding; P:regulation of cell differentiation; P:apoptotic process; F:protein serine/threonine kinase…	-21.31	486	509	159	-22.81	892	884	-22.81	855	891	0.999181
mir-143-5p	3'utr_chrUn_3'utr_776696983..776698111	GSONMT00007756001	interferon inducible mx protein	F:GTP binding; F:GTPase activity; P:GTP catabolic process; F:nucleotide binding; C:cytoplasm; P:response to virus; P:response to arsenic-containing substance	-15.2	591	611	151	-15.5	616	608	-19.2	584	616	0.999554
mir-143-5p	3'utr_chrUn_3'utr_785624059..785624501	GSONMT00057934001	glutathione peroxidase 4b	P:oxidation-reduction process; F:oxidoreductase activity; P:response to oxidative stress; F:glutathione peroxidase activity; F:peroxidase activity	-15.42	216	239	152	-17.85	239	231	-20.97	184	239	0.999057
mir-143-5p	3'utr_chrUn_3'utr_809314918..809315946	GSONMT00059887001	hepatocyte growth factor-like	P:cerebellum morphogenesis; P:proteolysis; P:neuron migration; P:cerebellum development; F:serine-type endopeptidase activity; P:central nervous system neuron differentiation; F:catalytic activity; P:cerebellar granule cell differentiation	-23.69	15	37	151	-21.7	133	125	-15.51	752	793	0.999584
mir-143-5p	3'utr_chrUn_3'utr_905317520..905317924	GSONMT00033276001	growth arrest and dna damage-inducible protein gadd45 alpha-like isoform x1	P:regulation of cell cycle; P:response to stress; C:nucleus; P:paraxial mesoderm development; F:structural constituent of ribosome; P:translation; C:ribosome; C:intracellular	-23.94	303	326	150	-22.1	326	318	-18.51	324	361	0.99714
mir-143-5p	3'utr_chrUn_3'utr_911894992..911896153	GSONMT00030843001	acid ceramidase-like	P:lipid metabolic process; C:lysosome; F:hydrolase activity; P:collateral sprouting; P:metabolic process; F:ceramidase activity	-18.23	422	443	151	-19.1	443	437	-19.6	401	443	0.999744
mir-143-5p	3'utr_chrUn_3'utr_921239421..921240453	GSONMT00008388001	transposable element tcb1 transposase	F:transposase activity; P:DNA integration; P:transposition, DNA-mediated; F:DNA binding	-21.38	302	319	151	-20.9	319	311	-15.72	391	425	0.999613
mir-143-5p	3'utr_chrUn_3'utr_923575472..923576615	GSONMT00043731001	zinc finger protein 43-like	F:metal ion binding; F:nucleic acid binding; P:regulation of transcription, DNA-templated; C:intracellular; F:zinc ion binding	-27.23	273	294	160	-31.21	294	286	-16.89	981	1026	0.999714
mir-143-5p	3'utr_chrUn_3'utr_984750819..984752648	GSONMT00026021001	vesicular inhibitory amino acid transporter-like	C:integral component of membrane; C:membrane; C:cone cell pedicle; C:neuron projection; C:cell tip; C:dendrite; C:inhibitory synapse; F:glycine transmembrane transporter activity; P:glycine transport; C:dendrite terminus; C:neuron projection terminus; F:gamma-aminobutyric acid:hydrogen symporter activity; C:cytoplasmic vesicle; P:neurotransmitter transport; C:cytoplasmic vesicle membrane; P:trans…	-19.49	19	38	157	-21.7	38	31	-21.7	14	37	0.996074
mir-143-5p	3'utr_chrUn_3'utr_complement(1006038004..1006039286)	GSONMT00033528001	f-box lrr-repeat protein 14-like	P:protein ubiquitination; F:ubiquitin-protein ligase activity; C:SCF ubiquitin ligase complex; P:protein ubiquitination involved in ubiquitin-dependent protein catabolic process; C:cytoplasm	-18.68	412	434	151	-17.9	828	820	-18.11	365	433	0.999788
mir-143-5p	3'utr_chrUn_3'utr_complement(1032195636..1032196116)	GSONMT00062693001	g-protein-signaling modulator 2	P:regulation of G-protein coupled receptor protein signaling pathway; F:GDP-dissociation inhibitor activity; F:GTPase regulator activity; P:establishment of mitotic spindle orientation; C:Golgi apparatus; C:nucleus	-20.69	275	299	154	-23.92	299	292	-23.92	267	298	0.999889
mir-143-5p	3'utr_chrUn_3'utr_complement(1046623756..1046624114)	GSONMT00023085001	cysteine-rich with egf-like domain protein 2-like	F:calcium ion binding; C:endoplasmic reticulum; C:extracellular region	-21.91	157	177	164	-22.2	177	170	-15.08	27	84	0.999554
mir-143-5p	3'utr_chrUn_3'utr_complement(1080234456..1080234913)	GSONMT00013210001	probable gluconokinase	F:kinase activity; P:phosphorylation; P:carbohydrate metabolic process; C:cytoplasm; F:transferase activity; F:nucleotide binding; F:molecular_function; F:ATP binding; F:gluconokinase activity; P:biological_process	-25.77	274	297	151	-24.7	297	289	-19.71	0	54	0.999946
mir-143-5p	3'utr_chrUn_3'utr_complement(236239536..236240473)	GSONMT00009073001	heat shock factor protein 1 isoform x2	P:regulation of transcription, DNA-templated; P:response to stress; P:transcription, DNA-templated; F:sequence-specific DNA binding; P:response to heat; C:nucleus; F:sequence-specific DNA binding transcription factor activity; F:DNA binding; P:lens development in camera-type eye; P:female meiosis; P:negative regulation of cell proliferation; C:protein complex; P:protein phosphorylation; P:in uter…	-17.65	528	548	150	-15.62	548	541	-19.82	514	548	0.999811
mir-143-5p	3'utr_chrUn_3'utr_complement(254171217..254171288)	GSONMT00023053001	signal cub and egf-like domain-containing protein 1-like	C:cell surface; F:transmembrane signaling receptor activity; P:protein homooligomerization; C:membrane; F:identical protein binding; P:blood coagulation; C:extrinsic component of plasma membrane; C:external side of plasma membrane; F:protein heterodimerization activity; F:calcium ion binding; C:extracellular space	-21.31	50	71	153	-19.1	71	64	-19.1	48	70	0.998087
mir-143-5p	3'utr_chrUn_3'utr_complement(274866931..274868284)	GSONMT00018163001	amp deaminase 3-like isoform x2	P:IMP biosynthetic process; F:AMP deaminase activity; F:deaminase activity; P:purine ribonucleoside monophosphate biosynthetic process; C:cellular_component	-15.65	499	521	155	-19.3	913	905	-18.4	497	520	0.998886
mir-143-5p	3'utr_chrUn_3'utr_complement(306286857..306288075)	GSONMT00020708001	integral membrane protein 2c-like	F:molecular_function; P:biological_process; C:cellular_component	-22.25	520	542	159	-17.6	542	534	-17.5	58	111	0.999833
mir-143-5p	3'utr_chrUn_3'utr_complement(331228858..331230062)	GSONMT00045098001	mycophenolic acid acyl-glucuronide mitochondrial-like	F:hydrolase activity; F:molecular_function; P:biological_process; C:cellular_component	-22.27	871	893	150	-26.5	893	886	-18.91	238	297	0.999436
mir-143-5p	3'utr_chrUn_3'utr_complement(338770826..338771279)	GSONMT00029102001	kda protein	C:integral component of membrane	-18.63	163	184	153	-17.1	184	177	-17.72	129	184	0.999705
mir-143-5p	3'utr_chrUn_3'utr_complement(357240205..357241098)	GSONMT00040678001	carbonic anhydrase 4-like	F:metal ion binding; F:zinc ion binding; P:one-carbon metabolic process; F:carbonate dehydratase activity; C:cellular_component	-21.57	346	369	155	-19.1	369	361	-17.4	77	105	0.998398
mir-143-5p	3'utr_chrUn_3'utr_complement(387272393..387273401)	GSONMT00069389001	barrier-to-autointegration factor	F:DNA binding; C:chromosome; C:nucleus	-16.4	74	96	152	-23.2	689	681	-20.52	286	320	0.994381
mir-143-5p	3'utr_chrUn_3'utr_complement(466459657..466460408)	GSONMT00037340001	calpain-1 catalytic subunit-like isoform x1	P:proteolysis; F:calcium ion binding; F:hydrolase activity; F:cysteine-type peptidase activity; F:peptidase activity; F:calcium-dependent cysteine-type endopeptidase activity; C:intracellular	-17.37	686	707	161	-20.6	707	700	-20.6	680	706	0.99823
mir-143-5p	3'utr_chrUn_3'utr_complement(478506277..478506833)	GSONMT00002842001	arf-gap with rho-gap ank repeat and ph domain-containing protein 3-like	F:GTPase activator activity; F:ARF GTPase activator activity; P:regulation of ARF GTPase activity; F:zinc ion binding; P:signal transduction; C:intracellular; P:positive regulation of GTPase activity	-21.15	277	298	152	-16.35	298	291	-20.55	255	298	0.995365
mir-143-5p	3'utr_chrUn_3'utr_complement(487603869..487604817)	GSONMT00057535001	matrix-remodeling-associated protein 8-like	F:molecular_function; P:biological_process; C:cellular_component	-26.13	793	816	151	-24.5	816	808	-15.9	147	172	0.999788
mir-143-5p	3'utr_chrUn_3'utr_complement(487733796..487734414)	GSONMT00013834001	tudor domain-containing protein 6-like	-	-17.08	392	413	159	-18.8	413	405	-18.8	387	412	0.997051
mir-143-5p	3'utr_chrUn_3'utr_complement(553828930..553829137)	GSONMT00046829001	e3 ubiquitin-protein ligase rnf213-like	F:metal ion binding; P:sprouting angiogenesis; F:zinc ion binding; F:ATP binding; F:nucleotide binding; F:nucleoside-triphosphatase activity	-17.58	52	75	150	-18	75	68	-19.1	50	75	0.997051
mir-143-5p	3'utr_chrUn_3'utr_complement(59594018..59594117)	GSONMT00052141001	cullin-4b-like	C:cullin-RING ubiquitin ligase complex; F:ubiquitin protein ligase binding; P:ubiquitin-dependent protein catabolic process; P:positive regulation of protein catabolic process; C:nucleus; P:protein ubiquitination; C:Cul4B-RING ubiquitin ligase complex; P:DNA repair; C:nucleolus; F:protein binding; C:plasma membrane; P:cell cycle; P:cellular response to DNA damage stimulus; P:positive regulation o…	-20.21	22	43	156	-19.5	43	35	-15.6	26	38	0.999766
mir-143-5p	3'utr_chrUn_3'utr_complement(639899905..639901350)	GSONMT00009409001	wolframin	F:molecular_function; P:biological_process; C:cellular_component; F:ubiquitin protein ligase binding; F:activating transcription factor binding; P:negative regulation of type B pancreatic cell apoptotic process; F:ATPase binding; P:polyubiquitinated misfolded protein transport; P:ER-associated ubiquitin-dependent protein catabolic process; P:negative regulation of sequence-specific DNA binding tr…	-22.08	484	506	156	-22.25	680	673	-15.7	1349	1376	0.998878
mir-143-5p	3'utr_chrUn_3'utr_complement(647364283..647364692)	GSONMT00052858001	t-complex protein 1 subunit delta	F:unfolded protein binding; P:cellular protein metabolic process; F:ATP binding; C:cytoplasm; P:protein folding; F:nucleotide binding; P:response to hypoxia; C:microtubule; C:centrosome; C:zona pellucida receptor complex; C:chaperonin-containing T-complex; P:binding of sperm to zona pellucida; C:melanosome; C:cell body; C:nucleus; C:nucleolus; P:chaperone mediated protein folding requiring cofact…	-20.87	34	55	150	-21.76	55	48	-21.76	21	54	0.990998
mir-143-5p	3'utr_chrUn_3'utr_complement(650898876..650899946)	GSONMT00008756001	acyl- desaturase-like	F:iron ion binding; P:fatty acid biosynthetic process; C:integral component of membrane; C:membrane; P:lipid metabolic process; P:oxidation-reduction process; F:oxidoreductase activity; F:stearoyl-CoA 9-desaturase activity; F:oxidoreductase activity, acting on paired donors, with oxidation of a pair of donors resulting in the reduction of molecular oxygen to two molecules of water; C:endoplasmic …	-21.86	121	143	151	-25.4	143	137	-16.76	919	970	0.999751
mir-143-5p	3'utr_chrUn_3'utr_complement(652017650..652018578)	GSONMT00022898001	elongation of very long chain fatty acids protein 7	C:integral component of membrane; F:molecular_function; P:very long-chain fatty acid biosynthetic process; P:fatty acid elongation, polyunsaturated fatty acid; C:endoplasmic reticulum; P:fatty acid elongation, saturated fatty acid; P:biological_process	-20.05	238	259	153	-23.2	259	251	-23.2	228	258	0.997051
mir-143-5p	3'utr_chrUn_3'utr_complement(671884160..671885347)	GSONMT00022266001	denn domain-containing protein 1a	C:clathrin-coated vesicle; C:dendrite; C:synapse; P:endocytosis; C:clathrin-coated vesicle membrane; F:Rab guanyl-nucleotide exchange factor activity; C:neuronal cell body; P:synaptic vesicle endocytosis; F:SH3 domain binding	-18.59	614	634	154	-18	634	627	-18.5	622	634	0.991719
mir-143-5p	3'utr_chrUn_3'utr_complement(676691508..676692561)	GSONMT00061982001	transmembrane protein 131-like	C:integral component of membrane	-17.78	827	848	154	-19.6	848	841	-21.3	385	422	0.994381
mir-143-5p	3'utr_chrUn_3'utr_complement(697063845..697064856)	GSONMT00045181001	patched domain-containing protein 1-like isoform x2	C:integral component of membrane; C:membrane; F:hedgehog receptor activity	-19.29	864	886	153	-20.7	822	815	-16.6	457	488	0.996278
mir-143-5p	3'utr_chrUn_3'utr_complement(746101696..746102786)	GSONMT00034712001	tyrosine-protein kinase hck	F:transferase activity; P:phosphorylation; P:peptidyl-tyrosine phosphorylation; F:protein kinase activity; P:protein phosphorylation; F:nucleotide binding; F:ATP binding; F:kinase activity; F:protein tyrosine kinase activity; F:transferase activity, transferring phosphorus-containing groups	-22.13	657	681	154	-20.6	681	674	-16.7	1010	1025	0.991101
mir-143-5p	3'utr_chrUn_3'utr_complement(757683165..757684357)	GSONMT00001170001	talin- partial	P:cytoskeletal anchoring at plasma membrane; C:membrane; C:synapse; C:focal adhesion; C:cell junction; C:actin cytoskeleton; F:insulin receptor binding; C:cytoplasm; F:actin binding; C:fascia adherens; F:structural constituent of cytoskeleton; C:ruffle; C:plasma membrane; P:cell adhesion; F:structural molecule activity; C:cytoskeleton; P:cell-cell junction assembly; F:protein binding; C:cell-cell…	-18.35	956	979	150	-17.8	766	758	-19.01	938	979	0.999544
mir-143-5p	3'utr_chrUn_3'utr_complement(776353343..776353881)	GSONMT00048222001	reticulon-3	C:integral component of membrane; C:membrane	-18.78	497	517	156	-19.5	517	509	-19.5	488	516	0.997631
mir-143-5p	3'utr_chrUn_3'utr_complement(794092988..794094276)	GSONMT00038180001	hypothetical protein EGM_02428, partial	-	-15.47	161	180	150	-15.31	180	173	-18.8	26	92	0.999818
mir-143-5p	3'utr_chrUn_3'utr_complement(800199749..800200982)	GSONMT00027999001	schwannomin-interacting protein 1-like	F:molecular_function; P:biological_process; C:cellular_component; C:cytoplasm; P:smooth muscle tissue development; P:kidney development; P:palate development; P:skeletal system morphogenesis; P:nitrogen compound metabolic process; P:luteinization; P:post-embryonic development; P:estrogen metabolic process; P:face morphogenesis; P:platelet-derived growth factor receptor signaling pathway; P:fibrob…	-22.69	510	532	158	-26.9	532	525	-17.26	659	692	0.999436
mir-143-5p	3'utr_chrUn_3'utr_complement(801470559..801470798)	GSONMT00042445001	acyl- -binding domain-containing protein 7	F:fatty-acyl-CoA binding; P:biological_process; C:cellular_component; F:transferase activity, transferring acyl groups	-18.73	85	104	155	-21.1	104	97	-21.1	76	103	0.997051
mir-143-5p	3'utr_chrUn_3'utr_complement(836731662..836732860)	GSONMT00052811001	alpha-endosulfine	F:phosphatase inhibitor activity; P:mitosis; C:cytoplasm; P:cell division; P:G2/M transition of mitotic cell cycle; F:protein phosphatase 2A binding; F:protein phosphatase type 2A regulator activity; P:cell cycle; F:protein phosphatase inhibitor activity; F:protein kinase binding; C:nucleoplasm	-20.49	85	104	157	-19.4	104	97	-19.4	86	103	0.999368
mir-143-5p	3'utr_chrUn_3'utr_complement(85449197..85450425)	GSONMT00057459001	carboxy-terminal domain rna polymerase ii polypeptide a small phosphatase 1	F:phosphatase activity; P:dephosphorylation; F:hydrolase activity; F:phosphoprotein phosphatase activity	-23.83	890	912	160	-18.7	912	905	-20	711	754	0.999436
mir-143-5p	3'utr_chrUn_3'utr_complement(878843452..878843898)	GSONMT00011959001	cytochrome c oxidase assembly protein 3 mitochondrial-like	C:mitochondrion; C:integral component of mitochondrial inner membrane; P:positive regulation of mitochondrial translation; F:molecular_function; C:integral component of membrane; P:mitochondrial respiratory chain complex IV assembly; C:membrane; C:mitochondrial inner membrane	-20.64	411	434	160	-23.5	434	426	-25.11	380	433	0.999736
mir-143-5p	3'utr_chrUn_3'utr_complement(90438561..90439758)	GSONMT00028770001	transcription factor -like isoform x1	P:regulation of transcription, DNA-templated; F:sequence-specific DNA binding; C:nucleus; F:sequence-specific DNA binding transcription factor activity; F:DNA binding; C:transcription factor complex; P:positive regulation of transcription, DNA-templated; F:protein heterodimerization activity	-20.46	67	91	151	-20.5	91	84	-20.5	68	90	0.999368
mir-143-5p	3'utr_chrUn_3'utr_complement(968335637..968336579)	GSONMT00028233001	probable e3 ubiquitin-protein ligase makorin-1-like	F:metal ion binding; F:zinc ion binding; F:sequence-specific DNA binding; P:steroid hormone mediated signaling pathway; F:sequence-specific DNA binding transcription factor activity; F:DNA binding; C:nucleus; F:ligand-activated sequence-specific DNA binding RNA polymerase II transcription factor activity; P:intracellular receptor signaling pathway; P:regulation of transcription, DNA-templated; P:…	-25.92	799	820	154	-25.7	820	813	-16.8	890	912	0.992932
mir-143-5p	3'utr_chrUn_3'utr_complement(979698147..979699305)	GSONMT00046684001	semaphorin-4c-like isoform x1	F:receptor activity; C:integral component of membrane; P:multicellular organismal development; C:membrane; C:synaptic vesicle membrane; C:cell junction; P:cerebellum development; P:neural tube closure; P:muscle cell differentiation; P:semaphorin-plexin signaling pathway; P:positive regulation of stress-activated MAPK cascade; C:postsynaptic membrane; P:cell migration in hindbrain; C:postsynaptic …	-30	898	920	154	-28.1	920	912	-15.1	9	21	0.991452
mir-143-5p	3'utr_chrUn_3'utr_complement(993961151..993961723)	GSONMT00018819001	mterf domain-containing protein mitochondrial-like	F:molecular_function; P:biological_process; C:cellular_component	-20.79	33	53	160	-21.24	53	46	-21.24	10	52	0.999833
mir-143-5p	3'utr_chrUn_3'utr_complement(994948946..994950149)	GSONMT00005829001	pro-neuregulin- membrane-bound isoform-like isoform x2	F:receptor binding; P:embryo development; C:cellular_component	-19.31	471	492	155	-23.56	492	484	-24.66	446	492	0.998949
mir-143-5p	3'utr_chrUn_4_3'utr_12544981..12545790	GSONMT00027917001	latrophilin and seven transmembrane domain-containing protein 1-like	F:transmembrane signaling receptor activity; C:integral component of membrane; C:membrane; F:G-protein coupled receptor activity; P:neuropeptide signaling pathway; P:cell surface receptor signaling pathway; P:G-protein coupled receptor signaling pathway; C:plasma membrane; F:calcium ion binding	-25.92	72	92	154	-24.5	92	84	-21.79	270	331	0.999554
mir-143-5p	3'utr_chrUn_4_3'utr_18139597..18140640	GSONMT00052187001	PREDICTED: uncharacterized protein C1orf115-like	-	-15.49	412	432	150	-21.6	791	783	-15.7	405	431	0.999903
mir-143-5p	3'utr_chrUn_4_3'utr_36605932..36607058	GSONMT00025775001	deoxynucleotidyltransferase terminal-interacting protein 2	F:transferase activity	-15.83	1026	1048	154	-18.3	1048	1041	-19.4	1010	1048	0.999811
mir-143-5p	3'utr_chrUn_4_3'utr_41685649..41686828	GSONMT00015219001	monofunctional c1-tetrahydrofolate mitochondrial-like	P:oxidation-reduction process; F:ATP binding; F:methylenetetrahydrofolate dehydrogenase (NADP+) activity; F:catalytic activity; F:formate-tetrahydrofolate ligase activity; P:folic acid-containing compound biosynthetic process; P:tetrahydrofolate metabolic process; F:protein homodimerization activity; C:mitochondrion; P:folic acid-containing compound metabolic process; P:formate metabolic process	-21.66	72	91	152	-19.4	91	84	-16.81	874	915	0.997918
mir-143-5p	3'utr_chrUn_4_3'utr_complement(13283622..13284373)	GSONMT00023302001	prohibitin-2-like	C:membrane	-16.11	518	537	152	-15.9	537	530	-17	524	537	0.997662
mir-143-5p	3'utr_chrUn_4_3'utr_complement(15221464..15222792)	GSONMT00082623001	tyrosine-protein kinase jak1-like	F:transferase activity; P:phosphorylation; C:membrane; P:peptidyl-tyrosine phosphorylation; F:protein kinase activity; P:protein phosphorylation; F:nucleotide binding; F:non-membrane spanning protein tyrosine kinase activity; F:ATP binding; F:kinase activity; F:protein tyrosine kinase activity; F:transferase activity, transferring phosphorus-containing groups; C:cytoskeleton; P:multicellular orga…	-23.93	1285	1309	157	-20.56	802	796	-24	1282	1309	0.998163
mir-143-5p	3'utr_chrUn_4_3'utr_complement(1836271..1836684)	GSONMT00074160001	ankyrin repeat domain-containing protein 29	F:molecular_function; P:biological_process; C:cellular_component	-20.85	357	379	151	-19.3	379	372	-15.64	157	212	0.996621
mir-143-5p	3'utr_chrUn_4_3'utr_complement(3056558..3057077)	GSONMT00011754001	perilipin-3-like isoform x1	P:phosphorelay signal transduction system; P:signal transduction by phosphorylation; F:phosphorelay sensor kinase activity; C:membrane; P:signal transduction; F:metal ion binding; F:zinc ion binding; F:DNA binding	-18.48	130	152	154	-20.01	152	145	-20.01	122	151	0.999889
mir-143-5p	3'utr_chrUn_4_3'utr_complement(41856176..41857442)	GSONMT00015228001	nesprin-1-like	F:actin binding; C:integral component of membrane	-18	797	818	155	-20.6	818	811	-15.73	964	1019	0.998824
mir-143-5p	3'utr_chrUn_5_3'utr_39271376..39271721	GSONMT00057807001	single-stranded dna-binding protein 3-like isoform x6	F:single-stranded DNA binding; P:peripheral nervous system neuron axonogenesis; F:DNA binding	-22.27	66	88	167	-23.53	88	80	-15.35	209	254	0.997324
mir-143-5p	3'utr_chrUn_5_3'utr_complement(10262270..10263419)	GSONMT00040171001	solute carrier family 35 member e4	C:integral component of membrane; C:membrane; F:molecular_function; P:biological_process	-24.37	983	1007	150	-21.8	1007	1000	-21	984	1010	0.992944
mir-143-5p	3'utr_chrUn_5_3'utr_complement(22171051..22171845)	GSONMT00081524001	fibroblast growth factor 10-like	P:fibroblast growth factor receptor signaling pathway; P:hard palate development; F:fibroblast growth factor receptor binding; P:swim bladder development; F:receptor binding; P:posterior lateral line neuromast primordium migration; P:embryonic pectoral fin morphogenesis; F:growth factor activity; C:extracellular region; P:liver development; P:positive regulation of DNA repair; C:cell surface; C:n…	-24.63	25	46	160	-24.1	46	38	-25.2	25	46	0.995137
mir-143-5p	3'utr_chrUn_5_3'utr_complement(25348080..25349309)	GSONMT00015077001	pdz domain-containing protein 7-like isoform x1	P:eye photoreceptor cell development; P:inner ear receptor cell development	-24.16	772	797	159	-26.82	1192	1186	-15.4	1044	1062	0.998273
mir-143-5p	3'utr_chrUn_5_3'utr_complement(4346355..4347039)	GSONMT00070524001	sperm-associated antigen 8-like	F:microtubule binding	-17.6	105	126	151	-21.2	126	119	-21.2	84	125	0.998949
mir-143-5p	3'utr_chrUn_5_3'utr_complement(47760931..47761499)	GSONMT00010718001	olfactomedin-like protein 2b-like	P:extracellular matrix organization; C:extracellular matrix; C:extracellular region; F:extracellular matrix binding; F:protein homodimerization activity	-20.45	277	298	151	-17.9	298	290	-18.2	98	141	0.997177
mir-143-5p	3'utr_chrUn_6_3'utr_17343299..17343707	GSONMT00014472001	flocculation protein flo11	-	-19.98	110	132	150	-16.7	132	125	-20	102	132	0.997051
mir-143-5p	3'utr_chrUn_6_3'utr_31918829..31920045	GSONMT00006272001	bromodomain-containing protein 7	F:histone binding; F:transcription regulatory region DNA binding; F:histone acetyl-lysine binding; C:nucleus; P:positive regulation of transcription, DNA-templated; P:negative regulation of transcription, DNA-templated; F:transcription factor binding; P:regulation of transcription from RNA polymerase II promoter; F:p53 binding; P:positive regulation of histone acetylation; P:negative regulation o…	-16.93	711	734	155	-21.4	673	665	-19.6	1181	1202	0.996217
mir-143-5p	3'utr_chrUn_6_3'utr_complement(9835979..9837009)	GSONMT00064876001	sorbin and sh3 domain-containing protein 2-like isoform x3	F:metal ion binding; F:zinc ion binding; P:actin filament organization; C:focal adhesion; P:positive regulation of stress fiber assembly; C:nucleus; P:positive regulation of cytoskeleton organization; C:cytoplasm; F:transcription factor binding; F:vinculin binding; P:muscle contraction; F:structural constituent of cytoskeleton; F:protein binding; C:cytosol; P:positive regulation of MAPK cascade; …	-20.91	866	887	150	-17.8	303	295	-20.5	868	887	0.998273
mir-143-5p	3'utr_chrUn_7_3'utr_32823178..32824486	GSONMT00063472001	ras-related protein rab-7a	F:GTP binding; P:small GTPase mediated signal transduction; F:nucleotide binding; P:protein transport; C:late endosome; P:protein targeting to lysosome; P:early endosome to late endosome transport; P:phagosome acidification; P:epidermal growth factor catabolic process; F:GTPase activity; C:intracellular membrane-bounded organelle; P:GTP catabolic process; C:cytoplasm; C:lysosome; C:Golgi apparatu…	-22.84	134	158	151	-20.8	158	151	-20.8	134	157	0.994671
mir-143-5p	3'utr_chrUn_7_3'utr_3657599..3658296	GSONMT00029035001	dehydrogenase reductase sdr family member on chromosome x	P:oxidation-reduction process; F:oxidoreductase activity; P:metabolic process	-17.39	539	560	163	-17.76	560	553	-17.76	519	559	0.999929
mir-143-5p	3'utr_chrUn_7_3'utr_42819658..42820852	GSONMT00009225001	protein phosphatase 1 regulatory subunit 1a	F:protein phosphatase inhibitor activity; P:signal transduction	-25.13	673	694	152	-21.5	694	686	-18.91	989	1022	0.999714
mir-143-5p	3'utr_chrUn_7_3'utr_complement(17729715..17730882)	GSONMT00065398001	potassium channel subfamily k member 9-like	P:potassium ion transmembrane transport; C:integral component of membrane; C:membrane; F:potassium channel activity; P:ion transport; P:transport	-15.62	420	441	152	-17.8	742	734	-18.3	715	742	0.999554
mir-143-5p	3'utr_chrUn_7_3'utr_complement(29518489..29518687)	GSONMT00038488001	wd repeat-containing protein 1	C:cytoplasm; C:cytoskeleton; F:actin binding	-20.19	116	134	156	-19.9	134	127	-19.9	93	133	0.999181
mir-143-5p	3'utr_chrUn_7_3'utr_complement(32964003..32964462)	GSONMT00063479001	protein transport protein sec61 subunit alpha-like 1-like	C:endoplasmic reticulum membrane; C:integral component of membrane; C:membrane; C:endoplasmic reticulum; P:protein transport; P:transport; P:habenula development; P:protein targeting to ER; C:integral component of endoplasmic reticulum membrane	-19.63	436	456	158	-18.2	456	449	-19.3	437	456	0.992037
mir-143-5p	3'utr_chrUn_7_3'utr_complement(37778405..37779866)	GSONMT00044818001	gamma-aminobutyric acid receptor subunit gamma-3	F:GABA-A receptor activity; C:integral component of membrane; C:membrane; C:synapse; P:ion transport; C:cell junction; P:transport; F:extracellular ligand-gated ion channel activity; P:gamma-aminobutyric acid signaling pathway; C:plasma membrane; P:chloride transport	-18.75	347	370	150	-16.4	370	363	-17.5	347	370	0.997051
mir-143-5p	3'utr_chrUn_7_3'utr_complement(38904424..38905821)	GSONMT00048099001	solute carrier family 13 member 3	C:membrane; P:sodium ion transport; P:transmembrane transport; F:transporter activity	-25.06	342	364	162	-25.6	364	357	-15.4	514	545	0.995548
mir-143-5p	3'utr_chrUn_7_3'utr_complement(39374582..39375104)	GSONMT00049976001	syntaxin-16-like isoform x4	P:vesicle-mediated transport; C:membrane; F:SNAP receptor activity; P:intracellular protein transport; P:pronephric duct morphogenesis	-17.95	473	495	150	-23.25	216	210	-21.26	459	494	0.999285
mir-143-5p	3'utr_chrUn_8_3'utr_19711389..19712466	GSONMT00080868001	platelet-activating factor acetylhydrolase-like isoform x1	F:1-alkyl-2-acetylglycerophosphocholine esterase activity; P:lipid catabolic process; F:hydrolase activity	-25.58	925	949	155	-25.1	949	941	-21.2	79	102	0.997472
mir-143-5p	3'utr_chrUn_8_3'utr_20993875..20994098	GSONMT00076547001	serine threonine-protein phosphatase 4 regulatory subunit 4	P:regulation of protein serine/threonine phosphatase activity; F:protein phosphatase regulator activity; C:protein serine/threonine phosphatase complex; P:negative regulation of phosphoprotein phosphatase activity; C:cytoplasm	-19.34	2	25	155	-20.9	25	18	-19.6	2	24	0.994063
mir-143-5p	3'utr_chrUn_8_3'utr_23727861..23728103	GSONMT00037835001	unconventional myosin-vi	F:ATP binding; F:nucleotide binding; C:myosin complex; F:motor activity; P:auditory receptor cell differentiation; P:detection of mechanical stimulus involved in sensory perception; P:inner ear development; C:nuclear membrane; P:locomotory behavior; C:nucleus; P:synaptic transmission; P:regulation of synaptic plasticity; P:protein targeting; P:cellular response to electrical stimulus; C:cytoplasm…	-18.01	59	80	152	-19.4	85	77	-18.5	58	80	0.997051
mir-143-5p	3'utr_chrUn_8_3'utr_29657460..29657818	GSONMT00066734001	camp-dependent protein kinase inhibitor beta	F:cAMP-dependent protein kinase inhibitor activity; P:negative regulation of protein kinase activity; F:kinase activity; P:phosphorylation	-24.07	267	287	160	-22	287	280	-22.5	268	287	0.994629
mir-143-5p	3'utr_chrUn_8_3'utr_36782786..36784246	GSONMT00069228001	ankyrin repeat domain-containing protein 13c-a-like	C:perinuclear region of cytoplasm; P:regulation of receptor biosynthetic process; P:regulation of anoikis; F:receptor binding; C:endoplasmic reticulum; P:protein retention in ER lumen; C:endoplasmic reticulum membrane; C:membrane	-25.3	949	972	151	-24.4	972	965	-21.01	994	1040	0.999705
mir-143-5p	3'utr_chrUn_8_3'utr_complement(21128467..21129460)	GSONMT00076536001	btb poz domain-containing protein 6-like isoform x1	P:nervous system development; P:cell differentiation; C:cytoplasm; C:cytoplasmic mRNA processing body; P:multicellular organismal development	-24.06	292	316	151	-22.5	316	309	-21.6	293	327	0.995548
mir-143-5p	3'utr_chrUn_8_3'utr_complement(2316201..2317438)	GSONMT00061513001	homeobox and leucine zipper protein homez isoform x1	P:regulation of transcription, DNA-templated; F:sequence-specific DNA binding; C:nucleus; F:sequence-specific DNA binding transcription factor activity; F:DNA binding	-20.91	422	441	157	-20	441	434	-21.1	423	441	0.997051
mir-143-5p	3'utr_chrUn_8_3'utr_complement(43232970..43234000)	GSONMT00013290001	sept2 protein	F:GTP binding; P:cell cycle; F:nucleotide binding; C:septin complex	-22.93	815	837	151	-18.6	837	830	-22.8	814	837	0.992685
mir-143-5p	3'utr_chrUn_8_3'utr_complement(4822121..4822712)	GSONMT00080408001	eukaryotic translation initiation factor 5	P:translational initiation; F:translation initiation factor activity; P:translation; C:cellular_component	-18.43	106	129	150	-24.7	399	391	-19.6	105	128	0.992727
mir-143-5p	3'utr_chrUn_9_3'utr_1156925..1157640	GSONMT00057025001	synaptophysin-like	C:synaptic vesicle; C:integral component of membrane; C:membrane; P:transport; F:transporter activity; F:cholesterol binding; C:synaptic vesicle membrane; C:synapse; F:identical protein binding; F:SH2 domain binding; C:neuron projection terminus; C:presynaptic active zone; P:regulation of short-term neuronal synaptic plasticity; P:regulation of long-term neuronal synaptic plasticity; P:cellular r…	-17.9	685	706	153	-21.48	706	699	-24.38	655	705	0.999976
mir-143-5p	3'utr_chrUn_9_3'utr_25032106..25033203	GSONMT00039871001	neuralized-like protein 4-like isoform x1	-	-18.7	687	712	151	-20.9	274	268	-18.73	672	712	0.999731
mir-143-5p	3'utr_chrUn_9_3'utr_25995747..25996733	GSONMT00022169001	e3 ubiquitin-protein ligase trim39-like	F:metal ion binding; F:zinc ion binding; C:intracellular; P:biological_process	-16.17	716	735	150	-15.7	764	756	-15.3	704	734	0.999855
mir-143-5p	3'utr_chrUn_9_3'utr_28706223..28706662	GSONMT00060526001	transmembrane emp24 domain-containing protein 4	C:integral component of membrane; C:membrane; P:transport; P:positive regulation of I-kappaB kinase/NF-kappaB signaling; F:signal transducer activity; P:signal transduction; C:endoplasmic reticulum; P:protein transport	-16.99	225	246	150	-17.1	246	239	-17.1	225	245	0.998886
mir-143-5p	3'utr_chrUn_9_3'utr_complement(19418029..19418546)	GSONMT00061154001	specifically androgen-regulated gene	F:molecular_function; P:biological_process; C:cytoplasm; C:plasma membrane	-21.01	9	30	155	-18	30	23	-17	236	264	0.998886
mir-143-5p	3'utr_chrUn_9_3'utr_complement(20428392..20429592)	GSONMT00015729001	phd finger protein 20-like isoform x3	F:metal ion binding; F:zinc ion binding; F:nucleic acid binding	-22.12	1099	1125	153	-22.1	1125	1118	-23.3	1075	1125	0.998107
mir-143-5p	3'utr_chrUn_Sex_3'utr_13179798..13180778	GSONMT00027024001	transmembrane protein 185a-like isoform x1	C:integral component of membrane; F:molecular_function; C:membrane; P:biological_process	-16.01	587	609	150	-21	616	608	-20.7	23	52	0.993761
mir-143-5p	3'utr_chrUn_Sex_3'utr_18161356..18162354	GSONMT00025936001	probable atp-dependent rna helicase ythdc2	F:helicase activity; F:nucleic acid binding; F:ATP binding; F:hydrolase activity; F:nucleotide binding; F:ATP-dependent helicase activity; P:biological_process; C:cellular_component	-17.92	529	550	157	-18.3	550	542	-23.1	561	607	0.996769
mir-143-5p	3'utr_chrUn_Sex_3'utr_7839746..7840194	GSONMT00067255001	ankyrin-1-like	-	-20.2	247	266	160	-21	266	259	-21	245	265	0.996243
mir-143-5p	3'utr_chrUn_Sex_3'utr_complement(13945451..13946475)	GSONMT00038157001	serine threonine-protein kinase mst4-like	F:kinase activity; F:ATP binding; F:protein kinase activity; P:phosphorylation; F:nucleotide binding; P:protein phosphorylation; F:transferase activity, transferring phosphorus-containing groups; C:cellular_component; P:regulation of apoptotic process; F:magnesium ion binding; F:identical protein binding; P:regulation of cell differentiation; P:apoptotic process; F:protein serine/threonine kinase…	-21.31	885	908	159	-21.6	908	901	-22.1	882	908	0.991818
mir-143-5p	3'utr_chrUn_Sex_3'utr_complement(2902639..2903431)	GSONMT00050996001	oxoglutarate (alpha-ketoglutarate) dehydrogenase	C:mitochondrion; F:oxidoreductase activity, acting on the aldehyde or oxo group of donors, disulfide as acceptor; F:oxoglutarate dehydrogenase (succinyl-transferring) activity; P:tricarboxylic acid cycle; P:oxidation-reduction process; F:thiamine pyrophosphate binding; F:oxidoreductase activity; P:glycolysis; C:mitochondrial membrane; C:mitochondrial matrix; P:generation of precursor metabolites …	-19.9	659	680	159	-22.3	680	673	-22.3	654	679	0.995323
mir-145-3p	3'utr_chr_12_3'utr_complement(2057364..2058509)	GSONMT00055955001	stanniocalcin 2	F:hormone activity; C:extracellular region; P:biological_process	-25.25	809	830	161	-19.5	830	823	-23.7	808	830	0.994991
mir-145-3p	3'utr_chr_17_3'utr_complement(201497..201897)	GSONMT00047332001	opioid growth factor receptor-like	F:receptor activity; C:membrane; P:biological_process	-16.42	343	364	164	-16.6	364	357	-16.6	343	363	0.997258
mir-145-3p	3'utr_chr_2_3'utr_complement(5483544..5484550)	GSONMT00079546001	ubiquitin-conjugating enzyme e2 variant 3	P:oxidation-reduction process; F:oxidoreductase activity; P:carbohydrate metabolic process; P:cellular carbohydrate metabolic process; F:catalytic activity; F:oxidoreductase activity, acting on the CH-OH group of donors, NAD or NADP as acceptor; P:protein transport; P:cellular protein modification process; C:cellular_component	-17.71	429	450	156	-15.3	450	443	-19.5	426	450	0.998545
mir-145-3p	3'utr_chr_6_3'utr_complement(964173..965443)	GSONMT00073653001	low quality protein: nuclear receptor corepressor 2-like	F:chromatin binding; P:hemopoiesis; C:nucleus; F:DNA binding	-18.18	474	496	154	-19.06	1094	1086	-19.9	463	496	0.992407
mir-145-3p	3'utr_chr_8_3'utr_complement(175845..176186)	GSONMT00077926001	serine--pyruvate mitochondrial-like	F:transferase activity; P:metabolic process; F:catalytic activity; F:pyridoxal phosphate binding; F:transaminase activity; P:response to chemical; C:peroxisome; P:pyruvate biosynthetic process; P:cellular response to estrogen stimulus; C:mitochondrion; P:protein targeting to peroxisome; P:glyoxylate metabolic process; F:alanine-glyoxylate transaminase activity; F:serine-pyruvate transaminase acti…	-17.43	238	258	154	-16.2	258	251	-16.2	230	257	0.999126
mir-145-3p	3'utr_chrUn_1_3'utr_45578719..45579152	GSONMT00060424001	splicing factor 3b subunit 3	F:nucleic acid binding; C:nucleus; C:spliceosomal complex; P:RNA splicing; P:mRNA processing; F:molecular_function; C:U12-type spliceosomal complex; C:catalytic step 2 spliceosome	-15.78	57	78	152	-15.7	78	71	-15.7	58	77	0.996424
mir-145-3p	3'utr_chrUn_10_3'utr_26468385..26469340	GSONMT00004058001	alpha-soluble nsf attachment protein	P:intracellular protein transport; C:synaptobrevin 2-SNAP-25-syntaxin-1a complex; P:apical protein localization; P:SNARE complex disassembly; P:neuron differentiation; P:synaptic transmission, glutamatergic; F:syntaxin binding; P:brain development; P:regulation of synaptic vesicle priming; P:protein transport; C:membrane; P:transport; C:cell; C:intracellular; F:protein binding; P:vesicle-mediated…	-18.88	648	670	154	-17.61	670	663	-18.71	640	670	0.99883
mir-145-3p	3'utr_chrUn_12_3'utr_complement(4283200..4284430)	GSONMT00015751001	beta- -mannosyl-glycoprotein 4-beta-n-acetylglucosaminyltransferase	P:protein N-linked glycosylation; F:beta-1,4-mannosylglycoprotein 4-beta-N-acetylglucosaminyltransferase activity; F:transferase activity; C:membrane; F:transferase activity, transferring glycosyl groups	-17.53	454	478	151	-17.2	478	472	-18.3	455	478	0.992419
mir-145-3p	3'utr_chrUn_13_3'utr_complement(5078005..5079183)	GSONMT00008190001	rho gtpase-activating protein 23-like isoform x10	-	-15.78	288	309	163	-15.3	309	301	-15.3	294	308	0.996793
mir-145-3p	3'utr_chrUn_16_3'utr_10810277..10811485	GSONMT00074726001	centromere-associated protein e-like isoform x4	-	-15.85	484	509	151	-15.8	509	502	-20	475	509	0.995434
mir-145-3p	3'utr_chrUn_17_3'utr_8568726..8569973	GSONMT00064359001	caveolin-2-like	C:membrane; C:caveola; C:Golgi apparatus; C:Golgi membrane; C:plasma membrane; F:molecular_function; P:biological_process	-16.19	1167	1188	154	-15.4	1188	1181	-15.9	1177	1188	0.996758
mir-145-3p	3'utr_chrUn_17_3'utr_complement(26610271..26611363)	GSONMT00044898001	myosin-11-like isoform x2	F:actin filament binding; F:nucleotide binding; F:actin binding; F:ATP binding; P:digestive tract morphogenesis; C:myosin complex; F:motor activity; P:digestive tract development; P:regulation of polarized epithelial cell differentiation	-16.05	929	950	156	-15.84	950	942	-15.84	928	949	0.997067
mir-145-3p	3'utr_chrUn_17_3'utr_complement(7090879..7092177)	GSONMT00076108001	cyclin-dependent kinase inhibitor 1-like isoform x2	F:transferase activity; P:skeletal muscle tissue development; F:cyclin-dependent protein serine/threonine kinase inhibitor activity; P:phosphorylation; C:nucleus; P:response to X-ray; P:skeletal muscle cell differentiation; F:kinase activity; P:cell cycle arrest; P:cellular response to ionizing radiation; P:response to UV; P:negative regulation of cell proliferation; P:regulation of mitotic cell …	-21.43	662	683	150	-20.7	683	675	-15.7	767	788	0.995365
mir-145-3p	3'utr_chrUn_19_3'utr_21967203..21968471	GSONMT00062232001	f-box only protein 8	P:vesicle-mediated transport; P:regulation of ARF protein signal transduction; P:regulation of GTPase activity; C:cell junction; C:trans-Golgi network; F:ARF guanyl-nucleotide exchange factor activity; P:actin cytoskeleton organization; C:nucleus; C:ubiquitin ligase complex; P:ubiquitin-dependent protein catabolic process	-16.02	182	204	151	-15.3	204	197	-15.3	183	203	0.998273
mir-145-3p	3'utr_chrUn_19_3'utr_25296..26456	GSONMT00017204001	xanthine dehydrogenase oxidase-like	F:molybdopterin cofactor binding; P:oxidation-reduction process; F:oxidoreductase activity; F:iron ion binding; F:electron carrier activity; F:xanthine oxidase activity; F:xanthine dehydrogenase activity; F:flavin adenine dinucleotide binding; F:2 iron, 2 sulfur cluster binding; F:iron-sulfur cluster binding; F:catalytic activity; F:oxidoreductase activity, acting on CH-OH group of donors; F:moly…	-17.3	890	912	167	-16.1	912	905	-16.1	891	911	0.996845
mir-145-3p	3'utr_chrUn_19_3'utr_complement(1178773..1180253)	GSONMT00075528001	rho gtpase-activating protein 11a-like	P:signal transduction; C:intracellular; F:GTPase activator activity; F:molecular_function	-21.91	1246	1267	152	-18.5	1074	1068	-16.05	810	856	0.995702
mir-145-3p	3'utr_chrUn_2_3'utr_43641836..43642816	GSONMT00022881001	four-jointed box protein 1	C:extracellular region; C:extracellular space	-15.98	541	562	155	-15.2	562	555	-15.2	542	561	0.998994
mir-145-3p	3'utr_chrUn_22_3'utr_complement(18398317..18398937)	GSONMT00042785001	growth hormone-regulated tbc protein 1-a-like	P:regulation of Rab GTPase activity; P:positive regulation of Rab GTPase activity; F:Rab GTPase activator activity; F:GTPase activator activity	-19.87	297	318	150	-21.2	318	310	-15.72	67	103	0.991313
mir-145-3p	3'utr_chrUn_23_3'utr_18688246..18688610	GSONMT00033785001	programmed cell death protein 2	F:metal ion binding; C:cytoplasm; P:apoptotic process; C:nucleus; F:DNA binding	-16.39	143	164	159	-15.4	164	157	-15.9	149	164	0.997149
mir-145-3p	3'utr_chrUn_26_3'utr_complement(10983708..10984194)	GSONMT00071867001	transcriptional enhancer factor tef-1 isoform x3	P:hippo signaling; P:regulation of transcription, DNA-templated; C:nucleus; F:sequence-specific DNA binding transcription factor activity; P:notochord development; P:positive regulation of transcription from RNA polymerase II promoter; P:lateral mesoderm development; P:paraxial mesoderm development; F:DNA binding; P:embryonic heart tube morphogenesis; P:heart development; P:regulation of cell pro…	-19.95	275	295	162	-18.7	295	288	-19.8	273	295	0.994991
mir-145-3p	3'utr_chrUn_27_3'utr_15244155..15245349	GSONMT00027174001	cd166 antigen homolog a-like isoform x2	C:integral component of membrane; C:membrane; P:axonogenesis; P:neural crest cell differentiation; C:axon; F:identical protein binding; P:multicellular organismal development; P:embryonic viscerocranium morphogenesis; P:heart looping; P:retina morphogenesis in camera-type eye; P:neuron differentiation; P:cell adhesion; P:forebrain cell migration; P:axonogenesis involved in innervation; P:retinal …	-15.73	46	67	163	-16.8	67	59	-16.8	42	66	0.997067
mir-145-3p	3'utr_chrUn_3_3'utr_complement(13360594..13360859)	GSONMT00071950001	coiled-coil domain-containing protein 105-like	P:microtubule cytoskeleton organization; C:microtubule	-16.78	74	94	150	-15.7	94	87	-15.7	74	93	0.996424
mir-145-3p	3'utr_chrUn_3'utr_1034745728..1034746285	GSONMT00058651001	serine threonine-protein kinase endoribonuclease ire1-like	-	-16.62	437	460	155	-15.6	460	453	-16.7	436	460	0.996383
mir-145-3p	3'utr_chrUn_3'utr_25282610..25283802	GSONMT00008615001	microtubule-actin cross-linking factor isoforms 1 2 3 5 isoform x12	P:oocyte animal/vegetal axis specification; P:axis specification; P:cell cycle arrest; F:calcium ion binding; C:cytoskeleton; F:actin binding; F:ATPase activity; P:Wnt signaling pathway; F:microtubule binding; P:Golgi to plasma membrane protein transport; C:actin cytoskeleton; C:microtubule; P:regulation of microtubule-based process; C:Golgi apparatus; P:mesoderm formation; P:posttranslational pr…	-20.43	149	171	169	-18.7	171	163	-18.7	155	170	0.994924
mir-145-3p	3'utr_chrUn_3'utr_293537681..293539602	GSONMT00059776001	tyrosine-protein kinase csk	F:transferase activity; P:phosphorylation; P:peptidyl-tyrosine phosphorylation; F:protein kinase activity; P:protein phosphorylation; F:nucleotide binding; F:ATP binding; F:kinase activity; F:protein tyrosine kinase activity; F:transferase activity, transferring phosphorus-containing groups; P:convergent extension involved in gastrulation; C:cytoplasm; F:non-membrane spanning protein tyrosine kin…	-19.49	734	756	155	-18.51	756	749	-19.01	710	756	0.998513
mir-145-3p	3'utr_chrUn_3'utr_304920494..304921667	GSONMT00054743001	zinc finger protein gli2-like	P:regulation of neurogenesis; P:brain development; P:dorsal/ventral pattern formation; P:embryonic digestive tract morphogenesis; P:floor plate formation; C:nucleus; P:central nervous system neuron differentiation; P:muscle organ development; P:adenohypophysis development; F:nucleic acid binding; P:pituitary gland development; C:nonmotile primary cilium; P:muscle cell fate specification; F:metal …	-18.91	1130	1150	161	-17.4	1150	1143	-18.5	1128	1150	0.998754
mir-145-3p	3'utr_chrUn_3'utr_470448915..470449375	GSONMT00035982001	antimicrobial peptide nk-lysin-like	P:lipid metabolic process	-16.78	313	330	151	-15	330	323	-15	314	329	0.995099
mir-145-3p	3'utr_chrUn_3'utr_489511663..489512206	GSONMT00063514001	nice-3 containing protein	F:molecular_function; P:biological_process; C:cellular_component; C:integral component of membrane	-17.97	264	288	158	-18.51	288	280	-19.61	245	288	0.99954
mir-145-3p	3'utr_chrUn_3'utr_71610600..71611762	GSONMT00037949001	sb:cb1022 protein	-	-17.17	922	943	156	-15.3	1026	1019	-15.3	1010	1025	0.994329
mir-145-3p	3'utr_chrUn_3'utr_85447189..85449040	GSONMT00057458001	obscurin-like protein 1-like	F:molecular_function; P:biological_process; C:cellular_component	-20.4	1437	1462	162	-17.8	1462	1455	-17.8	1438	1461	0.998337
mir-145-3p	3'utr_chrUn_3'utr_899390377..899391818	GSONMT00025329001	glucose-induced degradation protein 8 homolog	F:molecular_function; P:biological_process; C:nucleus	-15.76	876	898	155	-16.73	898	890	-17.23	852	898	0.999525
mir-145-3p	3'utr_chrUn_3'utr_complement(1080198986..1080200177)	GSONMT00013204001	arrestin domain-containing protein 3	F:molecular_function; C:cellular_component; F:beta-3 adrenergic receptor binding	-17.47	328	348	150	-17.6	348	341	-17.6	324	347	0.996424
mir-145-3p	3'utr_chrUn_3'utr_complement(636785371..636786564)	GSONMT00058921001	actin-related protein 2 3 complex subunit 5	P:regulation of actin filament polymerization; C:cytoskeleton; F:molecular_function; C:cytoplasm	-22.22	201	222	163	-18.2	222	214	-22.11	169	222	0.996625
mir-145-3p	3'utr_chrUn_3'utr_complement(638178851..638179629)	GSONMT00021409001	pecanex-like protein 3	C:integral component of membrane; F:molecular_function; C:membrane; P:biological_process; C:cellular_component	-19.45	3	26	154	-16.5	26	18	-15.9	3	26	0.998753
mir-145-3p	3'utr_chrUn_3'utr_complement(652017650..652018578)	GSONMT00022898001	elongation of very long chain fatty acids protein 7	C:integral component of membrane; F:molecular_function; P:very long-chain fatty acid biosynthetic process; P:fatty acid elongation, polyunsaturated fatty acid; C:endoplasmic reticulum; P:fatty acid elongation, saturated fatty acid; P:biological_process	-19.84	523	544	151	-17.3	544	537	-17.3	525	543	0.991187
mir-145-3p	3'utr_chrUn_3'utr_complement(708571442..708572796)	GSONMT00039815001	probable phospholipid-transporting atpase im isoform x1	F:phospholipid-translocating ATPase activity; C:integral component of membrane; C:membrane; P:cation transport; F:hydrolase activity; F:nucleotide binding; F:ATP binding; P:phospholipid transport; F:cation-transporting ATPase activity; F:metal ion binding; F:magnesium ion binding	-20.87	1254	1274	166	-19.4	1274	1267	-20.5	1253	1274	0.996823
mir-145-3p	3'utr_chrUn_3'utr_complement(742557202..742558141)	GSONMT00043818001	cytochrome p450 2k1-like	F:heme binding; F:iron ion binding; C:membrane; F:oxidoreductase activity, acting on paired donors, with incorporation or reduction of molecular oxygen; P:oxidation-reduction process; F:aromatase activity; F:oxidoreductase activity; C:endoplasmic reticulum membrane; C:intracellular membrane-bounded organelle; F:metal ion binding; C:endoplasmic reticulum; C:organelle membrane; F:monooxygenase acti…	-16.51	839	859	154	-18.8	859	852	-18.8	834	858	0.997703
mir-145-3p	3'utr_chrUn_3'utr_complement(755166334..755167361)	GSONMT00019013001	tapasin-related	P:antigen processing and presentation of endogenous peptide antigen via MHC class I; C:membrane	-19.28	521	542	168	-19.3	542	535	-19.3	520	541	0.998145
mir-145-3p	3'utr_chrUn_3'utr_complement(87457671..87458760)	GSONMT00055463001	protein phosphatase 1l	F:metal ion binding; F:hydrolase activity; P:protein dephosphorylation; F:catalytic activity; F:protein serine/threonine phosphatase activity; F:phosphoprotein phosphatase activity; P:metabolic process; P:transmembrane receptor protein serine/threonine kinase signaling pathway; P:MAPK cascade	-15.71	1016	1036	154	-15.9	1036	1029	-15.9	1025	1035	0.999171
mir-145-3p	3'utr_chrUn_3'utr_complement(878969469..878970090)	GSONMT00053181001	ankyrin repeat and fyve domain-containing protein 1-like	F:metal ion binding; C:lysosomal membrane; C:endosome membrane; C:cytoplasm; C:intracellular membrane-bounded organelle; C:membrane; P:endocytosis; C:endosome	-19.17	433	454	165	-18.3	454	447	-18.3	426	453	0.998814
mir-145-3p	3'utr_chrUn_5_3'utr_44129403..44131287	GSONMT00049022001	rna exonuclease 4	F:nucleic acid binding; F:exonuclease activity; F:hydrolase activity; P:nucleic acid phosphodiester bond hydrolysis; F:nuclease activity; C:nucleus; C:nucleolus	-15.9	127	148	154	-17.3	1286	1278	-15.8	124	148	0.993602
mir-145-3p	3'utr_chrUn_5_3'utr_complement(25349321..25350448)	GSONMT00015077001	pdz domain-containing protein 7-like isoform x1	P:eye photoreceptor cell development; P:inner ear receptor cell development	-18.04	879	900	150	-16	900	892	-16	882	899	0.993036
mir-145-3p	3'utr_chrUn_6_3'utr_29208958..29209945	GSONMT00067017001	transcriptional enhancer factor tef-1 isoform x2	P:notochord development; C:transcription factor complex; P:positive regulation of transcription from RNA polymerase II promoter; F:sequence-specific DNA binding transcription factor activity; P:lateral mesoderm development; P:paraxial mesoderm development; F:DNA binding; C:nucleus; P:embryonic heart tube morphogenesis; P:heart development; P:hippo signaling; P:regulation of transcription, DNA-tem…	-19.95	276	296	162	-18.7	296	289	-19.8	274	296	0.994991
mir-145-3p	3'utr_chrUn_8_3'utr_complement(44041100..44042596)	GSONMT00013326001	lysine-specific demethylase 4a-like	F:metal ion binding; F:zinc ion binding; C:nucleus; P:histone demethylation; F:histone demethylase activity (H3-K36 specific); P:modulation by virus of host morphology or physiology; P:negative regulation of transcription, DNA-templated; F:ubiquitin protein ligase binding; C:cytoplasm; P:histone H3-K36 demethylation; C:centrosome; P:cardiac muscle hypertrophy in response to stress; F:methylated h…	-16.41	830	854	151	-15.9	854	847	-15.9	831	853	0.996424
mir-145-3p	3'utr_chrUn_Sex_3'utr_complement(9826692..9827810)	GSONMT00079317001	lysyl oxidase	P:oxidation-reduction process; F:copper ion binding; F:oxidoreductase activity, acting on the CH-NH2 group of donors, oxygen as acceptor; P:neurogenesis; P:muscle organ development; P:cartilage development; C:cellular_component	-18.43	697	718	156	-18.61	718	710	-18.61	679	717	0.997371
mir-199-5p	3'utr_chr_1_3'utr_complement(818752..819907)	GSONMT00071389001	zinc finger protein zfpm1-like	F:DNA binding; C:nucleus; F:nucleic acid binding; P:heart looping; P:regulation of transcription, DNA-templated; F:protein binding; P:transcription, DNA-templated; P:hemopoiesis; F:metal ion binding	-21.2	581	603	168	-21.3	603	595	-15.1	886	924	0.999853
mir-199-5p	3'utr_chr_10_3'utr_complement(3188617..3190027)	GSONMT00069515001	zinc finger 1	F:metal ion binding; F:zinc ion binding; P:vesicle-mediated transport; C:integral component of membrane; C:membrane; C:Golgi apparatus; P:transport	-16.78	665	689	154	-17.4	42	34	-17.31	654	688	0.999666
mir-199-5p	3'utr_chr_19_3'utr_complement(2499286..2500054)	GSONMT00076619001	fragile site-associated protein	-	-18.85	73	97	153	-16.61	97	89	-17.34	36	79	0.999902
mir-199-5p	3'utr_chr_19_3'utr_complement(4581201..4582047)	GSONMT00075773001	neuroglobin	F:metal ion binding; F:oxygen transporter activity; F:heme binding; F:oxygen binding; P:oxygen transport; F:iron ion binding; P:transport; C:cytoplasm; C:perikaryon; P:response to hypoxia	-15.63	395	415	153	-16.62	415	407	-16.91	368	414	0.999903
mir-199-5p	3'utr_chr_2_3'utr_6255701..6256297	GSONMT00079557001	n-acetyl-beta-glucosaminyl-glycoprotein 4-beta-n-acetylgalactosaminyltransferase 1-like	C:Golgi cisterna membrane; F:transferase activity, transferring hexosyl groups	-17.01	170	192	155	-20.5	192	184	-15.46	68	100	0.997879
mir-199-5p	3'utr_chr_23_3'utr_1827679..1828989	GSONMT00070143001	na(+) h(+) exchange regulatory cofactor nhe-rf1-like	P:receptor clustering; P:sodium ion homeostasis; P:protein targeting to membrane; C:intracellular; F:phosphatase binding; P:cAMP-mediated signaling; P:negative regulation of cell proliferation; P:negative regulation of ERK1 and ERK2 cascade; C:plasma membrane; C:sperm midpiece; C:apical part of cell; F:protein complex binding; P:Wnt signaling pathway; F:growth factor receptor binding; P:negative …	-16.37	1084	1106	161	-17.76	1106	1099	-17.35	326	378	0.99477
mir-199-5p	3'utr_chr_24_3'utr_819957..820820	GSONMT00079463001	hepatocyte cell adhesion molecule-like	F:molecular_function; P:biological_process; P:cell cycle arrest; C:cytoplasm; C:axon; C:integral component of membrane; P:cell adhesion; P:cellular protein localization; P:regulation of growth; C:cell-cell junction	-19.49	514	534	154	-18.37	534	527	-21.17	492	534	0.992489
mir-199-5p	3'utr_chr_28_3'utr_complement(1202189..1202573)	GSONMT00034395001	coatomer subunit beta	C:membrane coat; P:vesicle-mediated transport; F:structural molecule activity; P:intracellular protein transport; P:notochord development; P:intra-Golgi vesicle-mediated transport; C:COPI vesicle coat	-19.51	309	331	166	-18.2	331	323	-18.2	310	330	0.995323
mir-199-5p	3'utr_chr_28_3'utr_complement(55233..56234)	GSONMT00052782001	integrin alpha-6 isoform x1	P:integrin-mediated signaling pathway; C:integral component of membrane; P:cell adhesion; C:membrane; C:integrin complex; P:skeletal muscle tissue development	-18.45	1	18	154	-15.6	285	277	-15.6	263	284	0.999308
mir-199-5p	3'utr_chr_29_3'utr_1053447..1053883	GSONMT00062467001	coiled-coil domain-containing protein 142	F:mannosyl-oligosaccharide glucosidase activity; F:catalytic activity; P:oligosaccharide metabolic process	-17.15	30	52	155	-21.18	52	45	-21.18	4	51	0.999775
mir-199-5p	3'utr_chr_4_3'utr_complement(2158781..2160507)	GSONMT00080562001	protein szt2-like isoform x8	-	-20.28	1571	1593	155	-20	1593	1585	-19.11	165	220	0.99977
mir-199-5p	3'utr_chr_8_3'utr_5330120..5330327	GSONMT00060608001	protein soga3-like isoform x2	P:regulation of autophagy; C:extracellular space	-16.49	133	155	161	-19.19	155	147	-19.19	107	154	0.999744
mir-199-5p	3'utr_chr_8_3'utr_complement(1559104..1560188)	GSONMT00077855001	regulator of g-protein signaling 13-like	P:termination of G-protein coupled receptor signaling pathway; F:GTPase activator activity; C:cytoplasm; P:positive regulation of GTPase activity; C:plasma membrane	-15.65	621	643	150	-19.15	123	116	-16.32	619	642	0.999903
mir-199-5p	3'utr_chrUn_1_3'utr_23598186..23599368	GSONMT00064572001	synaptopodin 2-like	P:cardiac muscle tissue development; P:skeletal muscle tissue development; F:molecular_function; C:cellular_component	-15.93	1014	1035	151	-21.01	1035	1028	-21.01	1001	1034	0.999889
mir-199-5p	3'utr_chrUn_1_3'utr_8801577..8801807	GSONMT00076273001	protein fam65a	-	-18.34	137	160	156	-15.39	160	152	-20.74	92	160	0.999603
mir-199-5p	3'utr_chrUn_1_3'utr_complement(36325407..36325577)	GSONMT00074262001	thump domain-containing protein 2	F:RNA binding	-18.16	4	26	153	-17.3	26	19	-17.3	6	25	0.99902
mir-199-5p	3'utr_chrUn_10_3'utr_1771459..1772146	GSONMT00048664001	smoothelin-like protein 2-like	F:actin binding; P:chordate embryonic development; F:DNA binding	-16.63	432	455	153	-19.6	455	448	-19.6	422	454	0.998273
mir-199-5p	3'utr_chrUn_10_3'utr_33059854..33061096	GSONMT00007842001	transcription initiation factor tfiid subunit 1-like	P:regulation of transcription, DNA-templated; C:transcription factor TFIID complex; P:DNA-templated transcription, initiation; F:DNA binding	-22.29	522	546	155	-17.2	546	539	-19.5	522	546	0.995834
mir-199-5p	3'utr_chrUn_10_3'utr_complement(28739411..28740218)	GSONMT00078201001	upstream transcription factor 1	F:protein dimerization activity	-17.66	616	636	156	-16.34	239	231	-16.39	584	635	0.998726
mir-199-5p	3'utr_chrUn_10_3'utr_complement(29741616..29742153)	GSONMT00013935001	ubiquitin carboxyl-terminal hydrolase 28-like	P:proteolysis; F:hydrolase activity; F:cysteine-type peptidase activity; F:peptidase activity; F:ubiquitin thiolesterase activity; P:ubiquitin-dependent protein catabolic process; P:central nervous system morphogenesis; C:cellular_component	-18.13	83	105	150	-15.54	105	97	-16.54	57	104	0.999827
mir-199-5p	3'utr_chrUn_11_3'utr_25006207..25007973	GSONMT00045124001	cytoplasmic trna 2-thiolation protein 1-like	F:ATP binding; F:tRNA binding; C:cytoplasm; P:tRNA processing; P:tRNA thio-modification; F:transferase activity; F:RNA binding; P:tRNA wobble uridine modification; C:cytosol; F:metal ion binding; P:cell-matrix adhesion; C:cytoskeleton; F:zinc ion binding	-17.16	1300	1320	152	-19.5	356	350	-15.8	1300	1320	0.992727
mir-199-5p	3'utr_chrUn_11_3'utr_complement(47989283..47989810)	GSONMT00004290001	39s ribosomal protein mitochondrial-like	C:ribosome; F:molecular_function; P:biological_process	-15.46	469	493	152	-15.2	493	485	-15.2	473	492	0.997067
mir-199-5p	3'utr_chrUn_11_3'utr_complement(6166..6828)	GSONMT00071038001	myosin light chain smooth muscle isoform x1	F:transferase activity; F:protein serine/threonine kinase activity; P:phosphorylation; F:protein kinase activity; P:protein phosphorylation; F:nucleotide binding; F:ATP binding; F:kinase activity; F:transferase activity, transferring phosphorus-containing groups	-17.42	19	40	150	-16.1	40	33	-16.1	18	39	0.99902
mir-199-5p	3'utr_chrUn_12_3'utr_14259739..14260877	GSONMT00063386001	roundabout homolog 1-like	P:endothelial cell migration; P:positive regulation of Rho protein signal transduction; P:lamellipodium assembly; C:integral component of membrane; P:positive regulation of Rac protein signal transduction; P:positive regulation of cell-matrix adhesion; F:molecular_function; P:angiogenesis; C:intrinsic component of plasma membrane; P:filopodium assembly; P:regulation of cell migration; P:positive …	-18.66	526	548	157	-17.8	1003	995	-16.8	526	547	0.998273
mir-199-5p	3'utr_chrUn_12_3'utr_15093595..15094332	GSONMT00063049001	cathepsin l	P:proteolysis; F:hydrolase activity; F:cysteine-type peptidase activity; F:peptidase activity	-20.61	541	563	150	-16.7	563	555	-20.61	508	563	0.999782
mir-199-5p	3'utr_chrUn_12_3'utr_37313348..37314007	GSONMT00052952001	nfatc2-interacting protein	P:regulation of transcription, DNA-templated; P:cytokine production	-16.64	447	469	152	-17.19	469	462	-17.19	431	468	0.999937
mir-199-5p	3'utr_chrUn_12_3'utr_47668414..47670828	GSONMT00013213001	integrin alpha-1	P:integrin-mediated signaling pathway; C:integral component of membrane; P:cell adhesion; C:membrane; C:integrin complex; P:neutrophil chemotaxis; P:positive regulation of phosphoprotein phosphatase activity; P:cellular extravasation; C:basal part of cell; C:external side of plasma membrane; P:negative regulation of cell proliferation; F:protein phosphatase binding	-20.98	2296	2319	168	-19.3	2319	2312	-19.3	2295	2318	0.999658
mir-199-5p	3'utr_chrUn_12_3'utr_648633..648983	GSONMT00015299001	splicing arginine serine-rich 2	F:nucleic acid binding; F:nucleotide binding; P:termination of RNA polymerase II transcription; P:mRNA processing; P:transcription from RNA polymerase II promoter; P:RNA splicing; C:nucleus; P:mRNA 3'-end processing; F:RNA binding; P:mRNA export from nucleus; C:nucleoplasm; P:mRNA splicing, via spliceosome; F:protein binding; F:transcription corepressor activity; C:nuclear speck; P:gene expressio…	-21.74	221	245	155	-18.2	245	237	-20.3	216	245	0.992565
mir-199-5p	3'utr_chrUn_13_3'utr_3376079..3376644	GSONMT00082031001	catalase	F:metal ion binding; P:oxidation-reduction process; F:heme binding; F:oxidoreductase activity; F:catalase activity; P:hydrogen peroxide catabolic process; P:response to oxidative stress; F:peroxidase activity; C:peroxisome; P:response to copper ion	-15.26	244	267	150	-17.53	267	260	-17.53	230	266	0.999827
mir-199-5p	3'utr_chrUn_13_3'utr_complement(5007846..5008841)	GSONMT00008184001	PREDICTED: uncharacterized protein LOC102290724	-	-16.76	162	185	152	-16.11	185	177	-16.11	144	184	0.999463
mir-199-5p	3'utr_chrUn_14_3'utr_complement(13498374..13499132)	GSONMT00031075001	cathepsin f-like	P:proteolysis; F:cysteine-type peptidase activity; F:cysteine-type endopeptidase inhibitor activity	-20.65	170	192	157	-20.5	192	184	-17.8	175	203	0.999881
mir-199-5p	3'utr_chrUn_14_3'utr_complement(16343217..16344189)	GSONMT00042323001	sh2 domain-containing protein 4a-like	F:molecular_function; P:biological_process; C:cellular_component	-18.51	173	195	159	-20.8	195	188	-15.32	327	359	0.995548
mir-199-5p	3'utr_chrUn_15_3'utr_complement(11958693..11959850)	GSONMT00067357001	autophagy-related protein 16-1 isoform x1	-	-21.82	884	908	159	-20.1	908	901	-20.1	884	907	0.996851
mir-199-5p	3'utr_chrUn_15_3'utr_complement(14071201..14073146)	GSONMT00033723001	chromosome 11 open reading frame 87	C:integral component of membrane; C:membrane	-19.64	878	901	158	-22.72	1632	1625	-22.72	1593	1631	0.997825
mir-199-5p	3'utr_chrUn_16_3'utr_40200968..40201620	GSONMT00065199001	polycomb group ring finger protein 5 isoform x2	P:regulation of transcription, DNA-templated; F:metal ion binding; C:PcG protein complex; P:transcription, DNA-templated; F:zinc ion binding; C:nucleus; F:molecular_function; C:centrosome; P:biological_process	-16.08	366	387	153	-15.7	387	380	-15.7	368	386	0.998273
mir-199-5p	3'utr_chrUn_16_3'utr_complement(1376117..1377884)	GSONMT00056918001	transmembrane protein 115	F:serine-type endopeptidase activity; C:integral component of membrane; C:membrane; P:biological_process; C:Golgi apparatus; C:nucleus; F:molecular_function; P:replicative cell aging; C:cellular_component	-19.11	1740	1763	152	-16	1763	1755	-18.3	1726	1763	0.997631
mir-199-5p	3'utr_chrUn_16_3'utr_complement(26968984..26970002)	GSONMT00026045001	dystroglycan-like isoform x1	P:cytoskeletal anchoring at plasma membrane; F:calcium ion binding; C:dystrophin-associated glycoprotein complex; C:membrane	-19.32	160	181	161	-18.52	654	648	-18.3	167	180	0.996379
mir-199-5p	3'utr_chrUn_16_3'utr_complement(5045996..5047177)	GSONMT00079983001	zinc finger protein 740-like isoform x1	F:nucleic acid binding; F:metal ion binding; P:biological_process	-15.99	685	708	153	-15.8	708	700	-15.96	656	707	0.999705
mir-199-5p	3'utr_chrUn_17_3'utr_42244302..42244583	GSONMT00003939001	gata-binding factor 2-like	P:regulation of transcription, DNA-templated; F:sequence-specific DNA binding; F:zinc ion binding; F:sequence-specific DNA binding transcription factor activity; P:embryonic hemopoiesis; P:erythrocyte differentiation; P:negative regulation of apoptotic process; P:erythrocyte development; P:positive regulation of transcription from RNA polymerase II promoter; P:embryo development; P:negative regul…	-17.51	149	171	164	-17.9	171	163	-17.9	157	170	0.996379
mir-199-5p	3'utr_chrUn_18_3'utr_15487330..15488489	GSONMT00057903001	chromobox protein homolog 3	C:nucleus	-18.77	529	552	152	-15.89	552	544	-16.89	521	551	0.99985
mir-199-5p	3'utr_chrUn_18_3'utr_complement(21232781..21234039)	GSONMT00038888001	3-oxoacyl-	F:transferase activity; P:metabolic process; F:catalytic activity; F:transferase activity, transferring acyl groups other than amino-acyl groups; P:fatty acid biosynthetic process; P:medium-chain fatty acid biosynthetic process; P:short-chain fatty acid biosynthetic process; C:mitochondrion; C:cytoplasm; F:3-oxoacyl-[acyl-carrier-protein] synthase activity; P:acyl-CoA metabolic process	-17.23	238	258	158	-23.19	258	251	-18.4	450	493	0.999308
mir-199-5p	3'utr_chrUn_19_3'utr_21967203..21968471	GSONMT00062232001	f-box only protein 8	P:vesicle-mediated transport; P:regulation of ARF protein signal transduction; P:regulation of GTPase activity; C:cell junction; C:trans-Golgi network; F:ARF guanyl-nucleotide exchange factor activity; P:actin cytoskeleton organization; C:nucleus; C:ubiquitin ligase complex; P:ubiquitin-dependent protein catabolic process	-19.79	940	962	157	-20.3	962	954	-20.3	940	961	0.992293
mir-199-5p	3'utr_chrUn_19_3'utr_2544587..2545258	GSONMT00071325001	pnn protein	P:neural crest cell differentiation	-28.77	354	377	152	-22.9	377	370	-15.36	399	442	0.998311
mir-199-5p	3'utr_chrUn_19_3'utr_8181814..8182543	GSONMT00080238001	sex comb on midleg-like protein 4-like isoform x1	F:DNA binding	-17.6	197	220	151	-15.9	220	213	-15.9	207	219	0.99308
mir-199-5p	3'utr_chrUn_19_3'utr_complement(12520449..12521386)	GSONMT00074004001	oocyte zinc finger protein 20	F:metal ion binding; F:nucleic acid binding	-22.48	116	138	166	-20.7	138	130	-20.7	116	137	0.993602
mir-199-5p	3'utr_chrUn_19_3'utr_complement(22704044..22705225)	GSONMT00033861001	transforming protein p68 c-ets-1 isoform x4	P:regulation of transcription, DNA-templated; F:sequence-specific DNA binding; C:nucleus; F:sequence-specific DNA binding transcription factor activity; F:DNA binding; P:negative regulation of cell proliferation; P:positive regulation of cell proliferation; P:regulation of transcription from RNA polymerase II promoter; P:negative regulation of cell cycle; P:transcription, DNA-templated; P:positiv…	-16.94	52	75	152	-15.8	75	68	-15.8	53	74	0.991109
mir-199-5p	3'utr_chrUn_2_3'utr_31851465..31852432	GSONMT00002976001	cryptochrome 1a	C:transcription factor complex; F:DNA photolyase activity; P:response to hydrogen peroxide; C:nucleus; P:negative regulation of transcription, DNA-templated; P:response to light stimulus; P:DNA repair; P:entrainment of circadian clock; F:protein binding	-20.12	540	562	150	-19.51	562	554	-22.73	520	562	0.998513
mir-199-5p	3'utr_chrUn_2_3'utr_complement(22485280..22486456)	GSONMT00059228001	upf0532 protein c7orf60 homolog	F:rRNA (adenine) methyltransferase activity; F:methyltransferase activity; F:transferase activity; P:methylation; C:cellular_component	-18.64	768	790	161	-18.4	790	782	-18.4	777	789	0.991719
mir-199-5p	3'utr_chrUn_2_3'utr_complement(9480253..9481326)	GSONMT00081322001	si:dkey- protein	F:molecular_function; P:biological_process; C:cellular_component	-16.6	2	24	152	-17.6	24	16	-16.1	2	23	0.998741
mir-199-5p	3'utr_chrUn_20_3'utr_complement(8161957..8163127)	GSONMT00065452001	apobec1 complementation factor isoform x1	F:nucleic acid binding; F:nucleotide binding	-16.76	445	469	164	-16.4	711	704	-18.11	412	468	0.999889
mir-199-5p	3'utr_chrUn_21_3'utr_14326241..14326395	GSONMT00002165001	protein dennd6b	F:Rab guanyl-nucleotide exchange factor activity	-17.04	120	144	151	-16.63	144	136	-17.63	110	143	0.999929
mir-199-5p	3'utr_chrUn_21_3'utr_2476855..2477990	GSONMT00029941001	e3 ubiquitin-protein ligase dtx4-like isoform x2	P:neurogenesis; P:glial cell differentiation; F:metal ion binding; P:biological_process; F:zinc ion binding; C:cellular_component	-19.42	28	54	151	-17.4	54	47	-17.4	28	53	0.997539
mir-199-5p	3'utr_chrUn_21_3'utr_complement(14313503..14314117)	GSONMT00002164001	leukotriene a-4 hydrolase	P:proteolysis; F:metallopeptidase activity; F:hydrolase activity; P:leukotriene biosynthetic process; F:leukotriene-A4 hydrolase activity; F:zinc ion binding; P:inflammatory response; P:peptide catabolic process; C:nucleus; C:cytoplasm; F:aminopeptidase activity	-18.2	576	598	156	-19.11	598	590	-19.11	569	597	0.99736
mir-199-5p	3'utr_chrUn_21_3'utr_complement(844846..846006)	GSONMT00071290001	leukotriene a-4 hydrolase	P:proteolysis; F:metallopeptidase activity; F:hydrolase activity; P:leukotriene biosynthetic process; F:leukotriene-A4 hydrolase activity; F:zinc ion binding; P:inflammatory response; P:peptide catabolic process; C:nucleus; C:cytoplasm; F:aminopeptidase activity; F:metal ion binding	-23.29	554	576	151	-20.57	576	568	-20.07	532	576	0.994698
mir-199-5p	3'utr_chrUn_22_3'utr_21538552..21539175	GSONMT00073215001	coiled-coil domain-containing protein 141	F:ATP binding; F:protein kinase activity; P:peptidyl-tyrosine phosphorylation; P:protein phosphorylation; F:protein tyrosine kinase activity; F:transferase activity, transferring phosphorus-containing groups	-24.55	76	97	150	-18.7	97	90	-21	79	97	0.994991
mir-199-5p	3'utr_chrUn_22_3'utr_complement(9924942..9925292)	GSONMT00074627001	acetylcholine receptor subunit alpha-like	P:skeletal muscle fiber development; F:extracellular ligand-gated ion channel activity; F:cation channel activity; F:ion channel activity; P:chondrocyte intercalation involved in growth plate cartilage morphogenesis; C:integral component of membrane; C:acetylcholine-gated channel complex; C:membrane; F:acetylcholine binding; P:ion transmembrane transport; C:synapse; P:skeletal system morphogenesi…	-20	326	348	156	-18.9	348	341	-18.9	326	347	0.998925
mir-199-5p	3'utr_chrUn_23_3'utr_complement(1259454..1260672)	GSONMT00064444001	bag family molecular chaperone regulator 3	F:chaperone binding; P:heart contraction	-15.27	424	446	150	-16	446	438	-16.5	394	445	0.999057
mir-199-5p	3'utr_chrUn_23_3'utr_complement(16622854..16624053)	GSONMT00016565001	chromobox protein homolog 7-like	C:nucleus; C:PRC1 complex; P:negative regulation of transcription from RNA polymerase II promoter; C:heterochromatin; F:methylated histone residue binding; C:nuclear chromatin; F:chromatin binding; F:single-stranded RNA binding; C:PcG protein complex; P:chromatin modification; F:protein binding; P:transcription, DNA-templated	-23.47	955	975	154	-20.16	975	968	-22.46	928	975	0.999305
mir-199-5p	3'utr_chrUn_24_3'utr_complement(998753..999490)	GSONMT00046283001	kinesin light chain 1-like	C:kinesin complex; F:microtubule motor activity; P:intracellular protein transport; P:antigen processing and presentation of exogenous peptide antigen via MHC class II; P:protein localization to synapse; P:stress granule disassembly; P:modulation by virus of host morphology or physiology; C:membrane; P:microtubule-based movement; C:ciliary rootlet; C:microtubule; C:neuronal cell body; C:cytoplasm…	-18.92	663	685	150	-18.3	685	677	-15.2	141	173	0.994239
mir-199-5p	3'utr_chrUn_27_3'utr_complement(18228638..18229830)	GSONMT00000398001	ring finger protein 26-like	F:metal ion binding; F:zinc ion binding	-18.18	376	399	164	-18	399	391	-18	380	398	0.996379
mir-199-5p	3'utr_chrUn_27_3'utr_complement(9608996..9610439)	GSONMT00079101001	protein nap homolog 2-like	C:mitochondrion	-16.45	397	419	160	-18.3	403	396	-18.35	373	418	0.99985
mir-199-5p	3'utr_chrUn_28_3'utr_12878203..12878902	GSONMT00055409001	tissue factor-like	P:cellular iron ion homeostasis; C:integral component of membrane; F:ferric iron binding; P:iron ion transport; P:blood coagulation; C:extracellular region; P:vasculature development	-19.65	98	121	168	-18.5	121	113	-18.5	99	120	0.992727
mir-199-5p	3'utr_chrUn_28_3'utr_complement(2577378..2578447)	GSONMT00067125001	low quality protein: obscurin	F:ATP binding; F:protein kinase activity; P:protein phosphorylation; F:Rho guanyl-nucleotide exchange factor activity; F:protein tyrosine kinase activity; P:regulation of Rho protein signal transduction; F:transferase activity, transferring phosphorus-containing groups; F:protein serine/threonine kinase activity	-20.06	829	855	153	-19.73	855	848	-19.73	813	854	0.998726
mir-199-5p	3'utr_chrUn_29_3'utr_complement(21592265..21592632)	GSONMT00010015001	sex comb on midleg-like protein 4-like isoform x2	F:DNA binding	-17.55	310	333	151	-16.1	333	326	-16.1	320	332	0.99555
mir-199-5p	3'utr_chrUn_29_3'utr_complement(2677856..2678670)	GSONMT00031738001	dimethyladenosine transferase mitochondrial-like	F:rRNA (adenine-N6,N6-)-dimethyltransferase activity; P:rRNA modification; F:rRNA methyltransferase activity; F:rRNA (adenine) methyltransferase activity; P:rRNA processing; P:rRNA methylation; F:transferase activity	-35.09	201	225	171	-28	225	217	-15	753	789	0.999947
mir-199-5p	3'utr_chrUn_3_3'utr_complement(19242886..19243501)	GSONMT00011013001	annexin a2	F:calcium ion binding; F:calcium-dependent phospholipid binding; F:phospholipase inhibitor activity; C:Schmidt-Lanterman incisure; F:cytoskeletal protein binding; P:positive regulation of vesicle fusion; C:lipid particle; C:myelin sheath adaxonal region; C:extracellular vesicular exosome; C:midbody	-16.95	24	44	153	-19.9	323	316	-16	25	43	0.99902
mir-199-5p	3'utr_chrUn_3'utr_1028997437..1028998351	GSONMT00034617001	survival motor neuron isoform x2	-	-17.07	555	576	155	-17.09	576	568	-17.09	530	575	0.999744
mir-199-5p	3'utr_chrUn_3'utr_173123983..173125534	GSONMT00047044001	PREDICTED: uncharacterized protein LOC322507	-	-18.27	485	510	158	-19.9	510	502	-19.9	483	509	0.995434
mir-199-5p	3'utr_chrUn_3'utr_178641613..178642459	GSONMT00028992001	ankyrin repeat and socs box protein 4	P:intracellular signal transduction; P:protein ubiquitination; F:molecular_function; C:Cul2-RING ubiquitin ligase complex; F:ubiquitin protein ligase binding; P:protein autoubiquitination; P:positive regulation of vasculogenesis; C:Cul5-RING ubiquitin ligase complex; F:ubiquitin-protein ligase activity	-25.05	694	716	154	-18.9	716	708	-15.29	104	147	0.997685
mir-199-5p	3'utr_chrUn_3'utr_22272405..22272744	GSONMT00032188001	ddb1- and cul4-associated factor 5-like	F:molecular_function; P:biological_process; C:mitochondrion; P:protein ubiquitination; C:Cul4-RING ubiquitin ligase complex	-25.08	254	279	156	-21.4	279	271	-17.55	177	218	0.999399
mir-199-5p	3'utr_chrUn_3'utr_250192280..250193556	GSONMT00050153001	gram domain-containing protein 4-like isoform x1	-	-22.25	1203	1225	173	-19.3	1225	1217	-19.3	1203	1224	0.999258
mir-199-5p	3'utr_chrUn_3'utr_251649290..251651190	GSONMT00030942001	fatty acid synthase	P:biosynthetic process; F:hydrolase activity, acting on ester bonds; F:enoyl-[acyl-carrier-protein] reductase (NADPH, B-specific) activity; F:zinc ion binding; F:oleoyl-[acyl-carrier-protein] hydrolase activity; P:oxidation-reduction process; F:3-hydroxypalmitoyl-[acyl-carrier-protein] dehydratase activity; F:3-oxoacyl-[acyl-carrier-protein] reductase (NADPH) activity; F:oxidoreductase activity; …	-18.72	730	754	155	-18.03	754	747	-18.03	717	753	0.998273
mir-199-5p	3'utr_chrUn_3'utr_251775975..251777308	GSONMT00021453001	collagen alpha-2 chain	F:extracellular matrix structural constituent; C:collagen; P:extracellular matrix organization; P:cellular response to amino acid stimulus; C:collagen type IV; P:extracellular matrix disassembly; C:extracellular region; C:endoplasmic reticulum lumen; P:collagen catabolic process; P:cell adhesion; P:cellular response to transforming growth factor beta stimulus; P:negative regulation of angiogenesi…	-22.04	577	597	155	-20.9	597	590	-16.61	966	995	0.993112
mir-199-5p	3'utr_chrUn_3'utr_265335224..265336572	GSONMT00045679001	endothelin-2-like	P:regulation of vasoconstriction; C:extracellular region; P:inositol phosphate-mediated signaling; P:positive regulation of heart rate; P:positive regulation of cell proliferation; P:macrophage chemotaxis; P:regulation of systemic arterial blood pressure by endothelin; P:positive regulation of cytosolic calcium ion concentration; P:positive regulation of prostaglandin-endoperoxide synthase activi…	-18.74	140	163	152	-20.96	163	155	-20.96	137	162	0.999171
mir-199-5p	3'utr_chrUn_3'utr_288252084..288252863	GSONMT00049060001	frizzled-4	F:transmembrane signaling receptor activity; C:integral component of membrane; C:membrane; F:G-protein coupled receptor activity; P:multicellular organismal development; P:cell surface receptor signaling pathway; P:signal transduction; F:signal transducer activity; P:G-protein coupled receptor signaling pathway; P:Wnt signaling pathway; P:retinal blood vessel morphogenesis; P:cerebellum vasculatu…	-16.7	276	298	157	-18.1	298	291	-18.1	265	297	0.999889
mir-199-5p	3'utr_chrUn_3'utr_296547298..296547450	GSONMT00050595001	stimulator of interferon genes	P:cytoplasmic pattern recognition receptor signaling pathway in response to virus; C:integral component of membrane; C:endoplasmic reticulum; P:positive regulation of defense response to virus by host; C:membrane; P:type I interferon production	-15.47	128	149	158	-15.8	149	141	-15.8	134	148	0.999412
mir-199-5p	3'utr_chrUn_3'utr_345319518..345320197	GSONMT00034199001	c5a anaphylatoxin chemotactic receptor 1-like	F:C5a anaphylatoxin receptor activity; C:apical part of cell; C:integral component of membrane; P:mRNA transcription from RNA polymerase II promoter; P:G-protein coupled receptor signaling pathway; C:membrane; F:complement component C5a receptor activity; F:N-formyl peptide receptor activity; P:positive regulation of ERK1 and ERK2 cascade; F:signal transducer activity; P:inflammatory response; P:…	-17.7	152	174	163	-17.2	174	166	-17.2	159	173	0.997662
mir-199-5p	3'utr_chrUn_3'utr_360411491..360412545	GSONMT00035094001	interleukin-17 receptor c	C:membrane	-16	205	229	152	-17.65	101	95	-15.7	215	228	0.999863
mir-199-5p	3'utr_chrUn_3'utr_430248999..430250097	GSONMT00035503001	carnitine o-acetyltransferase isoform x1	F:transferase activity; F:transferase activity, transferring acyl groups; C:peroxisome; C:mitochondrion; P:carnitine metabolic process, CoA-linked; F:receptor binding; F:carnitine O-acetyltransferase activity	-22.01	34	57	151	-21.5	57	49	-18.7	999	1047	0.999962
mir-199-5p	3'utr_chrUn_3'utr_448103812..448104959	GSONMT00002541001	cytochrome b-245 light chain-like	F:heme binding; P:inflammatory response; F:electron carrier activity; C:mitochondrion; P:respiratory burst; C:cytoplasm; F:superoxide-generating NADPH oxidase activity; P:cytochrome complex assembly; P:oxidation-reduction process; P:superoxide metabolic process; F:protein heterodimerization activity; C:NADPH oxidase complex; P:innate immune response; P:superoxide anion generation; F:SH3 domain bi…	-22.1	600	623	160	-21.4	623	616	-21.4	605	622	0.999117
mir-199-5p	3'utr_chrUn_3'utr_449510945..449511598	GSONMT00057635001	ninjurin-1-like	P:tissue regeneration; C:integral component of membrane; P:cell adhesion	-17.77	86	104	151	-15.8	104	97	-16.6	45	74	0.997518
mir-199-5p	3'utr_chrUn_3'utr_515571376..515572798	GSONMT00015159001	arfaptin-2-like isoform x1	P:biological_process; F:protein domain specific binding; C:cellular_component	-22.66	202	225	160	-19.28	225	218	-21.38	178	225	0.999603
mir-199-5p	3'utr_chrUn_3'utr_624725311..624726199	GSONMT00032967001	dna-directed rna polymerase iii subunit rpc8 isoform x1	P:transcription, DNA-templated; F:DNA-directed RNA polymerase activity; F:DNA binding; C:DNA-directed RNA polymerase III complex; C:nucleus; C:centrosome; C:nucleoplasm; P:transcription from RNA polymerase III promoter; C:intracellular membrane-bounded organelle; P:nucleobase-containing compound metabolic process	-20.28	107	132	163	-19	132	124	-19	109	131	0.993602
mir-199-5p	3'utr_chrUn_3'utr_742747466..742748151	GSONMT00008777001	cation exchanger -like	C:integral component of membrane; C:membrane; P:transmembrane transport; C:endomembrane system; P:neural crest cell development; F:molecular_function; P:calcium ion transport	-23.04	486	508	158	-18.53	198	190	-20.1	478	508	0.99731
mir-199-5p	3'utr_chrUn_3'utr_855559706..855560362	GSONMT00031249001	delta-like protein 1	P:hematopoietic stem cell differentiation; P:anterior/posterior pattern specification; P:lateral inhibition; P:cell differentiation; P:cilium assembly; C:integral component of membrane; C:membrane; P:cell communication; C:perinuclear region of cytoplasm; P:Notch signaling pathway; F:calcium ion binding; F:PDZ domain binding; P:determination of left/right asymmetry in lateral mesoderm; P:multicell…	-17.19	174	198	156	-16.5	198	191	-16.5	172	197	0.998273
mir-199-5p	3'utr_chrUn_3'utr_892737361..892737647	GSONMT00026748001	ef-hand domain-containing protein 1-like	F:calcium ion binding	-17.13	105	130	159	-15.8	130	122	-16.8	110	129	0.999117
mir-199-5p	3'utr_chrUn_3'utr_926152410..926153852	GSONMT00055845001	transmembrane 9 superfamily member 4	C:integral component of membrane; F:molecular_function; C:membrane; P:biological_process; C:cellular_component	-16.12	1386	1410	151	-19.76	1410	1402	-20.76	1367	1409	0.999984
mir-199-5p	3'utr_chrUn_3'utr_960674194..960675471	GSONMT00000515001	zinc transporter zip1-like	C:membrane; P:transmembrane transport; P:metal ion transport; F:metal ion transmembrane transporter activity; P:zinc ion transmembrane transport; C:integral component of membrane; P:ion transport; P:transport; P:zinc ion transport; C:plasma membrane; P:divalent inorganic cation transport; F:zinc ion binding; F:zinc ion transmembrane transporter activity; P:response to zinc ion	-19.53	389	411	154	-20.2	411	403	-20.2	393	410	0.995434
mir-199-5p	3'utr_chrUn_3'utr_983865219..983866591	GSONMT00002857001	h(+) cl(-) exchange transporter 4	P:chloride transport; F:voltage-gated chloride channel activity; C:integral component of membrane; C:membrane; P:transmembrane transport; F:adenyl nucleotide binding; F:ion channel activity; F:chloride channel activity	-20.04	597	617	170	-18.7	617	609	-18.7	597	616	0.995099
mir-199-5p	3'utr_chrUn_3'utr_991417015..991418633	GSONMT00050764001	mitochondrial fission regulator 1	C:mitochondrion; P:mitochondrial fission; F:molecular_function; P:aerobic respiration; C:plasma membrane	-22.36	1005	1026	153	-20.4	1026	1018	-24.3	989	1026	0.996765
mir-199-5p	3'utr_chrUn_3'utr_complement(150922871..150923913)	GSONMT00043971001	protein-coding gene cg057 like protein	-	-19.8	312	331	160	-18	331	324	-18	312	330	0.994185
mir-199-5p	3'utr_chrUn_3'utr_complement(174167923..174168457)	GSONMT00077443001	transcription factor jun-b-like	P:regulation of transcription, DNA-templated; P:fin regeneration; F:sequence-specific DNA binding; C:nucleus; F:sequence-specific DNA binding transcription factor activity; F:DNA binding; P:transcription, DNA-templated; P:heart contraction	-15.12	33	58	150	-15.21	58	50	-16.21	21	57	0.999368
mir-199-5p	3'utr_chrUn_3'utr_complement(243803822..243804387)	GSONMT00044326001	4f2 cell-surface antigen heavy chain-like	P:carbohydrate metabolic process; F:cation binding; F:catalytic activity; P:regulation of syncytium formation by plasma membrane fusion; C:cellular_component	-17.31	133	154	155	-15.1	154	147	-15.25	506	555	0.99839
mir-199-5p	3'utr_chrUn_3'utr_complement(267548125..267548938)	GSONMT00049680001	endothelin-converting enzyme 1-like isoform x1	P:proteolysis; F:metallopeptidase activity; F:metalloendopeptidase activity	-34.05	25	50	168	-28.7	50	43	-15.5	280	300	0.997051
mir-199-5p	3'utr_chrUn_3'utr_complement(274866931..274868284)	GSONMT00018163001	amp deaminase 3-like isoform x2	P:IMP biosynthetic process; F:AMP deaminase activity; F:deaminase activity; P:purine ribonucleoside monophosphate biosynthetic process; C:cellular_component	-17.32	782	804	152	-16.72	804	796	-16.82	767	803	0.99985
mir-199-5p	3'utr_chrUn_3'utr_complement(302991801..302992952)	GSONMT00052454001	transcription factor sp8-like isoform x1	C:nucleus; F:DNA binding; F:nucleic acid binding; P:embryonic pectoral fin morphogenesis; P:regulation of transcription, DNA-templated; P:transcription, DNA-templated; F:metal ion binding; P:positive regulation of fibroblast growth factor receptor signaling pathway; F:double-stranded DNA binding; P:embryonic limb morphogenesis; P:proximal/distal pattern formation; P:dorsal/ventral pattern formati…	-24.58	211	234	162	-19.47	226	219	-22.62	179	234	0.998586
mir-199-5p	3'utr_chrUn_3'utr_complement(303060480..303061955)	GSONMT00018927001	n-acetylgalactosaminyltransferase 7	P:protein glycosylation; F:transferase activity; C:integral component of membrane; C:membrane; C:Golgi apparatus; F:transferase activity, transferring glycosyl groups; P:protein O-linked glycosylation; F:polypeptide N-acetylgalactosaminyltransferase activity	-22.85	1075	1100	162	-21.7	1100	1092	-22.18	1044	1099	0.99837
[truncated: 945 more rows]

## Sheet: Muscle NR target genes
GSONMT00037774001
GSONMT00035805001
GSONMT00032270001
GSONMT00002925001
GSONMT00006629001
GSONMT00006631001
GSONMT00081067001
GSONMT00034908001
GSONMT00019318001
GSONMT00066800001
GSONMT00072479001
GSONMT00046297001
GSONMT00037194001
GSONMT00079794001
GSONMT00079818001
GSONMT00040506001
GSONMT00021256001
GSONMT00037858001
GSONMT00036559001
[truncated: 1,724 more rows]

## Sheet: Fat DE microRNA targets
microRNA	Target 3' UTR	Target mRNA/gene ID	Gene name	Blast 2Go annotation of gene	Miranda prediction statistics				Pita prediction statistics			Target spy prediction statistics
[truncated: 541 more rows]

[truncated: 8 more sheets: Fat NR target genes, Shear DE microRNA targets, Shear NR target genes, Whiteness DE microRNA targets, Whiteness NR target genes, All trait DE microRNA targets , NR target genes all, NR target genes fasta all]
