# Supplementary material for: RNA-Seq reveals MicroRNA expression signature and genetic polymorphism associated with growth and muscle quality traits in rainbow trout
Source: Sci Rep. 2017 Aug 22;7:9078. doi: 10.1038/s41598-017-09515-4 (PMC5567286; doi:10.1038/s41598-017-09515-4)
Supplement: Supplementary file 3 — Supplementary Dataset 3 [file 41598_2017_9515_MOESM3_ESM.xlsx]

## Sheet: Enriched Biological process
Enriched GO terms in biological process category for target genes of all 90 DE microRNAs
Term	Count	Fold Enrichment	FDR
GO:0007275~multicellular organism development	212	4.18086	2.9338e-77
GO:0006351~transcription, DNA-templated	248	3.65181	2.97577e-77
GO:0006355~regulation of transcription, DNA-templated	268	2.25589	3.27743e-37
GO:0030154~cell differentiation	79	3.72845	1.88784e-22
GO:0007399~nervous system development	63	4.34848	2.04464e-21
GO:0016569~covalent chromatin modification	43	5.86274	8.02212e-20
GO:0007049~cell cycle	57	3.88577	2.08049e-16
GO:0015031~protein transport	60	3.38075	3.95421e-14
GO:0006397~mRNA processing	42	4.2554	7.66054e-13
GO:0051301~cell division	38	3.95909	2.69718e-10
GO:0008380~RNA splicing	29	5.00421	3.63021e-10
GO:0006974~cellular response to DNA damage stimulus	38	3.78075	1.37033e-09
GO:0007067~mitotic nuclear division	31	4.22663	9.36623e-09
GO:0006915~apoptotic process	36	2.86026	2.8004e-05
GO:0006810~transport	156	1.53824	5.03256e-05
GO:0016568~chromatin modification	17	5.07416	6.57512e-05
GO:0007507~heart development	41	2.54379	8.57558e-05
GO:0002376~immune system process	17	4.94063	0.000104061
GO:0016567~protein ubiquitination	46	2.30915	0.000248953
GO:0045893~positive regulation of transcription, DNA-templated	27	3.01194	0.000793887
GO:0048511~rhythmic process	9	8.28283	0.00271022
GO:0008045~motor neuron axon guidance	14	4.68524	0.00454307
GO:0030901~midbrain development	14	4.68524	0.00454307
GO:0031047~gene silencing by RNA	12	5.30101	0.00747424
GO:0042384~cilium assembly	32	2.42055	0.00946568
GO:0016055~Wnt signaling pathway	29	2.52181	0.0125228
GO:0006417~regulation of translation	15	3.9442	0.0186369
GO:0006914~autophagy	17	3.54234	0.0187807
GO:0006281~DNA repair	34	2.23505	0.027228
GO:0030902~hindbrain development	15	3.76492	0.0341029
GO:0060271~cilium morphogenesis	17	3.35257	0.0405986

## Sheet: Enriched Molecular function
Enriched molecular function GO terms for target genes of all 90 DE microRNAs
Term	Count	Fold Enrichment	FDR
GO:0070739~protein-glutamic acid ligase activity	39	8.49674	9.01926e-25
GO:0070740~tubulin-glutamic acid ligase activity	39	8.35744	2.2143e-24
GO:0070735~protein-glycine ligase activity	38	8.41919	7.68028e-24
GO:0043773~coenzyme F420-0 gamma-glutamyl ligase activity	38	8.41919	7.68028e-24
GO:0070736~protein-glycine ligase activity, initiating	38	8.41919	7.68028e-24
GO:0043774~coenzyme F420-2 alpha-glutamyl ligase activity	38	8.41919	7.68028e-24
GO:0008766~UDP-N-acetylmuramoylalanyl-D-glutamyl-2,6-diaminopimelate-D-alanyl-D-alanine ligase activity	38	8.41919	7.68028e-24
GO:0018169~ribosomal S6-glutamic acid ligase activity	38	8.41919	7.68028e-24
GO:0070737~protein-glycine ligase activity, elongating	38	8.41919	7.68028e-24
GO:0070738~tubulin-glycine ligase activity	38	8.27887	1.85454e-23
GO:0003677~DNA binding	201	1.8608	6.85467e-16
GO:0046872~metal ion binding	307	1.57499	6.24637e-15
GO:0016874~ligase activity	51	3.89864	4.35463e-14
GO:0003723~RNA binding	88	2.53935	8.99281e-13
GO:0043565~sequence-specific DNA binding	100	2.08816	3.17893e-09
GO:0016787~hydrolase activity	127	1.65187	2.24487e-05
GO:0003700~transcription factor activity, sequence-specific DNA binding	93	1.82536	2.56393e-05
GO:0000166~nucleotide binding	189	1.47146	3.91275e-05
GO:0016740~transferase activity	150	1.4877	0.000791328
GO:0005515~protein binding	37	2.19846	0.0177528
GO:0004518~nuclease activity	18	3.36135	0.0244018
GO:0042803~protein homodimerization activity	25	2.63546	0.0318296
GO:0003729~mRNA binding	17	3.4188	0.0360724
GO:0016279~protein-lysine N-methyltransferase activity	11	5.13539	0.0391131

## Sheet: Enriched Cellular component
Enriched cellular component GO terms for target genes of all 90 DE microRNAs
Term	Count	Fold Enrichment	FDR
GO:0005737~cytoplasm	480	2.20027	2.21679e-71
GO:0005634~nucleus	548	1.98318	1.34902e-66
GO:0042995~cell projection	51	4.91785	6.55175e-20
GO:0005739~mitochondrion	116	2.40788	2.23247e-16
GO:0005783~endoplasmic reticulum	97	2.56581	3.18465e-15
GO:0005856~cytoskeleton	81	2.78051	1.84155e-14
GO:0005789~endoplasmic reticulum membrane	68	2.66156	1.23246e-10
GO:0005768~endosome	40	3.75473	2.75502e-10
GO:0005829~cytosol	93	2.22176	2.99771e-10
GO:0031410~cytoplasmic vesicle	27	4.8541	4.45634e-09
GO:0030054~cell junction	57	2.62872	2.62612e-08
GO:0048471~perinuclear region of cytoplasm	24	4.80322	1.17358e-07
GO:0005794~Golgi apparatus	65	2.29057	4.82922e-07
GO:0005886~plasma membrane	178	1.47046	9.97266e-05
GO:0016607~nuclear speck	17	4.74529	0.000150292
GO:0005743~mitochondrial inner membrane	37	2.5991	0.000183935
GO:0000139~Golgi membrane	41	2.42956	0.00024641
GO:0010008~endosome membrane	12	6.06121	0.0010263
GO:0005741~mitochondrial outer membrane	21	3.27573	0.00372817
GO:0005730~nucleolus	31	2.36562	0.0172203
GO:0005815~microtubule organizing center	14	4.12499	0.0180302
GO:0005929~cilium	22	2.88095	0.018916
GO:0030027~lamellipodium	10	5.58269	0.0311735

## Sheet: Enriched Sequence feature
Enriched sequence feature GO terms for target genes of all 90 DE microRNAs
Term	Count	Fold Enrichment	FDR
disulfide bond	109	1.4179	0.000308172
topological domain:Extracellular	127	1.31661	0.0132391

## Sheet: Enriched Keyword
Enriched Key GO terms for target genes of all 90 DE microRNAs
Term	Count	Fold Enrichment	FDR
Cytoplasm	436	6.54466	8.88509e-256
Nucleus	507	4.14875	3.81103e-192
Glycoprotein	235	7.68755	2.5016e-151
Developmental protein	215	6.4546	1.9043e-117
Transcription regulation	245	5.44747	1.54734e-114
Transcription	248	5.14442	1.97895e-109
Phosphoprotein	143	8.20528	7.30647e-95
Alternative splicing	103	8.18829	5.67566e-67
Metal-binding	319	2.65153	1.13709e-59
Repressor	72	8.75701	1.35506e-48
Endoplasmic reticulum	98	5.83495	4.10479e-46
Mitochondrion	106	5.20136	1.69384e-44
Activator	76	7.20994	4.04907e-43
Differentiation	70	7.43365	1.3112e-40
Cell membrane	162	3.27921	1.60636e-39
Neurogenesis	53	9.5468	9.88691e-38
Ubl conjugation pathway	83	5.7058	1.08603e-37
Zinc	201	2.6145	1.83237e-34
Cytoskeleton	82	5.23261	6.10171e-34
DNA-binding	182	2.71192	5.69031e-33
RNA-binding	73	5.46737	2.37296e-31
Chromatin regulator	48	7.85111	2.59952e-28
Zinc-finger	147	2.73085	2.66407e-26
Cell projection	54	6.29859	4.60017e-26
Cell cycle	56	5.73301	1.25674e-24
mRNA processing	41	7.47994	1.11646e-22
Protein transport	59	4.99749	1.88265e-22
Transport	162	2.32857	2.24997e-21
Transit peptide	46	5.7928	5.71865e-20
Golgi apparatus	64	4.13968	1.45779e-19
Apoptosis	33	8.2385	2.08852e-19
Endosome	36	7.31836	3.78811e-19
Signal-anchor	37	6.66475	5.23266e-18
Ligase	53	4.48927	1.65172e-17
Lipoprotein	45	4.92582	3.09338e-16
DNA damage	36	6.17211	4.10522e-16
Cell division	38	5.57469	2.26115e-15
DNA repair	33	6.34587	5.58058e-15
mRNA splicing	29	7.36918	5.69513e-15
Ubl conjugation	29	7.36918	5.69513e-15
Cell junction	58	3.54227	4.61972e-14
Cytoplasmic vesicle	28	7.11507	7.39613e-14
Hydrolase	136	2.07428	6.10623e-13
Mitosis	28	6.42651	1.9762e-12
Mitochondrion inner membrane	35	4.65472	3.56382e-11
Palmitate	18	8.8325	7.15916e-10
Chaperone	24	6.09863	1.14796e-09
Angiogenesis	16	9.48676	4.5824e-09
Lipid metabolism	33	4.19281	5.23999e-09
Cell adhesion	29	4.68948	6.47292e-09
Oxidoreductase	65	2.53413	1.24352e-08
Secreted	73	2.31875	4.42212e-08
Mitochondrion outer membrane	17	7.55976	9.11992e-08
NADP	23	5.19513	1.60136e-07
Magnesium	36	3.41523	2.73307e-07
Disulfide bond	151	1.66055	7.35882e-07
Lipid-binding	19	5.87767	9.10677e-07
WD repeat	32	3.55753	1.09964e-06
Immunity	17	6.36611	2.25148e-06
Methylation	18	5.9568	2.25248e-06
Spliceosome	12	10.0448	2.26696e-06
Endocytosis	10	12.9365	2.6959e-06
Nucleotide-binding	160	1.60002	3.09876e-06
Immunoglobulin domain	32	3.37307	4.42681e-06
Acetylation	19	5.40745	4.44805e-06
Transferase	153	1.60798	5.18608e-06
Lysosome	16	6.50521	5.43267e-06
Wnt signaling pathway	25	3.86689	1.84249e-05
Homeobox	51	2.37947	2.31879e-05
Myristate	14	6.86972	3.09013e-05
Cilium	19	4.74338	4.76147e-05
Prenylation	11	9.20774	4.7951e-05
Translation regulation	15	5.76898	0.000120738
Biological rhythms	9	10.6726	0.000305885
Tumor suppressor	8	12.649	0.000362243
Notch signaling pathway	11	7.82658	0.000374516
Translocation	12	6.83047	0.00048231
RNA-mediated gene silencing	12	6.56776	0.00078288
Lipid biosynthesis	17	4.39841	0.000960292
NAD	23	3.37416	0.00103334
Synapse	25	3.09351	0.0016552
Methyltransferase	25	3.06684	0.00194959
S-adenosyl-L-methionine	23	3.24053	0.00213999
Membrane	533	1.1827	0.00256127
ATP-binding	122	1.53635	0.00260256
Centromere	11	6.52215	0.00306364
Nuclease	16	4.29589	0.00313215
Calcium	57	1.94047	0.0033303
Iron	39	2.26521	0.00464533
Tyrosine-protein kinase	21	3.24818	0.00651101
ER-Golgi transport	11	6.02044	0.00728542
Helicase	17	3.77988	0.00862924
Autophagy	12	5.1746	0.0123968
mRNA transport	10	6.18702	0.0184484
Isopeptide bond	10	5.92922	0.0276782
Vision	9	6.74059	0.0298851
Steroid metabolism	9	6.74059	0.0298851
Cilium biogenesis/degradation	14	4.06575	0.0317595
Exocytosis	6	12.1973	0.0433761
