# Supplementary material for: RNA-Seq reveals MicroRNA expression signature and genetic polymorphism associated with growth and muscle quality traits in rainbow trout
Source: Sci Rep. 2017 Aug 22;7:9078. doi: 10.1038/s41598-017-09515-4 (PMC5567286; doi:10.1038/s41598-017-09515-4)
Supplement: Supplementary file 4 — Supplementary Dataset 4 [file 41598_2017_9515_MOESM4_ESM.xlsx]

## Sheet: muscle target enriched pathways
Enriched GO terms in biological process category for muscle DE microRNA targets
Term	Count	Fold Enrichment	FDR
muscle structure development (GO:0061061)	33	3.16	4.86e-05
muscle organ development (GO:0007517)	22	4.35	6.05e-05
striated muscle tissue development (GO:0014706)	23	4.04	0.000109
muscle tissue development (GO:0060537)	23	4.01	0.000124
striated muscle cell differentiation (GO:0051146)	21	3.4	0.0063
skeletal muscle tissue development (GO:0007519)	15	4.54	0.00631
muscle cell differentiation (GO:0042692)	23	3.14	0.0079
skeletal muscle organ development (GO:0060538)	15	4.09	0.0213
muscle cell development (GO:0055001)	19	3.31	0.0273
striated muscle cell development (GO:0055002)	18	3.45	0.0274
GO:0008045~motor neuron axon guidance	12	5.85872	0.00452075
GO:0016569~covalent chromatin modification	27	5.37049	2.03653e-09
GO:0030030~cell projection organization	14	5.2456	0.00198434
GO:0007067~mitotic nuclear division	25	4.97268	1.01199e-07
GO:0007049~cell cycle	47	4.67432	8.90725e-16
GO:0060271~cilium morphogenesis	16	4.60328	0.00170547
GO:0007275~multicellular organism development	159	4.57451	2.60836e-60
GO:0051301~cell division	30	4.55985	9.39592e-09
GO:0006974~cellular response to DNA damage stimulus	29	4.2093	1.79126e-07
GO:0030154~cell differentiation	61	4.2	1.09459e-18
GO:0007399~nervous system development	40	4.02787	1.28031e-10
GO:0008380~RNA splicing	16	4.02787	0.0104935
GO:0016055~Wnt signaling pathway	29	3.679	4.97278e-06
GO:0006397~mRNA processing	23	3.39967	0.00123641
GO:0015031~protein transport	40	3.28806	1.09976e-07
GO:0006351~transcription, DNA-templated	150	3.22229	4.91451e-36
GO:0042384~cilium assembly	29	3.20022	0.000124225
GO:0006915~apoptotic process	27	3.12957	0.000603323
GO:0007507~heart development	30	2.71542	0.00263631
GO:0016567~protein ubiquitination	36	2.63642	0.000407224
GO:0006355~regulation of transcription, DNA-templated	160	1.96481	2.78097e-14

## Sheet: Fat targets enriched pathways
Enriched GO terms in biological process category for fat DE microRNA targets
Term	Count	Fold Enrichment	FDR
GO:0007275~multicellular organism development	41	4.67786	6.66134e-13
GO:0030154~cell differentiation	15	4.09569	0.027802
GO:0006351~transcription, DNA-templated	39	3.32242	1.59594e-07
GO:0006355~regulation of transcription, DNA-templated	43	2.09404	0.00784629

## Sheet: Shear target enriched pathways
Enriched GO terms in biological process category for shear DE microRNA targets
Term	Count	Fold Enrichment	FDR
GO:0010002~cardioblast differentiation	7	9.99894	0.0255627
GO:0048511~rhythmic process	9	9.64184	0.000832523
GO:0016569~covalent chromatin modification	35	5.55497	3.88448e-14
GO:0008380~RNA splicing	27	5.42353	6.30063e-10
GO:0002376~immune system process	15	5.07465	0.000763567
GO:0030901~midbrain development	13	5.0644	0.00600888
GO:0008045~motor neuron axon guidance	12	4.67483	0.0400116
GO:0016568~chromatin modification	13	4.5169	0.0234314
GO:0030902~hindbrain development	15	4.38265	0.00583104
GO:0006397~mRNA processing	37	4.36389	3.92575e-11
GO:0007067~mitotic nuclear division	27	4.28526	3.26356e-07
GO:0007399~nervous system development	53	4.25848	1.19086e-16
GO:0007275~multicellular organism development	183	4.20109	5.76666e-65
GO:0007049~cell cycle	52	4.12655	1.2786e-15
GO:0051301~cell division	34	4.12355	3.09274e-09
GO:0006914~autophagy	17	4.12355	0.00259279
GO:0030154~cell differentiation	69	3.79081	2.86195e-19
GO:0060271~cilium morphogenesis	16	3.67308	0.0278148
GO:0006351~transcription, DNA-templated	212	3.6339	1.17183e-63
GO:0006974~cellular response to DNA damage stimulus	29	3.35872	2.89891e-05
GO:0001756~somitogenesis	20	3.0609	0.031242
GO:0006915~apoptotic process	33	3.05209	3.10545e-05
GO:0015031~protein transport	46	3.01717	4.4998e-08
GO:0030097~hemopoiesis	22	2.97713	0.0168469
GO:0045893~positive regulation of transcription, DNA-templated	22	2.85684	0.032953
GO:0042384~cilium assembly	29	2.55355	0.0115003
GO:0007507~heart development	34	2.4556	0.00391116
GO:0016567~protein ubiquitination	40	2.33742	0.00158463
GO:0006355~regulation of transcription, DNA-templated	228	2.23408	4.14035e-30
GO:0006810~transport	129	1.48071	0.00730527
Cell junction	55	3.94042	4.0372e-15
Cell adhesion	28	5.31142	9.86833e-10
Calcium	52	2.07665	0.00148484

## Sheet: Whiteness target enriched pathw
Enriched GO terms in biological process category for whiteness DE microRNA targets
Term	Count	Fold Enrichment	FDR
GO:0006351~transcription, DNA-templated	237	3.71587	9.54539e-75
GO:0007275~multicellular organism development	202	4.24167	5.59327e-74
GO:0006355~regulation of transcription, DNA-templated	256	2.29446	1.37164e-36
GO:0007399~nervous system development	63	4.63014	6.83792e-23
GO:0030154~cell differentiation	75	3.76894	2.7701e-21
GO:0016569~covalent chromatin modification	41	5.95213	8.95991e-19
GO:0007049~cell cycle	55	3.99228	3.60105e-16
GO:0015031~protein transport	55	3.29974	5.17364e-12
GO:0006397~mRNA processing	37	3.99162	5.87852e-10
GO:0051301~cell division	36	3.99365	1.26273e-09
GO:0008380~RNA splicing	26	4.77713	3.65766e-08
GO:0007067~mitotic nuclear division	29	4.21004	7.23532e-08
GO:0006974~cellular response to DNA damage stimulus	34	3.60188	1.40951e-07
GO:0006810~transport	149	1.56438	3.52862e-05
GO:0006915~apoptotic process	34	2.87632	7.2965e-05
GO:0007507~heart development	39	2.57643	0.00014888
GO:0016568~chromatin modification	16	5.08501	0.000215319
GO:0002376~immune system process	16	4.95119	0.000327902
GO:0016567~protein ubiquitination	43	2.29837	0.000836113
GO:0048511~rhythmic process	9	8.81931	0.00166645
GO:0030901~midbrain development	14	4.9887	0.00222542
GO:0008045~motor neuron axon guidance	14	4.9887	0.00222542
GO:0045893~positive regulation of transcription, DNA-templated	25	2.96947	0.00334607
GO:0016055~Wnt signaling pathway	29	2.68515	0.00372456
GO:0031047~gene silencing by RNA	12	5.64436	0.00401662
GO:0030097~hemopoiesis	23	2.84694	0.0195693
GO:0006914~autophagy	16	3.54991	0.0391543
GO:0010002~cardioblast differentiation	7	9.14595	0.0430919
GO:0006417~regulation of translation	14	3.91969	0.0479953
GO:0009880~embryonic pattern specification	11	4.975	0.0489112
