# Supplementary material for: RNA-Seq reveals MicroRNA expression signature and genetic polymorphism associated with growth and muscle quality traits in rainbow trout
Source: Sci Rep. 2017 Aug 22;7:9078. doi: 10.1038/s41598-017-09515-4 (PMC5567286; doi:10.1038/s41598-017-09515-4)
Supplement: Supplementary file 5 — Supplementary Dataset 5 [file 41598_2017_9515_MOESM5_ESM.xlsx]

## Sheet: mir-target 3' UTR with flank
>GSONMT00067434001,3'UTR,chr_5,787077,C,T,0.300,0.700,0.000,1.000,0.077,0.923,|3,0.144,chr_5,787077,C,T,0.600,0.400,0.375,0.625,0.538,0.462,|3,1.016,forward
GCCTCAACATTAAACCAGCTGATTACTTCGTCATATCACATAGCATTCTTTAAGGCTTAGGTATCATCTGCAACT[C/T]CAACTCTCCCCCTTACAAAAATCAAGTGATTCTCCCCCAATATTTCCCCAAATTCAGTAAAAAACACAAAACATT
>GSONMT00079101001,3'UTR,chrUn_27,9609421,G,C,0.585,0.415,0.468,0.532,0.698,0.302,0.585,0.415|4,1.404,chrUn_27,9609421,G,C,0.815,0.185,0.625,0.375,0.864,0.136|3,3.310,forward
GCTTAATGCAGATGATGGGAAAAAAATGGGGAGAGAATGCCCACAATTGCAATCAATACATTTCCTTTAAAAACT[G/C]AGAGGATATTTAGGGTTAAAATAGGCATGGCTTTAGCTCTGTATTCATACCAGTTCTCAAATAAATCAAAGTTTG
>GSONMT00037544001,3'UTR,chrUn_27,18820758,A,G,0.625,0.375,0.562,0.438,0.176,0.824,|3,forward
CATGAAGTCAGCTGCAGCCTCCATGGAGAAGAAGAGTCCTAAAACAATAACTTTCTCCAAGCTCTGAACCTGAGG[A/G]GCAGAAACAGGCTGAAGTGCAGCTTTTCTTAGGCGAGGGGGAATGGATGGAGGGGATTATCTACGGAACTAGTGG
>GSONMT00079098001,3'UTR,chrUn_27,9580833,G,T,0.746,0.254,0.102,0.898,0.550,0.450,|3,0.873,chrUn_27,9580833,G,T,0.742,0.258,0.781,0.219,0.793,0.207,0.606,0.394,|4,2.717,forward
GTGGGACTCTACATTAGCTTGCCATCTGTCTCAATTCTCTATCCTTTTAAAATCCAATGGTGTTAAATGTGTACG[G/T]CTGCACACATCTGGAGAAAGGACAGAATTGGGCTGGTATGTCATTAGGCTCAGCTCAGGATTTGACTCCATCTGT
>GSONMT00079101001,3'UTR,chrUn_27,9609145,T,A,0.000,1.000,0.562,0.438,0.211,0.789,|3,0.348,chrUn_27,9609145,T,A,0.000,1.000,0.000,1.000,0.000,1.000,0.417,0.583,|4,0.116,forward
AAACTAGGATGAGGCATGCTACTACCAACACTGAAACCTCTTTAAATTCACAATGAGTAGCAGCATGACTCCACA[T/A]TTAGATTTTCATTTCAGTACATTGGTAGTTGTACCTGGGCACACAAATGTTCCATGACAGTATTAGATCAAATGT
>GSONMT00062625001,3'UTR,chrUn_27,4086422,C,T,0.059,0.941,0.000,1.000,0.190,0.810,0.000,1.000,|4,0.066,chrUn_27,4086422,C,T,0.000,1.000,0.500,0.500,0.000,1.000,0.080,0.920,|4,0.170,forward
GAGAATGTACTATTACAGTGGTGCTGAAAAGACCTGTTAGTGTTTTCAGTTCATTTAACAGGTGAATGAGAAAGG[C/T]TCTTAATTATGCTTACAGGTGACTTACATGTGATACGAGTCGTACTTTTTAACAGTGGCAGTCAAAACACATGAA
>GSONMT00079098001,3'UTR,chrUn_27,9580755,G,A,0.189,0.811,0.523,0.477,0.556,0.444,|3,0.733,chrUn_27,9580755,G,A,0.400,0.600,0.712,0.288,0.717,0.283,0.672,0.328,|4,1.667,forward
GGCTGCAGAGGCCGAGGACTCCTCCATGCACTCCTGGTAATGATGCTGTTTCTCAGTCCAGGTCCTAAGAAGAGG[G/A]AGGTGGGACTCTACATTAGCTTGCCATCTGTCTCAATTCTCTATCCTTTTAAAATCCAATGGTGTTAAATGTGTA
>GSONMT00079101001,3'UTR,chrUn_27,9609980,T,C,0.000,1.000,0.218,0.782,0.000,1.000,|3,0.079,chrUn_27,9609980,T,C,0.424,0.576,0.581,0.419,0.000,1.000,0.298,0.702,|4,0.484,forward
ATAGTTGCCCAAAGCTCAATTCTTATTCACTGCAAACAGAACACACTGCTAGGCTAGCTCTCTTTCAAAACAGCA[T/C]TTTGGTTGTAAAAATAGACTAGATCAACTGTGGCAATGTGACCAGTGTTAATATGACCCAGTATGTTGGACATCA
>GSONMT00067632001,3'UTR,chrUn_19,17278112,T,G,0.419,0.581,0.161,0.839,0.381,0.619,|3,0.471,chrUn_19,17278112,T,G,0.604,0.396,0.462,0.538,0.537,0.463,0.487,0.513,|4,1.094,forward
CCTTGACAGTCATATTCACTGCCCAGGTTACAGCTAAAAGCAAGTATTTTGCACTAATTAGGTTTTTCATATGAC[T/G]GACGTATTTATTTGAAGTGTTCTATCGTATCCAATATGTTATTCGACCTGGCAAAACACGTAATAGACTATGCAT
>GSONMT00071651001,3'UTR,chrUn_6,2510794,A,G,0.000,1.000,0.417,0.583,0.500,0.500,|3,0.441,chrUn_6,2510794,A,G,0.000,1.000,0.000,1.000,0.000,1.000,0.500,0.500,|4,0.143,forward
AGCTGTCACATCACAGGCACCGTCCTCTGATGAGGAAATTCATAATTGCTGTTCAAATGAAACAACAAAGACACT[A/G]CCTTGGACAACAAGTAAGGTGCATGTGAGATACTACCAAAGTGATGTTTTTTGGGGGGGGTCCAGAACAGTTTGT
>GSONMT00071651001,3'UTR,chrUn_6,2510834,C,A,0.783,0.217,0.161,0.839,0.174,0.826,0.238,0.762|4,0.339,0.661,forward
CATAATTGCTGTTCAAATGAAACAACAAAGACACTACCTTGGACAACAAGTAAGGTGCATGTGAGATACTACCAA[C/A]GTGATGTTTTTTGGGGGGGGTCCAGAACAGTTTGTTTGCTTTTATTGATCATGTTCATTTAACCCATAAAAATAA
>GSONMT00037024001,3'UTR,chrUn_6,12110099,A,G,0.392,0.608,0.475,0.525,0.469,0.531,0.385,0.615,|4,0.754,chrUn_6,12110099,A,G,0.519,0.481,0.837,0.163,0.646,0.354,0.610,0.390,|4,1.882,forward
AAACTAAAGACACCCTCTAACACACCGTGGGACCATCTACACAGGCTGAACATAGGCAACAGGATTTTGTATTAT[A/G]TTACTGTGTGATATTATCAGTTTCTATGTTATGATGATGCAGATTTACTTGGATCTCTCCACCTCGTTGTTTGTT
>GSONMT00070099001,3'UTR,chr_23,943595,C,A,0.188,0.812,0.577,0.423,0.192,0.808,|3,0.468,chr_23,943595,C,A,0.389,0.611,0.154,0.846,0.037,0.963,0.029,0.971,0.294,0.706,|5,0.221,forward
GAATAGATTGATTTTGCACCATGTATCATGCACAAACTTATGAAATGGAGTCTGTAGAGGCCCTTTTACAGATGT[C/A]TTTTAAAGAGATGGTCTGTGACACATGCACTCTAGGTTACGACCTCATTTTGGTAAATGTATTAGCTACCAATAA
>GSONMT00060203001,3'UTR,chr_23,158615,C,A,0.786,0.214,0.273,0.727,0.714,0.286,0.250,0.750,|4,1.024,chr_23,158615,C,A,0.364,0.636,0.000,1.000,0.000,1.000,0.000,1.000,|4,0.100,forward
TTTCTAAAACCCACAAGTATAGTGGGAGTGATCAAAGGTATTGCAAATCTAGCATGTTTTTCTCGTAATACAGCA[C/A]TGATCATTTATGCCAACACCCTAGTACAAATTCCATCCACAGCTGTCTCGCCTAGGAACGTGCCAGTTTGTACAG
>GSONMT00060203001,3'UTR,chr_23,158225,C,A,0.714,0.286,0.750,0.250,0.722,0.278|3,0.729,0.271,forward
ACCCAGGATTTTAAATTATGAAGAGTTGTCAGTTTTGCTGGCCCGGTTTTAGTTTCTAATACTGTAATTAAACTG[C/A]TTTGGTTTCAAGGGAAATTCAGGGAAATGCAGCTCTGACGCTGTGCCTTTGGAAGCAAGCTGAACTATCTGCATG
>GSONMT00026983001,3'UTR,chr_23,2007654,C,T,0.273,0.727,0.692,0.308,0.773,0.227,0.714,0.286,|4,forward
AAATGTCTTGACTGATGAAGTAACTATAAATGTCAGGGTGAGAAGTAGACTTCAATGTAATGTGCCTAACTGCTT[C/T]GGTTTATAGAGATTTTTTTTAATTAAAAGCTTTAGAAAAACAGTCCACTGTGATTGTTCAGCTAAAAGGAGCGTT
>GSONMT00065049001,3'UTR,chrUn_23,10728051,T,C,0.333,0.667,0.000,1.000,0.000,1.000,|3,0.125,chrUn_23,10728051,T,C,0.000,1.000,0.684,0.316,0.412,0.588,0.158,0.842,|4,0.458,forward
ATTATCTATTATCTATTTAAAGTGCAATGATGTACTGCCAAAATGCATTTAAAGGGCAATACAATATACATGTAG[T/C]CTACCACATAGTAAACACTGCAAAAAATTATGTTCTGACTGAGATGACTGTTGAAGGCAAGTTCACGCAGAAATC
>GSONMT00059904001,3'UTR,chrUn_23,18489593,T,A,0.500,0.500,0.000,1.000,0.455,0.545,0.500,0.500,|4,forward
AGCCTGGTGAACAAATGCAGGAAAGGGGTCATGCCACAAAGAACCAACAAACTAGTTTAAGGAACTGGACCTTAT[T/A]CCTGTACAGTCTCTGGTATTTGCACAGCATATTATTCAGCAAGTTCTTAGTCCGGTCAAGACAGAGTGAGGTGTT
>GSONMT00056341001,3'UTR,chrUn_14,12557874,A,G,0.688,0.312,0.000,1.000,0.000,1.000,|3,0.297,chrUn_14,12557874,A,G,0.300,0.700,0.350,0.650,0.600,0.400,0.600,0.400,|4,0.862,forward
TATAGGAAAAACATTCAGATAAATATTGTCTTTATTGACAAAACATACAGTGAAGGTTTAAACAGGAATAGACGG[A/G]GAGAGAGAGCAGCAAGATGGAAGGTTTCACTCTTCATTCTCGTAGTCTGCAGCAACCTTCCTCTTTCCTTCTGAG
>GSONMT00049493001,3'UTR,chrUn_14,14285945,T,C,0.750,0.250,0.000,1.000,0.600,0.400,|3,forward
TTGCACTTAAAAAAAAGTATGTATAATAAAACTTTTCTGAGCTAAACTACTTCAGACAAACATACTTTACAGTTG[T/C]TATACACATAGTATTATAAATACATATATTCGCTGTTTTTAAAAAATGAGAAATGTTTAACGTTTTGCTGAAAAT
>GSONMT00031154001,3'UTR,chrUn_14,4547616,T,C,0.758,0.242,0.943,0.057,0.583,0.417,0.891,0.109|4,0.794,0.206,forward
TTATATAGAATCACATGTAGAGAACAGGGTGAAACATGGGACAAGGCAAGATAGAGAAATACAAAGAGTGCAGTC[T/C]AGTGACCCAAAGAAACAAATAGTTGCCCGGGGGGGGGAGAGAGAGCGAGAAAGCGGGGCAAAGGACTAAGAGTGA
>GSONMT00076212001,3'UTR,chrUn_1,6452350,C,A,0.581,0.419,0.221,0.779,0.517,0.483,0.163,0.837|4,0.588,chrUn_1,6452350,A,C,0.704,0.296,0.244,0.756,0.205,0.795,0.571,0.429|4,1.320,reverse,forward
TTGGCCAGAAACAATGTAAATATGTCTGTGCTCAATAGCTTTGCCTATAACATAGCTGAATCATTAAGAACAGAC[C/A]GATCAATGAAGTGACGCTGATCCTGTCCACATTGAGCTCTGTCTCTCTGTCATTAGAGGGATTCATAAATTGGAT
>GSONMT00074225001,3'UTR,chrUn_1,35337891,G,A,0.308,0.692,0.500,0.500,0.000,1.000,0.000,1.000,|4,0.253,chrUn_1,35337891,G,A,0.000,1.000,0.214,0.786,0.000,1.000,0.000,1.000,|4,0.056,forward
CTACATACTATTACAAAAAGAACAGGGAAAAAACCACCAAAGCAACAAGTGAAAAGCAGGGGGATGAGAAAGCAG[G/A]AAAACAGAGAGAAAATACAAAGAAATCTTAACTGGAAACCCTGTCTTGTTTTTCAGCGGTGAATTATGGATGGTT
>GSONMT00076252001,3'UTR,chrUn_1,8172174,T,A,0.750,0.250,0.600,0.400,0.636,0.364,|3,1.959,chrUn_1,8172174,T,A,0.357,0.643,0.286,0.714,0.536,0.464,0.381,0.619,|4,0.639,forward
GGGTAAAAAAAAAAAGATTCAAGAATTCCATGAATATTTTTTCAGGGAACCGCACATTAAAAACCTAGTCACAGA[T/A]AGTCCAACATACAATATCTAGACAATGCCAACAGAAAATTCAAAATAAAATAACCCTATGGTATCTTATTACATT
>GSONMT00064576001,3'UTR,chrUn_1,23884617,A,G,0.398,0.602,0.259,0.741,0.257,0.743,|3,0.439,chrUn_1,23884617,A,G,0.439,0.561,0.672,0.328,0.466,0.534,0.532,0.468,0.734,0.266,|5,1.320,forward
AAAAATTGGCACAATGGCCTGTCTGCTCAAATCCTAAACCTGCCAGAAAAAGCCGTGGTTTAAAATATGTGTCAG[A/G]CCGAACGTAACTGTAGCAACCAGAGAAGTGCAGAGCAGGTAAAACAGTTGGACTGTGAGTGAGGAGAAGGTCAGG
>GSONMT00055970001,3'UTR,chrUn_1,28083909,A,G,0.667,0.333,0.682,0.318,0.000,1.000,|3,forward
TATTTTAAAACATGAACATTGCACTAAGGTAGCGGAAGCAGTATCTACCTGGTTTGCAAGGCTTCTATACAACAG[A/G]CTGTTTATCTATAGGCCTGGGGGCTGACAGAAGTTTTATATGTCTCCTAACTTGCGTTCCAACTCGGTGAAAACC
>GSONMT00064572001,3'UTR,chrUn_1,23598513,T,C,0.774,0.226,0.739,0.261,0.441,0.559|3,0.651,0.349,forward
GAGAAATGCTATCTGATTTGGCGGGGTTTGTAGTTAACAGGTGTTTTTCTAGCCAGTCACTGCCTATTTGCGGAG[T/C]TGATTAGACAGCCAACCAAATTGGATGAGCACAGCAACCCAGCCCTTCCCAGACTAGTGTGCCCTTTCTGAATGT
>GSONMT00076212001,3'UTR,chrUn_1,6452474,G,T,0.609,0.391,0.684,0.316,0.861,0.139,0.778,0.222,|4,forward
GTCATTAGAGGGATTCATAAATTGGATTTGAGAAGAAACTCTAGGTACCATATTTCCTTCTTACTGCCTGTCATG[G/T]GAAAATGTTGAACAAAAGACTGTCTTGAAGAAATAACCCACATTCTATCACGATGAGGGACATGCATGACGTTAA
>GSONMT00081283001,3'UTR,chrUn_1,2829926,C,A,0.545,0.455,0.059,0.941,0.533,0.467,|3,0.610,chrUn_1,2829926,C,A,0.615,0.385,0.571,0.429,0.714,0.286,0.765,0.235,|4,1.994,forward
TTCAATTTGGGCCACCGTCAGAAACATGTAATTATCGTCCACAAGAACTCAACAGTAACCGAAATTTGAGAAGTT[C/A]AATGTTATTGTTTTATTGTGCCCAGAGCAATCGACTACGTTGATTGTACCCAATTGTCTTCAGTGTAATATAAGC
>GSONMT00077754001,3'UTR,chrUn_1,3428500,A,G,0.000,1.000,0.235,0.765,0.222,0.778,|3,0.179,chrUn_1,3428500,A,G,0.000,1.000,0.000,1.000,0.000,1.000,0.312,0.688,0.000,1.000,|5,0.066,forward
ATCCTGGGAAAGAAGTACGCTGCAGGTTATAATGCAGACATAGGAGACACGAACATCTGGCTGAAGTGAATGAGT[A/G]GACCTGACTACTCTGGAGCTGATTGCTGTAGATGAATGGTTCGTTCCTCATTCCCTCCCTCAACCCCCCCACATA
>GSONMT00064578001,3'UTR,chrUn_1,23901221,G,A,0.000,1.000,0.000,1.000,0.375,0.625,0.000,1.000,|4,forward
CCGTTATATTATTTATTTACATAGAATCAAATGAAAGCATAACATCCATGGATGTTTATATTGCTGATAAAGCAA[G/A]AAAAGTTATATTGCCTTTTGTTGACAGCTGCATGATACAGAGGTTCATAGTATTATATGAAGTACATCACTCAAA
>GSONMT00066947001,3'UTR,chrUn_29,11499729,A,C,0.308,0.692,0.250,0.750,0.400,0.600,|3,0.468,chrUn_29,11499729,A,C,0.333,0.667,0.684,0.316,0.647,0.353,0.533,0.467,0.400,0.600,|5,1.079,forward
CCCCAGACATCTGCCACGGTTTGGATTGGTAGCTAAACCCGTAGTATGCGAGTACTGGGATTATATGAATGCAAG[A/C]GGGTTCTGAGTTTGGTTTTCCTTCCTCTAATTCCTGATCACTCACTCCACACATTGGCTTTTGCAAAGGCATGTC
>GSONMT00008396001,3'UTR,chrUn_29,12300078,T,G,0.526,0.474,0.350,0.650,0.706,0.294,|3,1.114,chrUn_29,12300078,T,G,0.000,1.000,0.562,0.438,0.320,0.680,0.333,0.667,|4,0.437,forward
AAAAAAACAAAGACTTCCCCTAGCAGGTAAAAAGATCTCCAGCCCACCTCCCACCCTTGAATCGTACTCAAAGTT[T/G]CACGCACAACAAGGAAACAGAACTCCAAATATTCCCAACATGCCAAACATAGTTCTAAATGTATTTATTTTGTAA
>GSONMT00008396001,3'UTR,chrUn_29,12299910,C,T,0.077,0.923,0.650,0.350,0.400,0.600,|3,0.603,chrUn_29,12299910,C,T,0.444,0.556,0.688,0.312,0.615,0.385,0.765,0.235,|4,1.688,forward
CAACTTGGAATGAAGGTAAACTGAACTCAATATGGACAGTCTAGAGAAGACTCTGGTGTTGAAGACCCTATGATG[C/T]GCTGTAGGTCACTCAAAACCCACACGCAACCCTGGTCAGAGTCGAGACACAGAAGGTAGAAACATTGACGGTACA
>GSONMT00019175001,3'UTR,chr_4,433932,T,A,0.567,0.433,0.686,0.314,0.540,0.460|3,1.488,chr_4,433932,T,A,0.733,0.267,0.895,0.105,0.788,0.212|3,4.128,forward
CACACTTTTTTTTTTAAACTAAACATGAAAATCAACTTGAAGTAGCCAGAAAAAAAACGAGTTACATGAGTATGC[T/A]GCATGGAAATTACCATATATATTACATCCTAGAGATTATCATTGTGGTGGATGGGGGAGGGGGAAATGAGCACTA
>GSONMT00040586001,3'UTR,chrUn_13,13598722,G,A,0.867,0.133,0.594,0.406,0.490,0.510,0.843,0.157|4,2.319,chrUn_13,13598722,G,A,0.989,0.011,0.884,0.116,0.872,0.128|3,10.765,forward
CTGTCGTAAAAAGAGGTTTCAAGTGTTGGCTAAGATCTCTGCAACAGAGGCGTAGCAAGAGGTATACTGTAGTTA[G/A]GATGCACACGGTCCTGTCTAGTGTAGAATGAGCAGGTGGATTTGTTGTCTTTTGTTTTTAACATCTTTGACACTT
>GSONMT00082003001,3'UTR,chrUn_13,2640281,T,A,0.417,0.583,0.812,0.188,0.368,0.632,|3,1.137,chrUn_13,2640281,T,A,0.500,0.500,0.188,0.812,0.375,0.625,0.238,0.762,0.087,0.913,|5,0.385,forward
GTGAAAATTATTCGCATAACCAACCAGTGACTCAAAAAAAAAAGACCTTGTCCTTGAAGTAAAACCGTAAGCTTG[T/A]ATGTGCAGAAATGTAAATATTATTCTCTCTACTCCACTGCATCTTCAAAGCAAGATGATCGATGTCCCTGACAAT
>GSONMT00040586001,3'UTR,chrUn_13,13598860,A,C,0.895,0.105,0.957,0.043,0.976,0.024,0.957,0.043|4,0.946,0.054,forward
ATCTTTGACACTTTTTGGTTGTTGTTTGTTTCGTTTTTAAATCCCCCCTTTTGTTGTCCAATTGCTTCTAGCAGT[A/C]CCCCCCCATTGTTTTAGTTTTTTTGTTTTGTTATTTTAGAAGGGTTTTGGAAAAAATTGAACACAGAAAAAAAAT
>GSONMT00040586001,3'UTR,chrUn_13,13598721,A,G,0.865,0.135,0.594,0.406,0.485,0.515,0.850,0.150|4,2.322,chrUn_13,13598721,A,G,0.989,0.011,0.888,0.112,0.866,0.134|3,10.628,forward
TCTGTCGTAAAAAGAGGTTTCAAGTGTTGGCTAAGATCTCTGCAACAGAGGCGTAGCAAGAGGTATACTGTAGTT[A/G]GGATGCACACGGTCCTGTCTAGTGTAGAATGAGCAGGTGGATTTGTTGTCTTTTGTTTTTAACATCTTTGACACT
>GSONMT00032278001,3'UTR,chrUn_13,9514643,C,G,0.935,0.065,0.955,0.045,0.901,0.099|3,13.286,chrUn_13,9514643,C,G,0.795,0.205,0.831,0.169,0.609,0.391,0.875,0.125|4,3.484,forward
CTTTATTTAATTCATAGTTTTACTCAGTGAACATGGACTACAGCAAGCTGAAGAAAGAGGGTCCTGACTTCTAAA[C/G]TCTTCTGCTGGACCAAAGGCTTGAGGAAAAAAAATGACTTCCCTTACACCTCTAACTTGAAACCAGTGGATGCAA
>GSONMT00023920001,3'UTR,chr_1,3640739,A,G,0.791,0.209,0.708,0.292,0.672,0.328,|3,2.623,chr_1,3640739,A,G,0.738,0.262,0.820,0.180,0.195,0.805,0.300,0.700,|4,1.053,forward
CCAAATAGCAGGATACAGAGCCCAATCACAACTATTCTCAGATACCCAGATGTTACCCATTATTGAAAGATGACC[A/G]GGTCTTGCTTTTGTCCCATAATCTGGGGTTTAGAACCAGTTTGTAATATTTTGTGTTGGTGGTACAGTATAGTTT
>GSONMT00080054001,3'UTR,chr_1,1923829,G,A,0.750,0.250,0.600,0.400,0.600,0.400,0.786,0.214|4,0.684,0.316,forward
AAATAAAGATGGAACTGCCAAAAATGCTGACATAAAAAGGCATCTAACATTTTAAACAGTTGAGGACAGCAAAAG[G/A]GAAGAGGACACAAGTCAGCACACATTATAAAGGCGTAAATAACCCTCTATTAAACAAATTGAATATTCTAAAAGT
>GSONMT00023920001,3'UTR,chr_1,3640795,T,G,0.438,0.562,0.113,0.887,0.016,0.984,0.324,0.676,|4,0.287,chr_1,3640795,T,G,0.179,0.821,0.012,0.988,0.246,0.754,0.000,1.000,|4,0.122,forward
CCATTATTGAAAGATGACCAGGTCTTGCTTTTGTCCCATAATCTGGGGTTTAGAACCAGTTTGTAATATTTTGTG[T/G]TGGTGGTACAGTATAGTTTGGGAAATGAATAAGGACTAATGCGTATGCCTATTTCAATACACAGGTCGAATGTTA
>GSONMT00038850001,3'UTR,chrUn_10,3747011,A,G,0.400,0.600,0.750,0.250,0.500,0.500,|3,forward
GGAGCACAGAGACATTTCCACCAAGGGGCTCAGCCATTTCAGCATTAGCCCGGGCTAGTCTACAGTGATAAATTG[A/G]CAGTTGGCTCCCCACAACTCACTTCTACAAGTTTCCTTTTTTCGCCTCAAGACTTTAAACGGGCTAAGATGGTGG
>GSONMT00078158001,3'UTR,chrUn_10,27194234,T,C,0.000,1.000,0.000,1.000,0.000,1.000,0.385,0.615,|4,0.106,chrUn_10,27194234,T,C,0.583,0.417,0.500,0.500,0.067,0.933,|3,0.621,forward
CATGACAAGATCGCGAGGCCCATTTTAAGGTATCTGAACAGATGCATACCTGTATTCCCAGTCATGTGAAATCCA[T/C]AGATTAGGGCCTAACACTTAAATTAACTGATTTCCTCAAACTCAGTAAAATCTTATTTGAGTTTCTATTTTTGTT
>GSONMT00027836001,3'UTR,chrUn_10,31919815,C,T,0.412,0.588,0.172,0.828,0.200,0.800,|3,0.353,chrUn_10,31919815,C,T,0.349,0.651,0.606,0.394,0.206,0.794,0.846,0.154,0.488,0.512,|5,0.996,forward
ACTGAGGCACTTGTATCAGGACCTTTTTATTCTCATTGACTAAGGCACTAGGAGCAAAGCCGCCCTCATACTCAT[C/T]CGGGCGACTTTTGTTTTGGAGAAGGGAAAAAATTAAAGTACTTTAAGGAAGGAACTTGGTGTCAGATGTCTCTGA
>GSONMT00077589001,3'UTR,chrUn_10,25768253,C,T,0.156,0.844,0.160,0.840,0.000,1.000,|3,0.117,chrUn_10,25768253,C,T,0.006,0.994,0.396,0.604,0.285,0.715,0.128,0.872,|4,0.256,forward
GGAAATGGAGAAGAAGCTGGAGAAGGGAGAGGCCATCGACGGCATGATCCCCGCCCAGAAGTAAAGAGTTGTTGA[C/T]GTCGCTGATCGTATTTTGTTTTTCTATTGTCAAGTTATGTGCCATTGAGCCAACCAACCGGCGCTTAGGGGAAAC
>GSONMT00048664001,3'UTR,chrUn_10,1771599,G,A,0.400,0.600,0.000,1.000,0.000,1.000,|3,0.153,chrUn_10,1771599,G,A,0.500,0.500,0.105,0.895,0.071,0.929,0.000,1.000,0.647,0.353,|5,0.361,forward
ACTCTCGATAACTGTATATAACGATTGTGCTTGTACAATTCTATTTGAATTTGTCTTGTCATGTAATAATGTGCT[G/A]TGCATATGGTTTGGGGCTCTTATTTTGCCTCGTTTAGAAAATAGAAGTAGTGAATTGGAGAAAAGATTGTAGTTT
>GSONMT00078158001,3'UTR,chrUn_10,27194483,T,A,0.150,0.850,0.000,1.000,0.050,0.950,|3,0.072,chrUn_10,27194483,T,A,0.200,0.800,0.375,0.625,0.000,1.000,0.000,1.000,|4,0.168,forward
ACAGTGCTAAAGTTCTTTAAACAATATACATTTATTAATTGGATTTCCAGTTGAGGTGGAAGTTAAGAACAGAGC[T/A]ACAAGACAGTCCGATTTATACAGCGTATCCAACAATGCCTCCTTTCCCGATGCACTCTCCAATGTAGAACCACAT
>GSONMT00007574001,3'UTR,chrUn_10,9208860,G,C,0.934,0.066,0.796,0.204,0.688,0.312,0.985,0.015|4,5.711,chrUn_10,9208860,G,C,0.528,0.472,0.993,0.007,0.253,0.747,0.995,0.005|4,2.247,forward
AATATGTATGGTGGCTAAAGGACAACCTCCGTGCAAACTCTCTTCGGGGACATAGGCCTGCATTAATATATTGAT[G/C]TGTATCTAGTCTTTTTACTCAATCAGATAGAAAACCAATGTTAAACAGCTGTATATTTGTCAACCTGTGTATATG
>GSONMT00048664001,3'UTR,chrUn_10,1771906,A,G,0.250,0.750,0.062,0.938,0.000,1.000,|3,0.116,chrUn_10,1771906,A,G,0.800,0.200,0.158,0.842,0.048,0.952,0.000,1.000,0.789,0.211,|5,0.560,forward
CAAGTTGTAAAGAAAGTGAAAATGAAAGAAGTGTAAATGCAAAGAAAGGTGGCAGGAACAACTTGTTAGTTGTAC[A/G]CACTGGTCTTGAATCAGTTTGGCCTTCTGCTAATGCCATTGGACTCAAGGCATTTTTGAAGGACTGTCTTGCAGT
>GSONMT00001837001,3'UTR,chrUn_9,13323029,A,G,0.781,0.219,0.133,0.867,0.749,0.251|3,1.242,chrUn_9,13323029,G,A,0.729,0.271,0.561,0.439,0.647,0.353|3,0.548,reverse,forward
GATTATCGTGTGACTGCAGGTGTTCTGGCTCATCAGGCACTTGGTGCAGTACAGATGACAATATGAATGAGAGAG[A/G]GATGACAGTTAAACAGTAAGATATCCAGACAGACCTAAACAGGACATGGTGAGTCTCTGAGTTTTGATTTGAGTA
>GSONMT00067230001,3'UTR,chrUn_9,8842848,G,A,0.282,0.718,0.111,0.889,0.375,0.625,|3,0.344,chrUn_9,8842848,G,A,0.692,0.308,0.333,0.667,0.083,0.917,0.361,0.639,0.722,0.278,|5,0.779,forward
TCTTAACCCTCATCTTTAGAATAACTGGTAACATTGCCTAATTCTAACAGTCGTTTCAAAATGGCATCTGTTCTC[G/A]GTTTCAGCATGATCAAAGCACTATGAAAACTGGCTTACGGGACCATTCAAATGAAATCCCTCTCTCAAAGACCTG
>GSONMT00079263001,3'UTR,chrUn_9,3770156,T,C,0.446,0.554,0.000,1.000,0.000,1.000,|3,0.175,chrUn_9,3770156,T,C,0.013,0.987,0.476,0.524,0.148,0.852,0.401,0.599,|4,0.351,forward
TAGTGTCATCTGGTGTCTGTGTGCAACTAATATCAATTTAACACAGTTTGCATATAGTGATTGGTCAGTGCTATC[T/C]GGGATCTTTGGGAGTTCCCTACCCTTAACCATAACCCTTACAAATTTTAACTTCAAAGGGGTAGAGACATCACAA
>GSONMT00060528001,3'UTR,chrUn_9,28707988,G,T,0.765,0.235,0.711,0.289,0.857,0.143,0.667,0.333|4,0.750,0.250,forward
AATCTCAGTTTGTAACGTCAACTTGAAGATCGAATTCCTTCCAAAAACGCTCAAATGAATGGGCTCCGTAGAAAT[G/T]AATTGAAAATCTACATCAACCAAAGACATTTTTCCCCCAGTTAATTCTCATAAAATACTGAATTCCTTTTCAGCC
>GSONMT00066389001,3'UTR,chr_6,3389622,C,T,0.793,0.207,0.850,0.150,0.656,0.344,|3,3.274,chr_6,3389622,C,T,0.526,0.474,0.853,0.147,0.076,0.924,0.242,0.758,0.792,0.208,|5,0.992,forward
TTTCATTGTTGGAAAGAAATGTATGGCATTGATTGTGTTTAGCAACTGTTGGAATGTCTATTGGGAAATATCTGT[C/T]GCCGGCAGAGCTCATGAGTGTCCAGTTTCTGTAAAGCTGGAATGGTGGGTGTAACTCATTTGATATGATGGAAAT
>GSONMT00035582001,3'UTR,chrUn_20,25807520,A,T,0.654,0.346,0.871,0.129,0.821,0.179,0.619,0.381,|4,forward
TTGTAGCTGAAATTGTTACAGATAATTAGCATTGTAAGTGTCTACCATTGTGTTCTTACGGTTGGCATTGAATTC[A/T]TGATAGTCTATACAAATGAATTGAAGTTGGGATAGCCTAAATATTTTGAAGTTGGTATTGTAGTTTATTCCATGG
>GSONMT00016195001,3'UTR,chrUn_7,28997506,A,G,0.663,0.337,0.589,0.411,0.441,0.559|3,1.294,chrUn_7,28997506,A,G,0.740,0.260,0.658,0.342,0.807,0.193|3,2.774,forward
CATCATTTTTTCAGTCTAAAAGAGATGGGGTTGTATTTTGAGAGACAGTGGCATGTCACTGTTATTTGGTTTAAT[A/G]AAGGCTAAATATAATAGCTTTAATGTGATGAAGGCCAAATAGAAGGCAAAGTAAAAACGTGAATCCCAAAAGGTT
>GSONMT00060484001,3'UTR,chrUn_7,28980452,G,A,0.583,0.417,0.767,0.233,0.688,0.312,0.800,0.200,|4,forward
ACTGGGCACAGAGGTCAATTCAACGTCTATTACACGACATGGAAACAACGTTGATTCAACCAATGTGTGCCCAGT[G/A]GAAGGATTGGCAACCTCAAACAGTCAACAGAAAAACGAGTTGACTGTCTGTTGAGCTGCGCTTTGCTGCGCTGCT
>GSONMT00070684001,3'UTR,chrUn_7,24828000,A,G,0.726,0.274,0.629,0.371,0.478,0.522,0.750,0.250,|4,forward
TGTGAAAAGGTAATGGGTGTGCTGCTGTCACACAGAAGCTAATCTTGTATGGAGGAAGTATTTGTTGAATGGGGA[A/G]CTGTTGAAAGTTGTTTATTTTTTAAGTTATGGCCAAGCACATGTCCCAAAGTGTGACAATACTTAATAATTTGAA
>GSONMT00028101001,3'UTR,chrUn_8,28492418,T,G,0.000,1.000,0.500,0.500,0.118,0.882,|3,0.259,chrUn_8,28492418,T,G,0.524,0.476,0.538,0.462,0.727,0.273,|3,1.475,forward
GTTTTAAATATTGGACTGGTAGATGTGTGTGAACAATGGGAAATGAAACATTCCATTACTGACACGGTGTTGGGT[T/G]GGTTCTCATGTGCAACATAACATGCACGCTGCATGGAGAGTTGACTGCAAGGTTCCTTTGCCTGAGTTCAGACCT
>GSONMT00017776001,3'UTR,chrUn_8,45576635,C,A,0.818,0.182,0.869,0.131,0.373,0.627,0.311,0.689|4,1.457,chrUn_8,45576635,C,A,0.882,0.118,0.667,0.333,0.699,0.301|3,2.984,forward
CTCGCATGAAAATCTGTCGCCAATTGGATGGAAACCTAGTCGGACAAACAAACAGCTTTAGACTGAATATTCTCT[C/A]TGGTACAGTATACAGCAGCTATCTTCATTTGGGTTAAGAGGGTATTTTGTGCTCTCTTAAGGTAGTAAGGTCTGC
>GSONMT00017767001,3'UTR,chrUn_8,45210200,A,G,0.833,0.167,0.816,0.184,0.829,0.171,0.828,0.172,|4,forward
TTGTTCCAGCCTAGTACAAATGCAGATTGAAGGTGTGTTAGTGCTGGTCTGGATCAAAAGTCTACACACTCCAGT[A/G]GCTCTCCAGGACCAGAGTTGGAGAACCCTGTCGTATCTTGCCTGGGCATTACCAAACACTTGTCTGCATTGCCAC
>GSONMT00069243001,3'UTR,chrUn_8,37054784,C,A,0.227,0.773,0.143,0.857,0.280,0.720,|3,0.277,chrUn_8,37054784,C,A,0.167,0.833,0.643,0.357,0.294,0.706,0.833,0.167,|4,0.938,forward
AGCTTAGCTCACATTTGGATGGGGTACAGTCAGACCTTCAATGCAGCATGTACTGTAGCTAACATTGTTCCAGCC[C/A]CTGATACATTTATATTCACTGTCAAAATCACGTTGTTTATTTCACCCACAAGTATTGCCTAGTAGTTAATAGTAC
>GSONMT00068107001,3'UTR,chrUn_8,26572962,T,G,0.000,1.000,0.000,1.000,0.154,0.846,|3,0.054,chrUn_8,26572962,T,G,0.125,0.875,0.385,0.615,0.000,1.000,|3,0.205,forward
ATTATAACGCGTGAATGTAAAAAGGAATACTGTTAAGACGATCCACTTATGATAACTCATCTTTATCCTTGAATG[T/G]TTTTTTGCTTGTTAAAATATCTAGATTTGATTCTGTCTAAGAGTTTGATTGGGACGTTTGAAGCACTTTCTCTTT
>GSONMT00069078001,3'UTR,chrUn_8,36116392,A,G,0.692,0.308,0.588,0.412,0.500,0.500,0.714,0.286|4,0.623,0.377,forward
ACCAATTGTGCAAGTTCTCCCACTTAAAAAAGATGAGAGATGCCTGTAAATTTTCATCATAGGTACACTTCAACT[A/G]TGTCAGACAAAATGAGAAGAAAAAAAATCCAGAAAATCACATTGTAGGATTTTTAATGAATTTGCAAATTATGGT
>GSONMT00067514001,3'UTR,chrUn_8,32482870,C,T,0.583,0.417,0.762,0.238,0.400,0.600,0.850,0.150,|4,forward
CTGTAGAAGAAACTCACATTTAGTGAGAGGTTAACTGTTACGGTGCATGCAGCTTCATGTTATTTATGTTTCTAG[C/T]GACACCAAAGAAATACACTGTATTAAATTCCAGGAGTTAAGGCAAGATGTTCCAATGAAAGTTTACAATTCAAGT
>GSONMT00040281001,3'UTR,chrUn_8,9220711,T,A,0.901,0.099,0.185,0.815,0.136,0.864,0.424,0.576|4,0.698,chrUn_8,9220711,A,T,0.821,0.179,0.798,0.202,0.925,0.075|3,0.179,reverse,forward
GAGTCCCCCAAAGCTGCTGCTAAAAAGCTCAAGATGTCTGATAAGGGGGTCCGGAAATGATGCTAAACTCTTCAC[T/A]CCTGCACTGATGTCGGTGATCTTTCACTCCCTCTGCTGACACAGATGTTAAAAGATTCAGGAGAAACACCACCTG
>GSONMT00040684001,3'UTR,chrUn,231837483,T,C,0.700,0.300,0.600,0.400,0.667,0.333,|3,forward
ACAAGTGTACTATGTTCCACCCTTGAATTTAGATTGGACCATTAAATGACAGTCGGTCTCATTCAATGATTATGT[T/C]GGCCCACAAGCCTGTCCAAGCCTGTAACGTTGGTCTCCCATTCAGAGAATTGCTGTGCTGTATTCTTGTCTTGTT
>GSONMT00023619001,3'UTR,chrUn,672315353,G,T,0.500,0.500,0.692,0.308,0.000,1.000,0.357,0.643,|4,0.631,chrUn,672315353,G,T,0.000,1.000,0.462,0.538,0.000,1.000,|3,0.182,forward
TGCAAACTATTTGCAAACTTCCCCCCTTCCTCAAGTGTCTGCATCTCTATCATGCATAAACCTAACTAAGCAGCT[G/T]CCCTTGGTACGACACCAGTCCCTATGCCAGTGTGAGACTGCCAAACCAATCCAACAACAACCACTTCAGGATTGA
>GSONMT00034100001,3'UTR,chrUn,1023472420,C,T,0.731,0.269,0.595,0.405,0.846,0.154,0.678,0.322|4,2.476,chrUn_p17,3474400,C,T,0.622,0.378,0.521,0.479,0.517,0.483|3,1.237,forward
ATGTAATGTAGCCTATAGCAAGTCTGTATATTCAGTCAAATTAAATGTATGTAGGCTACACCAAGTCTGTACATT[C/T]AGTCAAATGTAATGTAGCCTACAGCAAGTCTGTATATTCAGTCAAATGAAATGTGTGTCGGCTACACCAAGTCTG
>GSONMT00028219001,3'UTR,chrUn,968186372,C,T,0.750,0.250,0.360,0.640,0.760,0.240,0.318,0.682,|4,1.208,chrUn,968186372,C,T,0.781,0.219,0.034,0.966,0.152,0.848,0.462,0.538,|4,0.555,forward
ATGTTGGTGTATGAAAATGAATTTTAACTTGTTTACAGTATTTCTGGATGTAGAATGCAGAGTGGGGCTTGGCAA[C/T]ATCCCTTTCATTATAGACATAACTCAAAAAACCTTACTTGACTGGTAACTACAGGAACATTCTGTTGTAGACCGA
>GSONMT00056411001,3'UTR,chrUn,313286411,C,T,0.667,0.333,0.625,0.375,0.471,0.529,|3,1.427,chrUn,313286411,C,T,0.100,0.900,0.462,0.538,0.462,0.538,0.286,0.714,|4,0.487,forward
AAGGATGTTGTTCGTTGGTGCCCCTTTTCAGTCTTTTCCACAATAGAGGAGCATCCTCATCTCCTGGTAGTGGCT[C/T]TGAGACAGCCAATTTACAATAAATATACATAAAAAAAATAAGAAAACAGTCAAACTATCAACACAAATAAACACT
>GSONMT00045337001,3'UTR,chrUn,308321328,A,G,0.117,0.883,0.574,0.426,0.000,1.000,|3,0.299,chrUn,308321328,A,G,0.579,0.421,0.500,0.500,0.453,0.547,0.489,0.511,0.471,0.529,|5,0.992,forward
TCTCCCAACCTTTTCATCATGGAGTTTAATTTGTTTTGATATATCCCAGCAAGCCTGTGCCTGACATGAACAATC[A/G]CTGTGAGGGGTCCCAGTATTTTAAATACGAACTTCCTCTGATATGGCAGATTCTCAGAAAAATGAATGAAGCTAG
>GSONMT00043755001,3'UTR,chrUn,873439504,T,C,0.027,0.973,0.000,1.000,0.339,0.661,0.000,1.000,|4,0.101,chrUn,873439504,T,C,0.188,0.812,0.152,0.848,0.424,0.576,0.000,1.000,|4,0.236,forward
CCCCCCCAATCACCCAAAAAGCACCATCTAGTCCAAGGTGAAGTTTCTCCTCCACACAGATCTAGGATCACCTTC[T/C]CCAATCCTCCCAACCTTAACCATTAGTCGGGGAAAAATGCCAACTGACCCAAGATCAGCGTCAAGGCTACTTCAC
>GSONMT00034100001,3'UTR,chrUn,1023472416,C,T,0.603,0.397,0.459,0.541,0.731,0.269,0.603,0.397|4,1.494,chrUn_p17,3474396,T,C,0.571,0.429,0.600,0.400,0.574,0.426|3,0.718,reverse,forward
TCAAATGTAATGTAGCCTATAGCAAGTCTGTATATTCAGTCAAATTAAATGTATGTAGGCTACACCAAGTCTGTA[C/T]ATTCAGTCAAATGTAATGTAGCCTACAGCAAGTCTGTATATTCAGTCAAATGAAATGTGTGTCGGCTACACCAAG
>GSONMT00028841001,3'UTR,chrUn,964677692,G,A,0.846,0.154,0.609,0.391,0.871,0.129|3,3.444,chrUn_p16,4686452,G,A,0.581,0.419,0.846,0.154,0.423,0.577|3,1.611,forward
ATAGATTAAGTACAATTTCATTAAGGCCATAAGATGGACAAAGTAAAAATGAAACCCTTTGTTGGTTGAAGTTTC[G/A]GTAAGATGGCGAACAGTATAATTTTGAGGGTGGGAGGGAGAGGGGGGTGTTGTTATAACTGGAGGGAACGGAATC
>GSONMT00048949001,3'UTR,chrUn,324270021,T,A,0.526,0.474,0.643,0.357,0.719,0.281,0.719,0.281,|4,forward
TCTTATGCACGTTGTTATGACAGAGGATGTAATGTGCAAAAGTGTATGCAGTAAACAATTAACCCTAACACGGTC[T/A]AAAAAAAAATACACTTTACTTTTGCAGAAAAATATTCTAAGATTAAAACACCAGCACTTCCTTACAACAGTATTA
>GSONMT00040877001,3'UTR,chrUn,108147875,G,A,0.627,0.373,0.708,0.292,0.783,0.217,0.825,0.175|4,2.788,chrUn_p1,48147995,A,G,0.606,0.394,0.562,0.438,0.535,0.465,0.847,0.153|4,0.569,reverse,forward
GTAGTCTAGTGTTGATGCCCGTTTCCCAAGGCCCTGTGGATGTGACATGAGAATCTGAAATGTATAAATACCACT[G/A]TAGAAGAACATTCATCCTTTTCCAAGACCTTGTCTTGAAACAATATGACGAAAAGCCCATTATTTTGTAAATTGC
>GSONMT00016227001,3'UTR,chrUn,164967789,A,T,0.901,0.098,0.530,0.470,0.544,0.456,0.990,0.009,0.609,0.391|5,2.509,chrUn_p2,44967369,A,T,0.740,0.260,0.995,0.005,0.855,0.145|3,6.299,forward
TGTGTTCTTTGTTGTATGAAATGTTTGTCTCTCGGGGTTATAACTGTCTGTGTGTATGTGAGAACTAAGCTGAGG[A/T]AAACTAGCATGTTTGACCTGGTTTTGTTTATCTCGTTTAGCACTAGTCAGGGATGCCCTCTTTCCCCTTTCTCCT
>GSONMT00044696001,3'UTR,chrUn,742697318,G,T,0.909,0.091,0.849,0.151,0.923,0.077,0.900,0.100|4,8.524,chrUn_p12,22704938,G,T,0.776,0.224,0.516,0.484,0.887,0.097|3,2.709,forward
GTTTTATTGTCAAATCTTGGGCAAGTACATTACTGTACCAAGCGAGCGCTCACTGCGTAACATGTCTGACTTTCA[G/T]CTCCTAGTGGTTTTGTATCCCTCTCAGATGACCAGAAAGCAACACGTAGAACCTGGGATACAGAAGGAGTAGTTG
>GSONMT00043181001,3'UTR,chrUn,402769731,G,T,0.309,0.691,0.000,1.000,0.228,0.772,0.000,1.000,|4,0.155,chrUn,402769731,G,T,0.000,1.000,0.000,1.000,0.000,1.000,0.244,0.756,|4,0.065,forward
ACATGGACATGGCCTCTGATGTTATCGCAGTTTGCATTTGGTCCTGTAGATGGCAGCAGATCACTGTTGTATTCT[G/T]ATGTCATGTCTGTGCAGAAAAGATGCCAAAGTTGCACCACCCACTACTATCAAAATGAACTTTTGCTCTAACTTT
>GSONMT00016227001,3'UTR,chrUn,164967785,A,G,0.866,0.134,0.184,0.815,0.038,0.962,0.465,0.535,0.449,0.551|5,0.668,chrUn_p2,44967365,G,A,0.995,0.005,0.697,0.303,0.997,0.003|3,0.116,reverse,forward
GTTCTGTGTTCTTTGTTGTATGAAATGTTTGTCTCTCGGGGTTATAACTGTCTGTGTGTATGTGAGAACTAAGCT[A/G]AGGAAAACTAGCATGTTTGACCTGGTTTTGTTTATCTCGTTTAGCACTAGTCAGGGATGCCCTCTTTCCCCTTTC
>GSONMT00072640001,3'UTR,chrUn,1054405164,A,G,0.118,0.882,0.553,0.447,0.397,0.603,|3,0.553,chrUn,1054405164,A,G,0.188,0.812,0.384,0.616,0.000,1.000,0.012,0.988,|4,0.171,forward
TAGCTGAAAATTGTATTGCAATATTTGTCAAAAGCTTATATCTCCATTTCTAACACCCAAACACACATTCACTCT[A/G]GTATGTACATTTGCACGCACATACAAACACATTTGCGTAATCATATCACAGTTCCACCTTGCTAACTGCAATACA
>GSONMT00052561001,3'UTR,chrUn,957545716,C,T,0.386,0.614,0.553,0.447,0.573,0.427,0.778,0.222,|4,forward
AAACCTCTGGAAAAAAAGGGGAACATAAAAAGGCAGGATTTGTAGTCGTAGATTTTGTTTGGAATGGCGGTGCCA[C/T]GGCCTCATGAGCTTCGATTCCCTGGGAGAAAGGTGATGGGGCAGGGATGGGAACAGGGTGTGACTAAATTACATA
>GSONMT00009409001,3'UTR,chrUn,639899946,T,C,0.844,0.125,0.632,0.368,0.735,0.265|3,2.913,chrUn_p10,39906006,C,T,0.514,0.486,0.348,0.652,0.556,0.444|3,1.114,reverse,forward
AGTGCACTGTGTAGGGAAGAGGGTTCTATTGGTGACATAGATGTGATGTCATAGTGCACTGTGTAGGGAACAGGG[T/C]TCTATTGGTGACATAGATGTGATGTCATAGTGCACTGTGTAGGGAACAAGCTCTATGATGTTCTACTTTCCTTTC
>GSONMT00072640001,3'UTR,chrUn,1054404511,T,C,0.561,0.439,0.549,0.451,0.639,0.361,0.610,0.390|4,1.439,chrUn_p17,34406491,T,C,0.550,0.450,0.467,0.533,0.232,0.768|3,0.712,forward
CTAAAATCAAAATACAGGGATATCTCCATTCAAATTAGCCTCATTAACATCAAATTGTAATGGTTGAGTCCTCAG[T/C]CTGCCTATCTTTAGGAGTTTCACTGATTCCATACCCTGGTAGCTTGTCATTGTATCACCTGGATGGAAATGGCTG
>GSONMT00010625001,3'UTR,chrUn,908659764,C,A,0.514,0.486,0.500,0.500,0.238,0.762,0.419,0.548,0.522,0.478|5,0.791,chrUn_p15,8662044,A,C,0.862,0.138,0.800,0.200,0.591,0.409|3,0.332,reverse,forward
TTTGTTCCTATATAGAAACACATATATGATTGGTGGGTTGCTTCTAGCACTTGAATCCGGTCTAAAAGCGTTATA[C/A]ACCAGGTTCTTAGACTTCTAGTAGCAGTAGCTGTACAGTACTTTTTTGTTTAGAATCATAAACATGTTAACTGTT
>GSONMT00027418001,3'UTR,chrUn,242736541,G,T,0.541,0.459,0.312,0.688,0.394,0.606,|3,0.712,chrUn,242736541,G,T,0.735,0.265,0.692,0.308,0.750,0.250,0.694,0.306,0.591,0.409,|5,2.247,forward
TTTTATTTTGATGTGCGTTTAGTCTTTTTTTTCCCCCATATCACATATCTCTGGTCATTTCTGTGTACTAGTACT[G/T]TAGTATCTGTGTACTAATTGGCCATCACTGGCTGGAATTGCTGGTTCGAATACTGCATGTTGTTCAAACTGAAAT
>GSONMT00025051001,3'UTR,chrUn,1086859660,A,G,0.513,0.487,0.309,0.691,0.152,0.848,0.101,0.886,0.155,0.845|5,0.328,chrUn_p18,6866680,G,A,0.748,0.252,0.761,0.239,0.634,0.366,0.256,0.744|4,0.667,reverse,forward
GGTTAAACTACTACAGCACACTGTGACGGGACAAAGACAGGAAAGTTGTGGAAGGGGATATTTCCATTATTAAAC[A/G]TGAAAAAAAAACATTCAGTACTTCAGGTTAACATAGTTCTACACGCTTTTACAGTCAAACTCTAACGTGACATGT
>GSONMT00043150001,3'UTR,chrUn,799685912,T,A,0.945,0.055,0.898,0.102,0.851,0.149|3,8.804,chrUn_p13,19687712,T,A,0.822,0.178,0.636,0.364,0.900,0.100|3,3.673,forward
GGAGTAAGGGAGCATTTCTAGAGTATTGGGATGTGACAGGTGTATTCAATTATTCCCTTTTCGTTCTGAGCACAG[T/A]GCAGAGATACAGTTAAACCCCATAGGCTGGGCCCTGGTGGCGCTCCAGCTAGAAGTCACCCGTACACAGATCTAG
>GSONMT00059660001,3'UTR,chrUn,320588625,C,G,0.727,0.273,0.778,0.222,0.357,0.643|3,0.621,0.379,forward
GTCATATCAAAACAAAACACAGTATATATTTCTCAAGACAATCCACTCTGCGTTTACATTTAAAAACAGAAGTCA[C/G]GTGTGAACATTCAAAACACTTTTCATGAAACTACAGTATACGTAGTCATAGCTAGTTGCTGTGCTTTGGTTGTCC
>GSONMT00058932001,3'UTR,chrUn,636937839,A,T,0.542,0.458,0.375,0.625,0.462,0.538,0.647,0.353|4,0.506,0.493,forward
CTTATTGCTCCTGTGCAAAGGGCAGGGAGGTGGGTAGCAGTTATACGACTGGAGTAGTAGGTGCTTAATCGTAGT[A/T]GTTGTTGTTGTTGTTGTTGGGGTAGATTGAGTGGAGTAGTAGTGTGTTTTTTTTACTGCCCGTTGGTAGCCTGTC
>GSONMT00018656001,3'UTR,chrUn,270128481,C,A,0.540,0.460,0.442,0.558,0.196,0.804,|3,0.647,chrUn,270128481,C,A,0.804,0.196,0.676,0.324,0.523,0.477,0.327,0.673,0.667,0.333,|5,1.494,forward
AAAGGATACAGGACTTTCTTACAAAAAAAAAGGTAAAATGAAATACAAATTGTTGAATGTACAATATGTACCTGA[C/A]CAAACAGGGCTTTTTCACAGCAAACAGGGTTGCCAGACATTCCATTAACTCTTTTGGGGAAAAAACAATAAACTC
>GSONMT00020623001,3'UTR,chrUn,413836448,A,G,0.615,0.385,0.875,0.125,0.688,0.312,0.462,0.538|4,0.660,0.340,forward
GATGCTCCACACAAAACAATGATTGACCAAATCTAATGCAAGTCCAGAAAACAGCATGGCAAATTTGATCCATTT[A/G]AGAGATAGATAATGAAGCAGCGAAACCACAAATTAGAGATCAAATTCATGCGTTCTGTCATAATGCTCTTACACT
>GSONMT00059294001,3'UTR,chrUn,308447201,C,T,0.524,0.476,0.762,0.238,0.600,0.400,|3,1.695,chrUn,308447201,C,T,0.400,0.600,0.500,0.500,0.429,0.571,|3,0.795,forward
TGAACAACAATCTCCCGTCCGCGTCTCAGTGGAGCGGTAATATGGTACAACTGATCTATAGACGTCAGGGTGGTG[C/T]CTCTTATATCTAATACATGTCCTCTTCCTCTCTGATATATACACCAGGTTAGAGTATATATATATCTATATCAGC
>GSONMT00057153001,3'UTR,chrUn,7949499,T,C,0.734,0.266,0.576,0.424,0.865,0.135|3,2.636,chrUn_p0,7949499,C,T,0.622,0.378,0.381,0.619,0.338,0.662|3,1.237,reverse,forward
CTTTGTACTGTGAAATAACATCAACAGTGATGTCTAATCCTGTAGTATCTAGGTATCTAATAAATCGACTGTGTG[T/C]ATCCGTTGTATCTGTTGTTTGCAATATAGTAAAATAAGGCTCTTTCTGTCTATCTGTTGTACTTTGGTCATGTTA
>GSONMT00059526001,3'UTR,chrUn,818549235,T,A,0.833,0.167,0.750,0.250,0.750,0.250,|3,3.505,chrUn,818549235,T,A,0.667,0.333,0.100,0.900,0.810,0.190,|3,1.110,forward
ACCATTTCAGATTGGCTCATAACAGCTACTACACCCAGGGCTGCGTTCAGGACTGCAGTGTAGTGTTGCACAGTC[T/A]CATCAGCGCCGGTCAGCTACTGAACTGGAAGGAATGCCAGGCATGGAGACAGGCTCACACAGCTCTGGGTAGAAG
>GSONMT00024594001,3'UTR,chrUn,5257824,A,C,0.957,0.043,0.702,0.298,0.925,0.075,0.790,0.210|4,0.843,0.157,forward
CTTTATTTAAAATATAAAGTTTATTCATCTTATTGCTCATGATGAAATGTGGCGTGCCTTGAATTTTTATAACTC[A/C]AAGTCCTGCTCAGATGCCCCCTACTGTTTGGTACACTTTGTTTGAATGGCAACCTACTTTTCTTTGTCAGACTTC
>GSONMT00017148001,3'UTR,chrUn,956702466,A,G,0.067,0.933,0.333,0.667,0.000,1.000,|3,0.153,chrUn,956702466,A,G,0.000,1.000,0.333,0.667,0.500,0.500,|3,0.385,forward
AGCTGGACTGTTTAAAGGCACTTAGAAAATGTGTTCCTCATCAATATTTTGCAGCAGGTGTATAAATTAATCTGT[A/G]GCTGGCTCATATGCTCATACAATAACACAATTTAAAGTGCTTTCATATTATGGAAAATGCATTTAATTTGGATTG
>GSONMT00044781001,3'UTR,chrUn,14751506,A,T,0.600,0.400,0.000,1.000,0.000,1.000,|3,0.250,chrUn,14751506,A,T,0.379,0.621,0.233,0.767,0.846,0.154,0.296,0.704,|4,0.783,forward
ACCAGTTCTGCTTGTAAACTGTGACATCATTGCAACCCATTTTGCCCCCCTGGATACAGATGTAAAACAGGATGT[A/T]GCATTTCATAAGCCGAAAGCTCTGCATATTAGCATAATGTACTTTGAGTATATACGACACAAGTATTATACTTTT
>GSONMT00027468001,3'UTR,chrUn,843972149,T,G,0.810,0.190,0.900,0.100,0.549,0.451,0.720,0.280,0.954,0.046|5,3.695,chrUn_p14,3972809,T,G,0.606,0.394,0.704,0.296,0.282,0.718|3,1.132,forward
TGTTTTGTTTACTATTTGGCATTTTCCCATTTTGATATTTGACAATCTGAATGTGATCACCACCTGTAATCCTAC[T/G]ATTTATAATCGTAGCAGGTGGTTATGGCATAGTCATGCCACTAGGGGGTAGCACATTCTAATCTGTAAAACCCAG
>GSONMT00058932001,3'UTR,chrUn,636937349,G,A,0.600,0.400,0.172,0.828,0.500,0.500,0.227,0.773,0.520,0.480|5,0.678,chrUn_p10,36943409,A,G,0.812,0.188,0.789,0.211,0.696,0.304|3,0.305,reverse,forward
CTGGGGAGAACAAGATTCACAAAGCAACAAATACAGCAGTAAACCTTGTACATTACATCTGATTGGTCTCTTGAC[G/A]TGAACCATATGTTCCTGTGTTTAAGTACAAGTGTGGCCGGGTTAGTGCTGATCTCCATAGCACCATAACATCCTC
>GSONMT00019296001,3'UTR,chrUn,212885441,G,A,0.944,0.056,0.940,0.060,0.962,0.038,0.943,0.057|4,0.947,0.053,forward
GGAACAGTCTGACTGGGAATTATGGAACTGTGAAAAGTCTGACTGGGAATTATGGAACTGGGAACAGTCTGACTG[G/A]GAATTATGGAACTGGGAACAGTCTGACTGGGAGATGTTACAACTTAGAAGCTCATAACAAACTGTTTTAGACATC
>GSONMT00041882001,3'UTR,chrUn,379403448,A,G,0.625,0.375,0.840,0.160,0.526,0.474,|3,1.976,chrUn,379403448,A,G,0.364,0.636,0.733,0.267,0.167,0.833,0.722,0.278,0.364,0.636,|5,0.887,forward
CACTTCTGGTTTTCATCCTCTCCTTCTAATCAGGGACTAATTCAGACTTGGGACACCAGGTGAGTGCAATTAACT[A/G]CTAGGTAGAAACAAAAAACTGAAATGTTTTGGCATTCCAGGGCCGGAATTGAATAACACTGTCATAAATCATAAC
>GSONMT00056923001,3'UTR,chrUn,209113512,A,C,0.739,0.261,0.837,0.163,0.757,0.243,0.544,0.456,|4,forward
TAAGCAGTTCCTTTGTATAATCCCATGCTGACATTCAATAGAAGCTAGTTGTCTTCTTGATTGTGGTGAAACATA[A/C]TTCCCAACAGAAAACATACTGCCATATGTTAAATAGTCAAATACATGCATTTTAATTATGTAATTTCTTACATTT
>GSONMT00009227001,3'UTR,chrUn,404715000,G,T,0.575,0.425,0.574,0.426,0.623,0.375,0.992,0.008|4,2.244,chrUn_p6,44716080,G,T,0.643,0.356,0.312,0.688,0.598,0.402|3,1.075,forward
ATGGCATTAGAGGACCCCAGATTTGGCCCAGTGTAAACCAAACCAGCCTCAGAGTTTGTTCTTTGGAACACAGGG[G/T]CAGAGGTCAATCTATCTCCTCTATTTTCCATCCCCACAAATCCCCAGACATCACAGACTGTTAAGTAGCATCCAT
>GSONMT00033050001,3'UTR,chrUn,235735898,A,G,0.812,0.188,0.589,0.411,0.836,0.164,0.776,0.224|4,0.753,0.247,forward
TATGTCCAGTCTATGGATGTGGCTGCCTTCAACAAGATCTAAAACTCAAAACACTTACCAACAAAGACACTGAGC[A/G]CTTTGGAGTTGTAATAAAAAGCACTTCAGATGGAAAATGTTTGTTACATATTCTGACAAGTGGTTCTGCCTGGTT
>GSONMT00002736001,3'UTR,chrUn,1058299840,C,T,0.510,0.490,0.553,0.447,0.707,0.293|3,1.439,chrUn_p17,38301820,T,C,0.500,0.500,0.618,0.382,0.709,0.291|3,0.642,reverse,forward
TGTGGAGCCCTGTAGGTCACTGGACAAGGAAAAGGGTGTCCTTTGAGATTTGCCCCCAGTCTCATCAGTAAACTG[C/T]TAGTTTAGTGCAATCTCAGCTACACGATGGTTAAACCCAGTACAGTGTTAACATGCCGCCCTCTAGCACTCTGCA
>GSONMT00014794001,3'UTR,chrUn,844897535,A,C,0.235,0.765,0.688,0.312,0.312,0.688,0.143,0.857,|4,0.525,chrUn,844897535,A,C,0.762,0.238,0.385,0.615,0.500,0.500,0.667,0.333,|4,1.375,forward
TCACAATCCATTATATTCTCCTCAGTTTGAGTCTGTACCCTCTCTCACTTGTCCTTACTTTGTTAGTATCAAACC[A/C]CAGTCAATCAATAAGAGTTTCCTATTCATTTTAGTCCAATAATCAATCAACAAAACAGTTTAAAAAGCCTCTGGA
>GSONMT00023015001,3'UTR,chrUn,1103897177,T,C,0.750,0.250,0.625,0.375,0.611,0.389|3,0.662,0.338,forward
TTTATACATGTGCAGCGTTCAACTAGTTTTCAAGTCGAAAATGTCAGAGTTTCCTAGTTCCGACTTGCACATGAA[T/C]GTGGCATATGGCACCAATCATGAGTTACATTTAAAAATACATCCATTGGCTGAACTCTGCTAGACTGGCTGTCTG
>GSONMT00040857001,3'UTR,chrUn,979421987,T,C,0.593,0.407,0.435,0.565,0.818,0.182,|3,1.597,chrUn,979421987,T,C,0.368,0.632,0.833,0.167,0.000,1.000,0.464,0.536,|4,0.712,forward
GACAGTTTGCAATAACCTCTCATTTCTGTCCCCCAGGTGGCACACAAAGTCTTCCATTCTGTCAAATAAAGTCCA[T/C]CCAGCTCCCTGCACTACTGGCAGAAATTCCCTGTCAGATATAGAAACAAGTACCTGGTTTTAAATGAAACCTCTA
>GSONMT00004885001,3'UTR,chrUn,992540845,T,G,0.500,0.500,0.523,0.477,0.048,0.949,0.524,0.476|4,0.664,chrUn_p16,32549605,T,G,0.590,0.410,0.544,0.456,0.776,0.224|3,1.755,forward
ATATTTTTTGGGGGGTTTCCAAGACTACCTAATAAAGTCTCATCTGAGGGCTTTGTGGTATACTGTTTATATTGG[T/G]TTGGGTTCCAAAACGAGTTTATACAGGGTGGTAAAATATTTGGTAAGTAGTACCTGAAAGAAATCGCAGGCTCTG
>GSONMT00009297001,3'UTR,chrUn,153856736,T,C,0.824,0.176,0.889,0.111,0.535,0.465,0.174,0.826,|4,1.538,chrUn,153856736,T,C,0.889,0.111,0.776,0.224,0.794,0.206,0.571,0.429,|4,3.132,forward
TTATTTATCATATGGAAAACTTAATGAACAAGAGGCCTTGACAGAAAATTGTTTCCTTTTACCAAGTTAGACTTT[T/C]CAAAAGGCATTGAATTGGTGGAATGACCCAGGTATGGTTGATAGCAGTGGTTTCGCCTTGCTTAACATGGGTTTT
>GSONMT00050253001,3'UTR,chrUn,645024332,G,T,0.792,0.208,0.548,0.452,0.238,0.762,0.533,0.467,0.462,0.538|5,1.062,chrUn_p10,45030392,T,G,0.594,0.406,0.167,0.833,0.174,0.826|3,2.205,reverse,forward
ATCATTCTGGCATGTAAATACTAATCTAAATCAAATATCTAAGCTTTATTATAATGGAAAAGGGGAAATGTGCAC[G/T]TTGCTTTCTAAACTCAAATGAGTTTATTTCTCATAGTCAATTTTATAATCAAATGGACGCAAAATATGAATATTT
>GSONMT00034470001,3'UTR,chrUn,606773489,G,C,0.133,0.867,0.000,1.000,0.238,0.762,|3,0.142,chrUn,606773489,G,C,0.136,0.864,0.000,1.000,0.227,0.773,0.538,0.462,|4,0.290,forward
ACTTGCTCGTATTCAGAGAGACAATTTAGTCAACTCTGTACTTATGTTGGTTGATATTTACCAAGAGCCTCTTTA[G/C]AGGACATTGTTTCAAGTGAATAGGGGTATCTGCATTGGGAAATAATTATACAAAATATTTCAATAACTTATTGTT
>GSONMT00012098001,3'UTR,chrUn,691705148,A,C,0.542,0.458,0.659,0.341,0.898,0.102,|3,2.333,chrUn,691705148,A,C,0.270,0.730,0.200,0.800,0.288,0.712,0.465,0.535,|4,0.441,forward
ATTATTGATCCTCTTTGACTAAATTAGATCGATAAGACTCCCTTTTAGAGTTCCAAATAAGAATATTTTCCATCA[A/C]CAAAAGTAACAATCCCCTGATTTTGTGTTGATGTACTGTAGGCAATTATGTTGTTTTTTTTCTCCTCTTAAATTT
>GSONMT00020817001,3'UTR,chrUn,81048859,T,C,0.688,0.312,0.739,0.261,0.703,0.297,0.412,0.588,0.838,0.162|5,2.086,chrUn_p1,21048979,T,C,0.604,0.396,0.129,0.871,0.670,0.330|3,0.880,forward
GGAACTATATAAAAAGCATAGTGTGCCAGATCTGATTCACCCAAAATATGTTGACATACATGTGATTTAGCATGT[T/C]TGGGACAATAGCACCACCCGAATAATCCAATTTTAAATTCATATATATATTTTTTCAGGGGGTGCCGCAGCCATG
>GSONMT00045337001,3'UTR,chrUn,308321189,T,G,0.129,0.871,0.795,0.205,0.094,0.906,|3,0.513,chrUn,308321189,T,G,0.875,0.125,0.461,0.539,0.348,0.652,0.892,0.108,0.587,0.413,|5,1.725,forward
AAAGCTGTGTGCACCTACGCCCAGGACTTCTTGCCAAGCGGTGCATGTGCCATCCAATGAGCTTCTATTAGTCTG[T/G]GCCCTCCAATTAGCTAACAGCAACACATACTGTAGTAGGGCTCAGAACCTAATTTTGATCTAGTCTCCCAACCTT
>GSONMT00024730001,3'UTR,chrUn,977616494,A,T,0.517,0.483,0.360,0.640,0.625,0.375|3,1.004,chrUn_p16,17625254,T,A,0.773,0.227,0.739,0.217,0.800,0.200|3,0.279,reverse,forward
TGGATGTTTTTGCAGTTATCATTGATATGAAGTTTCAACCTTGGTTTTCCCTTTGCTCATAAATACTATACGTGG[A/T]ATATTTCACATGTTCAATAATAAACTGGAACTTATTGTAACCTTCAGAGAATTGTGCAAAATGGAGTGTTTTGTT
>GSONMT00035503001,3'UTR,chrUn,430249108,C,T,0.167,0.833,0.152,0.848,0.143,0.857,0.000,1.000,|4,0.130,chrUn,430249108,C,T,0.100,0.900,0.000,1.000,0.128,0.872,0.000,1.000,|4,0.060,forward
ACTAGGCTTGGCTGAACACTGCTCCAGACTTAGGCCACCACAGACTGTCTGATAAAAGACAGCTTAAGACCGCTT[C/T]AGATGGTCCAAGGCCTATGCCACCATTGACCGCTCGCCTCAGACCTGGTTCAGAGCCCGGCCAGGCCACCACAAA
>GSONMT00018633001,3'UTR,chrUn,514568480,T,G,0.462,0.538,0.000,1.000,0.263,0.737,0.207,0.793,|4,0.304,chrUn,514568480,T,G,0.296,0.704,0.556,0.444,0.100,0.900,0.625,0.375,0.733,0.267,|5,0.859,forward
ACAACCTGTATAAGCAAATCACCAACAGCCGCCACCACAGTTCAACCAACCAATCCTGTGTCTCTCAGTACTGTA[T/G]ATGTCAGGTGAAGAGCATGTAGTGATGGGGGACTGAGGGGTTGGCTGTGTCTCAAATGGTACCCTATTCCCTATA
>GSONMT00058025001,3'UTR,chrUn,507114093,A,G,0.514,0.486,0.766,0.234,0.395,0.605,0.744,0.256|4,1.532,chrUn_p8,27128253,A,G,0.740,0.260,0.924,0.076,0.870,0.130,0.642,0.358|4,3.854,forward
TGAGAGCGGCGTGTAAACGCTCGTACTGTAAATGGTTAATAAGGAAGGAGAAACCTAGTACTTGGGAAACGAAAA[A/G]GACTGAACCTGTCTGATACAAATGGAAAGATGAAAAATAAGAACTGTGTCAAAAAGGAGAAATGGTATGAAAAAA
>GSONMT00012271001,3'UTR,chrUn,357715967,C,T,0.853,0.147,0.758,0.242,0.432,0.568,0.808,0.192,|4,2.484,chrUn,357715967,C,T,0.552,0.448,0.407,0.593,0.138,0.862,0.595,0.405,|4,0.733,forward
GGGTTGCTTGGACACCCAGATCAAGCCTTCCCCTGGACTAAAAATGCTCGCTAAATGGAGAATCTCCATTGAAGG[C/T]GTGTGTTAATCCGGGAATAGGCCTCAATTGGGGTCTGGAAGATCTAATCTAAGGCTGCAGAGTCAGTGTAATAGA
>GSONMT00069417001,3'UTR,chrUn,387773208,A,C,0.080,0.920,0.483,0.517,0.000,1.000,|3,0.232,chrUn,387773208,A,C,0.138,0.862,0.000,1.000,0.000,1.000,0.259,0.741,0.000,1.000,|5,0.086,forward
TAATATCCTTCATTTTCTAAGTTGTTAAGATCAAGGTTGTATGTGTGTTTATGTTCCTTCAAACCAAAGGGTCTG[A/C]GTTACAAACAGAAATACATGTGTGAGTAAGTACTGTACAAGGGGACTAAGAGGCTGCAGTAACACAAGTTTGAAT
>GSONMT00008753001,3'UTR,chrUn,650855440,G,A,0.750,0.250,0.700,0.300,0.636,0.364,|3,2.279,chrUn,650855440,G,A,0.688,0.312,0.000,1.000,0.688,0.312,0.412,0.588,|4,0.808,forward
CAGAAACAAAAATCAGCTTACTGACCTAGTCAACAGAACAAGAATATGACTCATCTCTTTCGGGGTGCATGTGTC[G/A]CAAATTCATTGAGAAGTTTGTCACAAAATAAGTAGGCCTACTTTAGTTACTACACAGCTATTCCCTATTTAATAT
>GSONMT00009409001,3'UTR,chrUn,639900611,G,A,0.860,0.140,0.239,0.761,0.353,0.647|3,0.938,chrUn_p10,39906671,G,A,0.717,0.283,0.661,0.339,0.658,0.342|3,2.115,forward
CTCTGAAATCTTCATTCACCATGATTCCCTAGGGTCTTCCTTCAGTTATCCCCGTTTTAAAAAAGACCACTCTAC[G/A]CTATTTGTGAACTGTTTCCCACTGAGAAACGACAGCTCCAGTGGAAATACATTCAGGTTAATGCAGTTTGCAGAC
>GSONMT00027418001,3'UTR,chrUn,242736540,T,C,0.541,0.459,0.312,0.688,0.375,0.625,|3,0.692,chrUn,242736540,T,C,0.743,0.257,0.692,0.308,0.750,0.250,0.694,0.306,0.591,0.409,|5,2.268,forward
ATTTTATTTTGATGTGCGTTTAGTCTTTTTTTTCCCCCATATCACATATCTCTGGTCATTTCTGTGTACTAGTAC[T/C]GTAGTATCTGTGTACTAATTGGCCATCACTGGCTGGAATTGCTGGTTCGAATACTGCATGTTGTTCAAACTGAAA
>GSONMT00039917001,3'UTR,chrUn,1009071633,G,A,0.818,0.182,0.359,0.641,0.280,0.720,0.228,0.772,|4,0.727,chrUn,1009071633,G,A,0.000,1.000,0.595,0.405,0.000,1.000,0.296,0.704,|4,0.287,forward
TGTTTCCACGGACACCCCGTCAAAGAGTTCATCACCTGTTTGCAGAACCACCCTGAACACATGTGACTGACTGAA[G/A]GATGCTGGGACGCTTTAAATGTTGGAACCAGCCGAAGGAGGCGAGGCTGACGAGGAGCGGGTTGGACGATGATTC
>GSONMT00049198001,3'UTR,chrUn,697980044,T,C,0.810,0.190,0.714,0.286,0.773,0.227|3,0.766,0.234,forward
ACCATGTGAAGCCGTGCATGAGCTTGGCAAGTATGCATGCTTCAGATGATCTAAATCTGAAAGTAATAGCAGAAC[T/C]TTGAAAAGTTGATGGAATTATACTTTCCTGTGGACATACTGTCTTACATTCCTACCTGCAAAAGGACCAACCACA
>GSONMT00019296001,3'UTR,chrUn,212885365,T,G,0.852,0.148,0.553,0.447,0.688,0.312,0.775,0.225|4,2.534,chrUn_p3,32873425,T,G,0.833,0.167,0.885,0.115,0.821,0.179,0.875,0.125|4,5.803,forward
CACAAAAAAAACATTATTTTACAGTAACCTTCCTGTTTAATGCTGTGTTCATGTGCTGCTTGGAATTGTAGAACC[T/G]GGAACAGTCTGACTGGGAATTATGGAACTGTGAAAAGTCTGACTGGGAATTATGGAACTGGGAACAGTCTGACTG
>GSONMT00023528001,3'UTR,chrUn,193385461,C,T,0.721,0.279,0.809,0.190,0.583,0.417,0.518,0.482|4,1.924,chrUn_p3,13373521,C,T,0.962,0.038,0.816,0.184,0.908,0.092|3,8.524,forward
AGATGCACTGGATGTCCTACGGTCTGCTTTCGTGTTATGTGAATTATGTTGTCACATTCGCATTCTTCTCATGTC[C/T]TGTCCTCTCACAGCGGACTGTTGTTAGGTTCTCATGTCCTGTCCTCTCACAGCGGACTGTTAGGTTCTCATGTCC
>GSONMT00012271001,3'UTR,chrUn,357715727,C,A,0.864,0.136,0.714,0.286,0.886,0.114,0.771,0.229|4,0.809,0.191,forward
TACAAATATTTTTTAAAACGTCTGTGACATTACGGATGCCTATAGTTCTATTTAAAAAATAATGACAACATTGTT[C/A]AAATCTAGATCAAACCTTGTTTTTCTTCACAGTGGGGGTTATTGTGTAGCTGTGTGCAGGTGGACATATTTTCTA
>GSONMT00058025001,3'UTR,chrUn,507116638,T,C,0.727,0.273,0.788,0.212,0.629,0.371,0.558,0.442|4,2.077,chrUn_p8,27130798,C,T,0.524,0.476,0.516,0.484,0.394,0.606,0.552,0.448|4,1.012,reverse,forward
AAATGACAAAAGAGGACACTGACAAAAACAAAACTAAAATAAAAACAGACAAAAAAATAAAATAAGAGGGTCCCC[T/C]CTTTCTTCTTAAACTGTATATAGGCTTTAATATCACTCCCTCCATCTCTCTTTCTCTAGGCCTCCATTTTCTCTT
>GSONMT00009409001,3'UTR,chrUn,639900686,T,C,0.647,0.353,0.364,0.636,0.412,0.588|3,0.901,chrUn_p10,39906746,C,T,0.838,0.162,0.846,0.154,0.542,0.458,0.688,0.312|4,0.374,reverse,forward
GCTATTTGTGAACTGTTTCCCACTGAGAAACGACAGCTCCAGTGGAAATACATTCAGGTTAATGCAGTTTGCAGA[T/C]GACCCACTTCCTCGTTTGATTTCAGCTCTCCGGGTGTTTCTGCCCGATTAGATACAATCTGACCCAACCATCCAT
>GSONMT00006895001,3'UTR,chrUn,48724212,T,C,0.100,0.900,0.615,0.385,0.000,1.000,0.000,1.000,|4,0.218,chrUn,48724212,T,C,0.214,0.786,0.000,1.000,0.000,1.000,0.071,0.929,|4,0.076,forward
AAGGGAATATACACTATATATACAAAAGTATGTGGACACCCCTTTAAATGAGTGGATTTGGCTATTTCAGCTACA[T/C]CCGTTGCTGACAGGTGTATAAAATCGAGCACACAGCCATGCAATTTCCATAGACAAACATTGGCAGTAGCCTTAC
>GSONMT00005723001,3'UTR,chrUn,625757931,A,G,0.471,0.529,0.056,0.944,0.355,0.645,0.500,0.500,|4,0.529,chrUn,625757931,A,G,0.133,0.867,0.000,1.000,0.156,0.844,0.000,1.000,|4,0.078,forward
AACATCCTGGCCCCACTATTGTCTGTTCTGAGGTTGACTCAACATAGCAAGTGTGTTCATTTCAGCTCACAAGGC[A/G]CATCAGGTTAATTTTAGCTCGACCTCTGGATGGGACAGGTGGACAATACCAGGTGCACAGTTGGGGGTAGAAAGC
>GSONMT00040877001,3'UTR,chrUn,108147872,A,T,0.609,0.391,0.693,0.307,0.774,0.226,0.817,0.182|4,2.620,chrUn_p1,48147992,T,A,0.616,0.384,0.574,0.424,0.548,0.452,0.846,0.153|4,0.546,reverse,forward
TTAGTAGTCTAGTGTTGATGCCCGTTTCCCAAGGCCCTGTGGATGTGACATGAGAATCTGAAATGTATAAATACC[A/T]CTGTAGAAGAACATTCATCCTTTTCCAAGACCTTGTCTTGAAACAATATGACGAAAAGCCCATTATTTTGTAAAT
>GSONMT00059916001,3'UTR,chrUn,406952855,T,C,0.397,0.603,0.409,0.591,0.206,0.794,|3,0.508,chrUn,406952855,T,C,0.561,0.439,0.588,0.412,0.571,0.429,0.574,0.426,|4,1.347,forward
CCTCTTTACAAACGACTCGTTTTTTTGATGTGATTCGGAGTCGTTCAGATGGTACGACGTTGCTTCACAATAGCC[T/C]AGCCAGAAATACAGTATTTATTGAGAATATTGAGTTACTTATCTCTTTTTTTTCCTCTCTAAAAATCAAGTTTTA
>GSONMT00020817001,3'UTR,chrUn,81048812,G,T,0.000,1.000,0.400,0.600,0.479,0.521,|3,0.414,chrUn,81048812,G,T,0.000,1.000,0.107,0.893,0.000,1.000,0.254,0.746,0.000,1.000,|5,0.078,forward
CCCTATGTAGTGCACTACTTTAGACCAAAGGCTCTGGTCAAAAGAAGGGAACTATATAAAAAGCATAGTGTGCCA[G/T]ATCTGATTCACCCAAAATATGTTGACATACATGTGATTTAGCATGTTTGGGACAATAGCACCACCCGAATAATCC
>GSONMT00044781001,3'UTR,chrUn,14751833,G,A,0.650,0.350,0.000,1.000,0.000,1.000,|3,0.277,chrUn,14751833,G,A,0.533,0.467,0.250,0.750,0.853,0.147,0.257,0.743,|4,0.898,forward
CCACGTGGAAACATTGAATAACAAGTGTTGAATAACTGCTCCTTTTCCCATGCACAGTACAGTATACGTAAGACA[G/A]AGATGAATGAAGAGTTGCTCGGCTGAAAAGCTGGTCTCCATGTGAAGTCATAACAGCTGTGGCTGGCTACCTTCT
>GSONMT00029545001,3'UTR,chrUn,819741943,A,G,0.667,0.333,0.375,0.625,0.077,0.923,|3,0.595,chrUn,819741943,A,G,0.688,0.312,0.769,0.231,0.556,0.444,|3,2.040,forward
TTGTGTTCACACGGTATCAAAAAAAAAAGAGTATAAGGAACGTCAGTAAACATGCTACGGTATAGTGTGAGGAAA[A/G]AAACGCTCAACCTGCAAGATGCTTTCCTCGTAGAGTTTAAACAATATTTCCTTTTTATTGTCTCAATCATTTTTC
>GSONMT00006895001,3'UTR,chrUn,48724516,G,A,0.379,0.621,0.500,0.500,0.391,0.609,0.211,0.789,|4,0.587,chrUn,48724516,G,A,0.810,0.190,0.556,0.444,0.476,0.524,|3,1.591,forward
GCTGCGAAGTGGTAGGCCACACAAGCTCAGAACGGGACCGCAGAGTGCTGAAGCACTTAAAAAACGTCCGTCCTC[G/A]GTTGCAACACTCAATTTCAAGTTCCAAACTGCCTCTGGAGCAACAAAAACTGTTATTTGGGAGCTTCATGAAATG
>GSONMT00027468001,3'UTR,chrUn,843971758,T,C,0.886,0.114,0.801,0.199,0.961,0.039,0.900,0.100|4,0.887,0.113,forward
TGGAATATCCAACTTGGATGTTCCATATGAACGGTTTAACGTCATGTTTTACAGCAAAAAAAAAAATGTTAGACC[T/C]GAGTTTCTGGTCATTCTGATAGCACATGAACATGGCATGATGCACTCACTGCTGCAGCTCTGTGTCCAAAACATT
>GSONMT00053040001,3'UTR,chrUn,115321941,G,T,0.000,1.000,0.000,1.000,0.667,0.333,|3,0.285,chrUn,115321941,G,T,0.300,0.700,0.562,0.438,0.357,0.643,0.300,0.700,|4,0.613,forward
TAGGAAGAGGTGTGCATTTTAATACATCCCCACAGGAGAAAGCCATCCCCATTCAGAGACCGTGGAGCATTAGAT[G/T]AATGTTATTTGGAGGTTAGGGGGCTAGTTCTCTTCTGAGTCACTGTCTTTCCGTGTGGGGAGAGTGGATCGAATC
>GSONMT00007397001,3'UTR,chrUn,690844364,A,C,0.294,0.706,0.000,1.000,0.000,1.000,|3,0.109,chrUn,690844364,A,C,0.294,0.706,0.000,1.000,0.000,1.000,0.474,0.526,0.462,0.538,|5,0.326,forward
AAAGGGCGTGGTCTTTGGCTACCAAACTTCAGCTTGCATCAAGGAAGAGAAGTGTGCTGTAACAGATGAAAAAAA[A/C]CACCTGTCGAATGCTGCTGAACACCAAAACAAATGACAACATTTTGTCTATATGCACAAACTTTTTCGACTGGGA
>GSONMT00031599001,3'UTR,chrUn,194317217,T,C,0.852,0.148,0.706,0.294,0.480,0.520,|3,2.115,chrUn,194317217,T,C,0.438,0.562,0.833,0.167,0.065,0.935,|3,0.802,forward
TGGACATCGGAAAACCAGGGAGATGAGGGAGAGACCGGAGAAGGGGAAAACTAATGGAATTGCACTGTTAATCTA[T/C]CTACACTCTTAAACACAAACAGCTTATAAACATCCACCTCCACTCCATCAACCCCTCCCCCCTCTGTATGACAAG
>GSONMT00008753001,3'UTR,chrUn,650855093,C,T,0.056,0.944,0.538,0.462,0.438,0.562,|3,0.524,chrUn,650855093,C,T,0.000,1.000,0.188,0.812,0.000,1.000,|3,0.067,forward
TGAATCAGCTGTGTAGAGCTAGGGCAAAAACCAAAACCTGTACACAGGGGGGCCCCAGGACTGAGTTTGGGAAAC[C/T]TGTTTTAGGATGCATTTGAGTAGGAAAACTGGTGAGATGTCTTCAATCATTCCACTGGAAGCATGTTGGGTGTAA
>GSONMT00019296001,3'UTR,chrUn,212885248,C,T,0.162,0.838,0.344,0.656,0.000,1.000,|3,0.203,chrUn,212885248,C,T,0.429,0.571,0.378,0.622,0.818,0.182,0.689,0.311,0.536,0.464,|5,1.326,forward
GTCTATAGGGAGGATGTTTAATGTTTAACTTTGATGTTTAAAACATATGGAGTGATGTCATATCCTGTTCTGTCT[C/T]TGATCTACAAACAACATAAAATAAGTTTGTTAAAAAAAACACACAAAAAAAACATTATTTTACAGTAACCTTCCT
>GSONMT00043755001,3'UTR,chrUn,873439747,C,A,0.903,0.097,0.947,0.053,0.899,0.097,0.867,0.133|4,9.516,chrUn_p14,33440407,A,C,0.574,0.426,0.612,0.388,0.303,0.697|3,1.016,reverse,forward
GCACTACTGTATTTATTTGTATGTTTTTCTACCGCACCAACATACTGTATATATGTCCTGTTTTGATTTGAAAAC[C/A]TCATGACTGTCTCATTTTAAAAGAAAACCTTTCCTGTAGATATAATGTACCAGACACCTTCCCTTTCCTCTCTAG
>GSONMT00025071001,3'UTR,chrUn,906460315,G,T,0.000,1.000,0.562,0.438,0.269,0.731,0.364,0.636,|4,0.427,chrUn,906460315,G,T,0.824,0.176,0.333,0.667,0.278,0.722,0.760,0.240,|4,1.217,forward
TGGGCTTATGGAGAGCAGAGCAGAGAGAGAAGATGTACAGCCTTGGAGACCACTGTTCTGTGTTCTGTGATGACT[G/T]GCCTATCCCTCTCCTCTCCTATCCCTGCTCAGGGCTCATCTGTGTGGTGCAGCAGCATAGAGACCATTGGAGGCC
>GSONMT00004885001,3'UTR,chrUn,992540800,A,C,0.667,0.333,0.185,0.815,0.961,0.039,0.460,0.540|4,1.315,chrUn_p16,32549560,C,A,0.723,0.277,0.559,0.441,0.814,0.186|3,0.431,reverse,forward
ACATATCTCCCCATAACTTAATTGAGCGTTTGACACAATTACGCAATATTTTTTGGGGGGTTTCCAAGACTACCT[A/C]ATAAAGTCTCATCTGAGGGCTTTGTGGTATACTGTTTATATTGGGTTGGGTTCCAAAACGAGTTTATACAGGGTG
>GSONMT00063815001,3'UTR,chrUn,332352932,G,C,0.947,0.053,0.900,0.100,0.857,0.143|3,9.101,chrUn_p5,32353592,G,C,0.857,0.143,0.675,0.325,0.778,0.222,0.760,0.240|4,3.310,forward
TGCAGTGTTAACAGTACTCCTCAGGTATTGTATTCGACAGCGCTCCTCTTTAGTCGTAACGATGTGTGGTGTTTG[G/C]GGTGTGGGTGTGTTTCTGATAATATTATGCGCTGCCAGTAGAGATGGACATCTAGCTGGAAGAGCGCACTGTTGT
>GSONMT00023044001,3'UTR,chrUn,557882668,C,T,0.706,0.294,0.343,0.657,0.610,0.390,|3,1.237,chrUn,557882668,C,T,0.783,0.217,0.814,0.186,0.659,0.341,|3,3.032,forward
AACACACCTTTCTGTCAATCAAAAGATGCCATCAGCTCTCTAAGCAAATAATACCTTGTATAACAAACAGTATGA[C/T]ATTGGACATGTCCCTAGTATACATGTAATACTTAATTAAACAGGAAAGGTATACACTGTGTGACGGCACTACTAG
>GSONMT00072640001,3'UTR,chrUn,1054405551,G,A,0.816,0.184,0.616,0.384,0.784,0.216,0.286,0.714,|4,forward
ACTCAGGAGCTCAGGTGGATCCTGTTTCCATTGATCATCCTTGAGATGTTTCTACAACTTGATTGGAGTCTGCTT[G/A]TCGTAAAATTAAATTGATTGGACATGATTTGGAAAGGGACACACCTGTCTATAGCAGGTCCCACAACTAACAGTG
>GSONMT00040877001,3'UTR,chrUn,108147873,C,A,0.612,0.388,0.702,0.297,0.777,0.223,0.818,0.182|4,2.663,chrUn_p1,48147993,A,C,0.614,0.386,0.572,0.428,0.536,0.461,0.848,0.151|4,0.556,reverse,forward
TAGTAGTCTAGTGTTGATGCCCGTTTCCCAAGGCCCTGTGGATGTGACATGAGAATCTGAAATGTATAAATACCA[C/A]TGTAGAAGAACATTCATCCTTTTCCAAGACCTTGTCTTGAAACAATATGACGAAAAGCCCATTATTTTGTAAATT
>GSONMT00002551001,3'UTR,chrUn,236913687,C,T,0.250,0.750,0.286,0.714,0.154,0.846,0.800,0.200,|4,forward
TCTGAAATAATGGAGAGAGAAGTCCGTAAACAGAACATCATGTCTAAAAATAGACGCAGAGACAGATCACTGTCA[C/T]ATGATGCATCATCATGATGATGTGGCAAGTGAAACAACCTTCTGAAAGGTCTAGATCTTGAAAACTTGATTGCTG
>GSONMT00006895001,3'UTR,chrUn,48724372,A,T,0.842,0.158,0.391,0.609,0.467,0.533,|3,forward
CAGTGACTTTCAACATGGCACCGTCATAGGATCGCACCTTTCCAACAAGTCAGTTAGTCAAATTCCTGCTCTGCT[A/T]GAGCTTCCCCGGTCAACTGTAAGTGCTGTTATTGTGAAATGGAAACGTCTAGGAGCAACAACGGCTCAGCTGCGA
>GSONMT00004885001,3'UTR,chrUn,992540777,T,G,0.972,0.023,0.302,0.698,0.568,0.432|3,1.599,chrUn_p16,32549537,T,G,0.558,0.442,0.255,0.745,0.532,0.468,0.406,0.594|4,0.779,forward
GTCTTGTTAGTATCTTATCTCATACATATCTCCCCATAACTTAATTGAGCGTTTGACACAATTACGCAATATTTT[T/G]TGGGGGGTTTCCAAGACTACCTAATAAAGTCTCATCTGAGGGCTTTGTGGTATACTGTTTATATTGGGTTGGGTT
>GSONMT00058315001,3'UTR,chrUn,136406369,G,A,0.222,0.778,0.371,0.629,0.000,1.000,|3,0.247,chrUn,136406369,G,A,0.029,0.971,0.595,0.405,0.000,1.000,0.300,0.700,0.875,0.125,|5,0.562,forward
GTGACATTAACAAAAATCTCCTGTATTACAATCTTTCTCGATAAGTAATTATTGATAATTACAGGGAAACAGAAC[G/A]CTCAGAACTTATTCACCCCCTCAACAGTGGTTCTCTCCCTCATAACCAACTAAAACTAACATAGCAGGAATAGAG
>GSONMT00025071001,3'UTR,chrUn,906460314,T,C,0.000,1.000,0.562,0.438,0.269,0.731,0.364,0.636,|4,0.427,chrUn,906460314,T,C,0.824,0.176,0.333,0.667,0.278,0.722,0.760,0.240,|4,1.217,forward
CTGGGCTTATGGAGAGCAGAGCAGAGAGAGAAGATGTACAGCCTTGGAGACCACTGTTCTGTGTTCTGTGATGAC[T/C]GGCCTATCCCTCTCCTCTCCTATCCCTGCTCAGGGCTCATCTGTGTGGTGCAGCAGCATAGAGACCATTGGAGGC
>GSONMT00057475001,3'UTR,chrUn,136731075,T,G,0.176,0.824,0.250,0.750,0.417,0.583,|3,0.391,chrUn,136731075,T,G,0.000,1.000,0.000,1.000,0.000,1.000,0.357,0.643,|4,0.098,forward
TTATATGATTACTCTAGCCCAAAGCTGAAAGGTTTATAGTATGATGACCCCAGTCCTGGCAGCTCCTATGTAATG[T/G]GATCAGAGAAATGGAGGAGACCGTAAGATCGAGGGGCAGACGGGTTGAGGGGAGCACCCTATTTTATTCCGAAAG
>GSONMT00019296001,3'UTR,chrUn,212885396,G,T,0.594,0.406,0.503,0.497,0.658,0.342,0.473,0.527,0.537,0.463|5,1.237,chrUn_p3,32873456,T,G,0.726,0.274,0.596,0.404,0.548,0.452,0.645,0.355|4,0.590,reverse,forward
CCTGTTTAATGCTGTGTTCATGTGCTGCTTGGAATTGTAGAACCTGGAACAGTCTGACTGGGAATTATGGAACTG[G/T]GAAAAGTCTGACTGGGAATTATGGAACTGGGAACAGTCTGACTGGGAATTATGGAACTGGGAACAGTCTGACTGG
>GSONMT00005011001,3'UTR,chrUn,114515049,G,A,0.822,0.178,0.763,0.237,0.611,0.389,0.630,0.370,|4,forward
ACGGCATGGCCGAGTACCTGTTTGACAAACACACTTTGGGGAAGGAGCGCGAATAGATAGACCCTCCATTTTCTT[G/A]CTGTAGTTCTGTCTTGCTTGATAGATCTGACTAGTCTATTTTTCTGTCAGGGACTGGCATCAATAAAGTTTATCC
>GSONMT00006716001,3'UTR,chrUn,106368257,C,T,0.836,0.164,0.667,0.333,0.261,0.739,0.840,0.160,|4,1.865,chrUn,106368257,C,T,0.304,0.696,0.393,0.607,0.364,0.636,|3,0.548,forward
GGGAATATCAGCAGAATCTGGCCTTATGATGTATTTCCAACTCAAACCAGCAAGAGGATGTAACATGAAAAGGGG[C/T]GTGTTCAGAGGCTACAACAACAAGAGAAAGAAGCACTACGGTCTTTTATTTTTTACAGTTTTATGACGGTAGCTA
>GSONMT00009409001,3'UTR,chrUn,639900681,G,A,0.605,0.395,0.211,0.789,0.358,0.642,0.241,0.759,0.261,0.739|5,0.504,chrUn_p10,39906741,G,A,0.521,0.479,0.341,0.659,0.838,0.162|3,1.309,forward
TCTACGCTATTTGTGAACTGTTTCCCACTGAGAAACGACAGCTCCAGTGGAAATACATTCAGGTTAATGCAGTTT[G/A]CAGACGACCCACTTCCTCGTTTGATTTCAGCTCTCCGGGTGTTTCTGCCCGATTAGATACAATCTGACCCAACCA
>GSONMT00063815001,3'UTR,chrUn,332352898,G,T,0.273,0.727,0.486,0.514,0.000,1.000,|3,0.339,chrUn,332352898,G,T,0.444,0.556,0.571,0.429,0.594,0.406,0.500,0.500,0.844,0.156,|5,1.445,forward
AGGTATATTATTGACCTATCAGGATTAGAGGCATTGCAGTGTTAACAGTACTCCTCAGGTATTGTATTCGACAGC[G/T]CTCCTCTTTAGTCGTAACGATGTGTGGTGTTTGGGGTGTGGGTGTGTTTCTGATAATATTATGCGCTGCCAGTAG
>GSONMT00056226001,3'UTR,chrUn,894213679,C,A,0.800,0.200,0.735,0.265,0.714,0.286,0.786,0.214|4,3.149,chrUn_p14,54214339,A,C,0.630,0.370,0.188,0.812,0.405,0.595,0.364,0.636|4,1.519,reverse,forward
GTCACAATGTTATGTTTGGTATGTATATATCTTCACCTGAACTCTACTCTGGCTTCATCAGGGTTCTATTTAACG[C/A]TGGGTAGTAGGAAACCATCCATCTCCTAGACTGTCCTAGACCTAGTTGGCAACTCTAGTGTAGCTTTAAGCTACA
>GSONMT00009297001,3'UTR,chrUn,153856824,T,C,0.040,0.960,0.203,0.797,0.000,1.000,|3,0.088,chrUn,153856824,T,C,0.000,1.000,0.306,0.694,0.000,1.000,0.000,1.000,0.569,0.431,|5,0.212,forward
AATTGGTGGAATGACCCAGGTATGGTTGATAGCAGTGGTTTCGCCTTGCTTAACATGGGTTTTATAGAGCAGAGA[T/C]ATGCAGCAAGATGGTCTAGCTGGGTGTAAAGGAGAAGAGGGGCCAGAGAGAAACCATAATATGACTGTCATGGTT
>GSONMT00026647001,3'UTR,chrUn,215959220,C,A,0.027,0.973,0.590,0.410,0.609,0.391,|3,0.692,chrUn,215959220,C,A,0.286,0.714,0.000,1.000,0.478,0.522,0.000,1.000,|4,0.236,forward
AGATAGATATTTACAGTAGAGAGCACACAAGTCTTTATTCGGCATGACAGAGAAGTGCGTCTGCCCTACACAATT[C/A]ATTTCTAATTTAACATTTTGTAACATTGGACCCTCCTGAACAAAGCCCCTGGTTTAAACTAAGTACTGAAATGGC
>GSONMT00019296001,3'UTR,chrUn,212885377,A,C,0.917,0.083,0.944,0.049,0.936,0.064,0.938,0.062|4,0.934,0.065,forward
ATTATTTTACAGTAACCTTCCTGTTTAATGCTGTGTTCATGTGCTGCTTGGAATTGTAGAACCTGGAACAGTCTG[A/C]CTGGGAATTATGGAACTGTGAAAAGTCTGACTGGGAATTATGGAACTGGGAACAGTCTGACTGGGAATTATGGAA
>GSONMT00039009001,3'UTR,chrUn,462168258,G,A,0.879,0.121,0.857,0.143,0.147,0.853,0.554,0.446|4,1.558,chrUn_p7,42168678,A,G,0.684,0.316,0.600,0.400,0.855,0.145|3,0.403,reverse,forward
TAAACAAAAACAAAAACAGACAAGTGGCTTTCTTCTAACCATTTCCATTTTATTATTGGTTTTTCAACCTCTAAC[G/A]GAAGGAAGATTAATCAAAGAGTCCAAATCCCATGTCATCATCAGATCCCTCTTCAGATTCCTCTTTCTCCTCCTT
>GSONMT00023619001,3'UTR,chrUn,672314587,C,T,0.615,0.385,0.684,0.316,0.571,0.429,0.333,0.667|4,0.551,0.449,forward
ATATAACTTAAAGGGCAACTCCGCAACTTTTCAAACCTCATATTCATCATCTCCAGCACTAAACCAATGTCTACA[C/T]ATGTGAAAATGTATGTTTTGTTGACTTAAAAAAATATATAAAAAAATAGCATTAAAATGTTCTACCTGATGACAT
>GSONMT00019296001,3'UTR,chrUn,212885371,A,T,0.614,0.386,0.750,0.250,0.786,0.214,0.792,0.208,|4,forward
AAAAACATTATTTTACAGTAACCTTCCTGTTTAATGCTGTGTTCATGTGCTGCTTGGAATTGTAGAACCTGGAAC[A/T]GTCTGACTGGGAATTATGGAACTGTGAAAAGTCTGACTGGGAATTATGGAACTGGGAACAGTCTGACTGGGAATT
>GSONMT00028411001,3'UTR,chrUn,97441349,A,T,0.054,0.946,0.000,1.000,0.110,0.890,|3,0.058,chrUn,97441349,A,T,0.221,0.779,0.496,0.504,0.000,1.000,0.000,1.000,0.300,0.700,|5,0.255,forward
TTCAGAGGGTGATATGGCCTTCTTCCAATAGTGAAGCTATTGAAGCTATTCTTGGGGGTACATGGGGCTTAGAGA[A/T]TGAGGGGAAGGCACTGCAAATTTGGACTTATACTTTAAATTTGGCACCTGAGCTAAAGTCTTGACACATATTCTT
>GSONMT00052561001,3'UTR,chrUn,957545709,G,A,0.368,0.632,0.521,0.479,0.554,0.446,0.750,0.250,|4,forward
TTACGTAAAACCTCTGGAAAAAAAGGGGAACATAAAAAGGCAGGATTTGTAGTCGTAGATTTTGTTTGGAATGGC[G/A]GTGCCACGGCCTCATGAGCTTCGATTCCCTGGGAGAAAGGTGATGGGGCAGGGATGGGAACAGGGTGTGACTAAA
>GSONMT00000751001,3'UTR,chrUn,318020746,C,T,0.113,0.887,0.034,0.966,0.095,0.905,|3,0.088,chrUn,318020746,C,T,0.038,0.962,0.174,0.826,0.281,0.719,0.211,0.789,0.141,0.859,|5,0.203,forward
TTTCTTTCCTAGGTTGGTCTTTAGAAAAACAGTCCTGACACCATGGGGTCTGGGAGATGGATAAGCTTTGGTTGC[C/T]GCAGCACTATCTTACACAGACAGGACGTGCTTGACGAATGCTGTGGGGAGAACAGAGAGAACGCATAAGTACAGG
>GSONMT00027468001,3'UTR,chrUn,843972135,A,G,0.489,0.511,0.746,0.254,0.771,0.229,0.752,0.248,|4,forward
TACCCTCATCTTTTTGTTTTGTTTACTATTTGGCATTTTCCCATTTTGATATTTGACAATCTGAATGTGATCACC[A/G]CCTGTAATCCTACTATTTATAATCGTAGCAGGTGGTTATGGCATAGTCATGCCACTAGGGGGTAGCACATTCTAA
>GSONMT00020623001,3'UTR,chrUn,413836304,A,G,0.917,0.083,0.839,0.161,0.450,0.550,0.800,0.200|4,0.752,0.248,forward
ACGAAAGTGGCTTTATTGCTCTAGTTTTTATGATACGTTTGATTTCTGATATTTTTTGGGGTAGTTAGCTGTGTA[A/G]AAATAAGTTGGTGATGGGGCAAGTTGAACAATTATTTTATTGCAAATGTTTGTGCTTTGTACATTATGGATGCTC
>GSONMT00004885001,3'UTR,chrUn,992540778,T,G,0.886,0.109,0.226,0.774,0.396,0.604|3,1.014,chrUn_p16,32549538,G,T,0.532,0.468,0.822,0.178,0.662,0.338|3,0.488,reverse,forward
TCTTGTTAGTATCTTATCTCATACATATCTCCCCATAACTTAATTGAGCGTTTGACACAATTACGCAATATTTTT[T/G]GGGGGGTTTCCAAGACTACCTAATAAAGTCTCATCTGAGGGCTTTGTGGTATACTGTTTATATTGGGTTGGGTTC
>GSONMT00016227001,3'UTR,chrUn,164967909,T,A,0.864,0.136,0.209,0.791,0.031,0.969,0.472,0.527,0.474,0.526|5,0.695,chrUn_p2,44967489,A,T,0.994,0.005,0.722,0.277,0.995,0.005|3,0.106,reverse,forward
AGTCAGGGATGCCCTCTTTCCCCTTTCTCCTTTATCCCATTTTTCTGTATTCTGGAACCACTACATGTTTTCTAC[T/A]GGTAAAGAGAAGCAACAACCAACTTATTGTACCATTTTTTAAAGAAAAGGAAACTTAACCTCTCTGAAACGTCTT
>GSONMT00069910001,3'UTR,chr_7,608537,C,A,0.913,0.087,0.615,0.385,0.893,0.107,0.593,0.407,0.772,0.228|5,3.115,chr_7,608537,C,A,0.558,0.442,0.682,0.318,0.516,0.484|3,1.410,forward
ACCGACCCTTGGTATTGCATCTCGGCCCACCCACTCCTATGAAGAGAAAGGGATGGTAACAGTCAACCATTCAGT[C/A]AACAGATGTGTGTAGCATCTCAGTGTAGTCCTAGTGGTTATGAGGAAGAGACTGTACATACAGTTTATGTGTGGC
>GSONMT00069910001,3'UTR,chr_7,608547,G,C,0.946,0.054,0.720,0.280,0.940,0.060,0.714,0.286,0.862,0.138|5,5.098,chr_7,608547,G,C,0.688,0.312,0.784,0.216,0.610,0.390|3,2.268,forward
GGTATTGCATCTCGGCCCACCCACTCCTATGAAGAGAAAGGGATGGTAACAGTCAACCATTCAGTCAACAGATGT[G/C]TGTAGCATCTCAGTGTAGTCCTAGTGGTTATGAGGAAGAGACTGTACATACAGTTTATGTGTGGCGCTTTGAACT
>GSONMT00069910001,3'UTR,chr_7,608548,T,A,0.945,0.055,0.716,0.284,0.936,0.064,0.712,0.288,0.861,0.139|5,5.024,chr_7,608548,T,A,0.688,0.312,0.784,0.216,0.613,0.387|3,2.279,forward
GTATTGCATCTCGGCCCACCCACTCCTATGAAGAGAAAGGGATGGTAACAGTCAACCATTCAGTCAACAGATGTG[T/A]GTAGCATCTCAGTGTAGTCCTAGTGGTTATGAGGAAGAGACTGTACATACAGTTTATGTGTGGCGCTTTGAACTG
>GSONMT00069910001,3'UTR,chr_7,608545,G,C,0.936,0.064,0.726,0.274,0.938,0.062,0.719,0.281,0.862,0.138|5,5.098,chr_7,608545,G,C,0.670,0.321,0.791,0.209,0.605,0.395|3,2.237,forward
TTGGTATTGCATCTCGGCCCACCCACTCCTATGAAGAGAAAGGGATGGTAACAGTCAACCATTCAGTCAACAGAT[G/C]TGTGTAGCATCTCAGTGTAGTCCTAGTGGTTATGAGGAAGAGACTGTACATACAGTTTATGTGTGGCGCTTTGAA
>GSONMT00042786001,3'UTR,chrUn_22,18405563,A,C,0.412,0.588,0.500,0.500,0.593,0.407,|3,1.008,chrUn_22,18405563,A,C,0.364,0.636,0.375,0.625,0.316,0.684,0.100,0.900,|4,0.406,forward
TTGTTTTATCCAAACCTCCAAAACAACCAGGAAGAACAGAACAGTATTTCAGTCTTTGTGGGCCAGAATGAACAG[A/C]CTTTCCCTAATATACAGATGTCGAATGGGACAAACATTTAGAGTCATGGTCCATTTACTTAAAAAATGGCTGAAA
>GSONMT00042786001,3'UTR,chrUn_22,18405756,A,C,0.588,0.412,0.400,0.600,0.625,0.375,|3,1.165,chrUn_22,18405756,A,C,0.444,0.556,0.571,0.429,0.182,0.818,0.143,0.857,|4,0.504,forward
GATTCTAAAACACAGAATGTTGGAATTTTTCCAACCCAAACGTTGAAATAAAATAATGACTTGGTACACACCAGA[A/C]CTAAAATTCTATCAAATGTTATTGAGGCATCATATACCAGATCTTTTACTTTTTTTTAAATTTACACAAAAAGAT
>GSONMT00064157001,3'UTR,chrUn_26,2112789,C,T,0.698,0.302,0.578,0.422,0.656,0.344,0.220,0.780,|4,forward
CAATGGCATGATATGCAAATCTAGAGTTGCATCCCAGTGCACACTTCTTCTTTTTTTTGTCTGTCTTAGTATGTC[C/T]GGGTCTTTTTGAAAGCCTGATCGCTGTATTTTTGTGAATGTGGTCACGCGTTCCTTCACTCTATGAAAGTGATAT
>GSONMT00003898001,3'UTR,chrUn_26,6866523,G,A,0.783,0.217,0.500,0.500,0.636,0.364,0.286,0.714|4,0.551,0.449,forward
TTAGTCTATTTTACAAGCCTCAAAATAGGATTGGTTGAATGATATACCTTTTCCAAACTCATGACCTGTGAGCAC[G/A]TTTCCTATTTTCAGCCCTTGGGCTGAAGCACAAAGCATTGGTAATCAACAAATAGGTTATCATAGAAAGCTTTAA
>GSONMT00064157001,3'UTR,chrUn_26,2112638,C,T,0.829,0.171,0.041,0.959,0.605,0.395,|3,0.969,chrUn_26,2112638,C,T,0.744,0.256,0.438,0.562,0.871,0.129,0.622,0.378,|4,2.021,forward
AAGCTATTTATACAGGATGTATCAGATCTTATCAACACCGTTATTACTGTTAATAACATTGAACTGTTACCCACC[C/T]GAAATCCTTGCATGCAGAATTGTACGTATAGCATTAGCATTGTGGGGCAGCCCACATTGTTGATTTGTAGTTAAT
>GSONMT00061053001,3'UTR,chrUn_12,33957956,C,A,0.000,1.000,0.750,0.250,0.000,1.000,|3,0.333,chrUn_12,33957956,C,A,0.000,1.000,0.273,0.727,0.000,1.000,0.000,1.000,0.000,1.000,|5,0.058,forward
AATTGTGGTCATCAGTCTGGCTTTCAGACTTCAGTCTGACTGAACCATCTCTTCATTGAAACTGTTAGTGAGACA[C/A]TAGCGAAAACGGCAGTTTTCATTATTTGGGATGCAGGCTAGGCATGGCTCTTCCAGAAAGCAGGATCAACGTGTT
>GSONMT00018145001,3'UTR,chrUn_12,12739036,A,C,0.832,0.168,0.685,0.315,0.424,0.576,0.681,0.319|4,1.904,chrUn_12,12739036,A,C,0.932,0.068,0.547,0.453,0.915,0.085|3,3.950,forward
AGGCATTGTGACAAAGGCAGATGACAACTGAGAAAATACACATGTGAAATTTGACAGCTTAGTTGTGCTAACAGA[A/C]AATTACTGTTCCCTGTTGCGTAGCAAACAAAGTTGAAAAATATGTGATCCCCCCAACCTTTATTCAAATTTCACT
>GSONMT00022703001,3'UTR,chrUn_12,27191090,T,C,0.818,0.182,0.600,0.400,0.643,0.357,|3,forward
TTCAGAAACAAGGTTCATCCTCTACTGATCTGACGTGGAAGCATATGAAAGGTGAAAGCAACATGGGGGACTAGG[T/C]TCATACCTTCACTAAAACAACTGTCTTATGTTAATTTATCTTAATTCAACCGCGGAGGAGAGGAGATTAATTAGC
>GSONMT00071424001,3'UTR,chrUn_12,18282196,C,G,0.191,0.809,0.000,1.000,0.508,0.492,|3,0.304,chrUn_12,18282196,C,G,0.012,0.988,0.373,0.627,0.012,0.988,|3,0.152,forward
CCCTGCATTAGCACCTCTACCACCATCCAGTGACCCAGATGTCAAATCACCTGCTTTCTAGTCTACTACTGTACA[C/G]ACGGCTGGCACAAATGGGAATGAGCTCTCTCTCACGTTTGCACCTGCACCAGATCTACATCACTGAGGAAGTGGA
>GSONMT00050693001,3'UTR,chrUn_12,43993091,A,C,0.500,0.500,0.114,0.886,0.596,0.404,|3,0.675,chrUn_12,43993091,A,C,0.864,0.136,0.605,0.395,0.581,0.419,|3,2.155,forward
TCTGAGGGATTACAATTTTTTTGTTACACCATAGTAGAGGGAATCCAACAATAACCAACAGTGTTGGCCAATGTT[A/C]ACTTAATTTGCAACTATTTACAGAATATCTGTGAAATTGAAAGTGTACAATTAACTCTGTGTACTGTGGGACCAT
>GSONMT00074714001,3'UTR,chrUn_16,11047516,C,A,0.692,0.308,0.488,0.509,0.607,0.393,0.719,0.281|4,1.678,chrUn_16,11047516,C,A,0.989,0.011,0.892,0.108,0.688,0.312|3,5.944,forward
AAGTATTCCAACACATGCGTCCTGTTTGCAACAAGGCATTAAATTAACACTGCAAAAAAATGAGGCAAAGCAATG[C/A]ACTTTTTGTCCTGAATACAAAGTATTATGTTTGGGGCAAATCCAATACCACACATTACTGAGTACAATTCTCCAT
>GSONMT00080933001,3'UTR,chrUn_16,3236588,T,G,0.174,0.826,0.000,1.000,0.000,1.000,|3,0.062,chrUn_16,3236588,T,G,0.423,0.577,0.640,0.360,0.000,1.000,|3,0.548,forward
GGGGCACTTGCCCCCTGAAAGGTCTTTGCATGGCCCTGATTTAGTGTGAGACTGTGTTAGGTAGGTAATCATGTA[T/G]ACACTTCACCTGCCTAGAAATTACAAATATAATTTATTTCCAGTGTTCTCTAACCCCATGCCTCTGGTAATGTGG
>GSONMT00080995001,3'UTR,chrUn_16,3982139,C,G,0.061,0.939,0.811,0.189,0.707,0.293,|3,1.110,chrUn_16,3982139,C,G,0.800,0.200,0.556,0.444,0.783,0.217,|3,2.484,forward
ATAAACACAGAGGGAGGAAAAGCAGCCTCAATCACTAAAAAGTTGTAAAATCTGCTGCCTCAATCTCCAACTAAA[C/G]TCAAGGTGTGGGGTGTTGGAGAAGAGATGGAATTAGGAGGGTGGTGGGCTCCCTTGTTCCACCTTCCCAGAGTTA
>GSONMT00081015001,3'UTR,chrUn_16,4190683,C,A,0.000,1.000,0.000,1.000,0.182,0.818,|3,0.065,chrUn_16,4190683,C,A,0.000,1.000,0.632,0.368,0.000,1.000,|3,0.267,forward
ATAAAATGACATGATATCTGAAAGGTATGGCCTATGACTTGTTAGGGTGTCCTACGACAAGCTAGATCAAGGATA[C/A]GGTATTAAGCAAGCGACAAAAACACATTTGAATCTAAATGGAAAGGAGAGTGAAGTGCTGAAGCTATTAGACAGT
>GSONMT00074714001,3'UTR,chrUn_16,11047767,C,T,0.264,0.736,0.788,0.212,0.025,0.975,|3,0.560,chrUn_16,11047767,C,T,0.008,0.992,0.000,1.000,0.479,0.521,0.284,0.716,0.016,0.984,|5,0.186,forward
AGTACAGGCAAAATCCTAGTGGAAAACCTGGTTCAGTCTGCTTTCCACCAGACACTGGGTGATTAATTCATCTTT[C/T]AGCAGGACAATAACCTAAAACTCATGGCTACATCTACAGTGGAGTTGCTTGTCAAGGAGAGAGAGTTAATGTTCC
>GSONMT00082382001,3'UTR,chrUn_3,11701853,A,G,0.000,1.000,0.583,0.417,0.850,0.150,|3,0.916,chrUn_3,11701853,A,G,0.067,0.933,0.000,1.000,0.350,0.650,0.300,0.700,|4,0.218,forward
AAACCAAGTCAGTAGACATATCACACACCCTGAATGCACATTCAGCTCTGCAACTTTGGGTTCTTATTTACACAT[A/G]GCATCCAACTCAAACTGCATAGCCCAGATGTGTAAATGTAGGGTTTCATGAGAATTTTCAAAAGTCCATGTTACA
>GSONMT00072004001,3'UTR,chrUn_3,14162276,G,A,0.818,0.182,0.800,0.200,0.800,0.200,0.700,0.300,|4,forward
TGGAGGTTGACAGTCCACAACACAATGTGCAAAGTTGTGTTGCTGAAAAAGTGTACTATTAACAACTCCCCAGAA[G/A]GAGGCGTGGCAGTAGCAGCTAACAAAGACATGCAAAAATGAAATATTCAGACAAAGGAAATACCCTCCACGAAGG
>GSONMT00013796001,3'UTR,chrUn_4,11384378,G,T,0.538,0.462,0.083,0.917,0.000,1.000,|3,forward
GGAAATCATGTTTGACTGCACTGGGCCTTTAATGATTGAGACTTTTTTAACAGTGTGGGGGCAAGAGAAGGCAAA[G/T]TGTCACTTTGCAAAGCTCTGGTGTCACTTTGTACAATGGTTTTGACAGCTTGATATCAATGCTTTTGTTTTTTTG
>GSONMT00072218001,3'UTR,chrUn_4,30298443,G,T,0.111,0.889,0.600,0.400,0.111,0.889,0.000,1.000,|4,0.258,chrUn_4,30298443,G,T,0.483,0.517,0.129,0.871,0.647,0.353,|3,0.724,forward
GATACTTCACACTCTAAAAAAGCTATCCAAACTCTGGGTATAAAGCTGGTTGGCCATCTGATTTAGCATGAGGGA[G/T]AGGTTACAGTCCGGTAAATTGTGTTTCCATGTGTTTTGGTGCTGCTGCTGTGCTTCAGGCAGTGACAGGCTTTGG
>GSONMT00023678001,3'UTR,chrUn_4,659594,A,C,0.667,0.333,0.211,0.789,0.618,0.382,|3,0.996,chrUn_4,659594,A,C,0.692,0.308,0.000,1.000,0.000,1.000,|3,0.300,forward
TATACACACTCCATTGTCTTCCTTTTGTGGTTGCTAATGTCTTATTTTAATTTCACAGCGGGGGATATAATTTCA[A/C]ACAGACGTCTTGGCAAAGCCTTCATCAGTATGTCAAATGAAAGGTTACCACCTCTCCCTCTCTAGATAGCTGTTG
>GSONMT00072118001,3'UTR,chrUn_4,4485694,T,A,0.663,0.337,0.817,0.183,0.708,0.292|3,2.690,chrUn_4,4485694,A,T,0.701,0.299,0.455,0.545,0.306,0.694|3,1.053,reverse,forward
GGGGGGAAATCAAAATGGAGGATCTTCAACCACCACAGGAAATACTGCAGGAGCAGGTTCACATTGTTATCAGTA[T/A]ACTGGGCTCCGTTCAGCAGGGTACAACCCTGCTGGAGTACAGAGCGTTGCAGATAAATGCCATGAGTAGAGATGA
>GSONMT00082782001,3'UTR,chrUn_5,8443344,G,A,0.400,0.600,0.731,0.269,0.750,0.250,0.724,0.276,|4,1.865,chrUn_5,8443344,G,A,0.200,0.800,0.438,0.562,0.579,0.421,|3,0.684,forward
ACAGTCTAAAACTTCCCCAGTCTTAGTATCCAGCCACACACATAGAAGCCTTGAAACAGATCATCACGCAGCTAC[G/A]ACATTTACAACACAGACATTCAAATCTCCCTAACAACCACAAACCATGGCTTACTTTACTTATAATACCACTGCT
>GSONMT00062360001,3'UTR,chrUn_5,3820316,C,T,0.636,0.364,0.800,0.200,0.667,0.333,0.400,0.600|4,0.626,0.374,forward
TCATTGGAACTGTGGGGCCTAGTCCGAAGCATGAAAAACAGCCCCAGACCATTATTCCTCCTCCACCAAACTTTA[C/T]AGTTGGTACTATGCATTGGGGCAGGTAGCGTTCTCCTGGCATCCGCCAATACCAGATTAGCCAGTCGGACTGCCA
>GSONMT00070560001,3'UTR,chrUn_5,16229032,T,A,0.462,0.538,0.029,0.971,0.500,0.500,|3,0.493,chrUn_5,16229032,T,A,0.421,0.579,0.000,1.000,0.000,1.000,0.031,0.969,|4,0.127,forward
TGCATTCACACTGTGTACTCTATCCCATTCTAGAACTACTGTTGCACCATAGTTAAAGATGAGCATGTTGTTATC[T/A]GGACATTGTGACAAATCTGTACTTATAAAGACCTGCACCATTCTAGCCAATGCTCAGTGAAAACCCTAAAGTAAA
>GSONMT00016876001,3'UTR,chrUn_5,20130722,T,C,0.550,0.450,0.714,0.286,0.500,0.500|3,0.588,0.412,forward
GTACAACAAGGCCACAGATACCTTTCTGGAAGATGGATGACGGGCAATGTGACACCCCATAATATCTGTGTCAAT[T/C]AAACATGGATCCCAATTTAGGATCAGATGTTTCCATTTTGTCAACCATTAAAGCAGAGGAATCTACCCTGAGCGG
>GSONMT00081494001,3'UTR,chrUn_5,21483633,C,T,0.476,0.524,0.300,0.700,0.222,0.778,|3,0.499,chrUn_5,21483633,C,T,0.750,0.250,0.600,0.400,0.440,0.560,0.722,0.278,|4,1.688,forward
AGCCTGGTAACCAGGGCTGTTGAAATGTTATGTTTCCTGGGTTAGAGGTTGTAGGTGATGTGGGGTTCAGAGTAT[C/T]CCATACCTAGGTCAAAAGGTAGGGTGTCAAACCAGGGCTGTTGAAACTCTTCCTTGGTTGGGTTTACAAGGGTGT
>GSONMT00062360001,3'UTR,chrUn_5,3820661,T,C,0.680,0.320,0.217,0.783,0.316,0.684|3,0.404,0.596,forward
CAGAGGCAGTTTGGCACTCGGTAGTGAGTGTTGCAACTTAGGGCAGACAATTTATACGTGGTACGCGCTTCATTC[T/C]GGGGACATAACGGAGTTGAAAAGAAATGTATCAAGATTATTTTTGTCATGTTAGGTCATACAATATCTATCACTG
>GSONMT00067138001,3'UTR,chrUn_5,14899129,A,G,0.545,0.455,0.385,0.615,0.667,0.333,|3,forward
TGTTGTTGTAGATAATGGTATCCATTTACTGAACACTACTCACACCGCAATCTCGAGGATAATGGATCCAGGAGC[A/G]GTAGTACTTACTGTAGTACCACCATCTGTAGGTCTATGATGATGATCCTCCTTCTGTGTCACTCTGCAAAAACTA
>GSONMT00062360001,3'UTR,chrUn_5,3819928,T,C,0.000,1.000,0.000,1.000,0.273,0.727,|3,0.100,chrUn_5,3819928,T,C,0.111,0.889,0.769,0.231,0.000,1.000,0.000,1.000,|4,0.282,forward
TGACCAATCAGAATGACGCACATCCACATTGCAGAGCTTAACAGTGGACATGCTGCTTTCCACTAGATGTTGGAA[T/C]ATTGCTGCGGGGAGTTGCTTCCATTCAGCCACAAGAACATTTGTGAAGTCGGAAACTGATGGGCGATTAGGACTG
>GSONMT00022459001,3'UTR,chrUn_5,7493750,A,G,0.562,0.438,0.848,0.152,0.000,1.000,0.542,0.458,|4,0.953,chrUn_5,7493750,A,G,0.450,0.550,0.000,1.000,0.000,1.000,0.061,0.939,|4,0.147,forward
TTTGAGAATATGGTGCAACCCAATTTAAAGCCTTTTGATATCCCTGTGAAATAGATACAACAGTATGCACAATCT[A/G]TCTGAAACATTGGTTACTAATAAAAATATCTATTTAGGATTTTTGTTTCTTTTCTTTTTTAATATTTTGTTAATC
>GSONMT00081546001,3'UTR,chrUn_5,22586936,T,G,0.560,0.440,0.524,0.476,0.000,1.000,0.409,0.591,|4,0.595,chrUn_5,22586936,T,G,0.636,0.364,0.000,1.000,0.000,1.000,0.048,0.952,|4,0.206,forward
ATTTTATCAAACAAAACTGTGCTACATTTTATCTCTGGTACCCTCAGGATGACAAATCAGAGCAAGATGACTTGA[T/G]TACATTATTTACCTTCAGAGGCGAATGCATCAAACCAGTTGCCGTAATAAAAGTTGTGCACTCTCCTCAAACAAT
>GSONMT00081520001,3'UTR,chrUn_5,22015650,T,C,0.439,0.561,0.436,0.564,0.615,0.385,|3,0.988,chrUn_5,22015650,T,C,0.577,0.423,0.892,0.108,0.750,0.250,|3,2.846,forward
TCATATAGAATATTTGGGAAACATCTGGCGCATATATATATATAAATAAAAATGAATCTGGATGTCAAAACACAT[T/C]ACTATCTTAACAGATATATCCAAGAATAATTATTTAATACATTAAATTACTTATGTTTTTTATTTCATTATTCTT
>GSONMT00004624001,3'UTR,chrUn_5,27029451,G,A,0.190,0.810,0.000,1.000,0.100,0.900,|3,0.107,chrUn_5,27029451,G,A,0.214,0.786,0.056,0.944,0.400,0.600,0.167,0.833,|4,0.264,forward
CCCATGTCTGGTTGGAGTATCATGTGAGGTACCTGTTTACTGTCTCTGTCTGGTGTAAAGCTTGAGAATAGCAGC[G/A]TTAAGTCCATGTGAAAAGAGCCCGTGAACCACAGATTAGAGTCTCAAGTTTGGTAGTCCTGCAGTACCATACCTC
>GSONMT00070560001,3'UTR,chrUn_5,16229250,C,A,0.862,0.138,0.302,0.698,0.636,0.364,0.708,0.292|4,1.681,chrUn_5,16229250,A,C,0.550,0.450,0.638,0.340,0.554,0.446|3,0.709,reverse,forward
GCCTTTGGAGCACTTGAGCAGTAATCAAGCTCATATTGTCTTCCTTTTCTAGAGCATGTCTGGGAGGGGAAACTG[C/A]ATGCATATCTTTGAGCCTACTGAAATACTGTTCCGTCTGCCCCGCGTGCCCTGTAACTCCTGCCAATGTCTGTTC
>GSONMT00062360001,3'UTR,chrUn_5,3821692,A,G,0.800,0.200,0.714,0.286,0.667,0.333,|3,2.663,chrUn_5,3821692,A,G,0.667,0.333,0.364,0.636,0.417,0.583,0.600,0.400,|4,1.049,forward
TTTCAAGCAATAAAAACAAGCTTATATTATGGGTTTGCAACAGAATAAAAACAACTTTGCAGAAATAAGGGAGAC[A/G]GAATTGCATAGCATATTAGGATATAACCGAAAAGGAACTGAGCTTTTTTGGTATGGTAGGTTTTCATCGCTTTGT
>GSONMT00005310001,3'UTR,chrUn_24,7615188,T,G,0.385,0.615,0.400,0.600,0.108,0.892,|3,0.425,chrUn_24,7615188,T,G,0.821,0.179,0.333,0.667,0.614,0.386,0.556,0.444,|4,1.387,forward
CATCACTGAGACACAGGAGGTTAAAATATCGTATCCCATCTGGAAACTGTTGCCTAAAATACTCTTTCTATAATT[T/G]GAAGAACTCTAAGGGACTGGCACAGGGCTCAACACTGCAAAATCAGCGTATTGAAACCTCCTGATAGTGGTTGGC
>GSONMT00078681001,3'UTR,chrUn_24,13046704,G,C,0.560,0.440,0.444,0.556,0.690,0.310,0.500,0.500,0.556,0.444|5,1.222,chrUn_24,13046704,C,G,0.826,0.174,0.684,0.316,0.474,0.526|3,0.513,reverse,forward
NNNNNGAGAGAGACAGAGAGAGAGAGAGACAGACAGAGAGAGACAGAGAGAGAGAGAGAGAGAGCGAGAGAGAGA[G/C]AGAGACAGAGACAGAGAAGTGAGGAGGGCTGGGTTGAACGACAACAGCAAATATGACAGATTCCTGTAGTGTTTC
>GSONMT00045304001,3'UTR,chrUn_24,1733451,A,C,0.667,0.333,0.250,0.750,0.556,0.444,|3,0.965,chrUn_24,1733451,A,C,0.308,0.692,0.273,0.727,0.000,1.000,0.500,0.500,|4,0.370,forward
TCTTATTCCATAAATGAACTTGAAATGCTATCTGGCCATGAAATGAGTCCAGCCAAATGTGTGCTCTCAGCTACA[A/C]CAGGGATTGGGGGTGGTGGCTCGGCGCAAGGCCCAGCCAATCAGTCTTCCCAGAGGGCACTCCCTCAGGGTCCAG
>GSONMT00047883001,3'UTR,chrUn_24,2801126,G,T,0.375,0.625,0.333,0.667,0.091,0.909,|3,0.362,chrUn_24,2801126,G,T,0.350,0.650,0.667,0.333,0.769,0.231,0.400,0.600,0.429,0.571,|5,1.096,forward
ACAACCTGTGATAGACTGTGTAGCCAGTTTGGCATGACGTCAGAGAGGTTATAGGGACTCTATTTTGGCACCAAG[G/T]GTGCTGTGTTGTTACAGTGGTGACCACCAGGGGGAGTGAGAGCGCTATAGCTCATCTAATGCTAATGAAACCCTC
>GSONMT00005310001,3'UTR,chrUn_24,7615055,C,A,0.688,0.312,0.267,0.733,0.241,0.759,|3,0.664,chrUn_24,7615055,C,A,0.743,0.257,0.379,0.621,0.756,0.244,0.519,0.481,|4,1.494,forward
AAGTAAAGAATCTCACTGCCGTGGTCTCAAACTCTAGTTAATGTTGCCAACCAACCCCCCTCTGATTTGCTTTGT[C/A]TTTTACTTTACTCATTTCTGACTTTGTACCCGCAAGCAATATTTGGTACTCAAAAAACATCACTGAGACACAGGA
>GSONMT00009283001,3'UTR,chrUn_15,30542703,C,T,0.657,0.343,0.632,0.368,0.567,0.433,|3,forward
ATCTTGTCTACTATCTTAACATATGTTGGACGTGTAGCAAATGATTACCATAGCAACAGTTAGTGTAGTACTGCA[C/T]TGAGTTTAGACCTTTTTCAACTGTGTTCATTGAATAGAAACAAAATCTACAGTTAACAAGAGTATTGGACAATTG
>GSONMT00076299001,3'UTR,chrUn_15,8651319,A,G,0.643,0.357,0.429,0.571,0.375,0.625,0.733,0.267|4,0.545,0.455,forward
ACCAGTACAGAGCTTGCTCAGGAATGGCAGCAGGTAGGTGCATCTGCACGCACAGTGAGGTGAAGACTTTTGGAG[A/G]ATGGCCTGGTGTCAAGGGCAGCAAAGAAACCACTTCTCTCCAGGAAAATCATCAGGGACAGCCTGATATTCTGCA
>GSONMT00009283001,3'UTR,chrUn_15,30542695,G,A,0.552,0.448,0.556,0.444,0.680,0.320,0.370,0.630,|4,forward
CGACTACTATCTTGTCTACTATCTTAACATATGTTGGACGTGTAGCAAATGATTACCATAGCAACAGTTAGTGTA[G/A]TACTGCACTGAGTTTAGACCTTTTTCAACTGTGTTCATTGAATAGAAACAAAATCTACAGTTAACAAGAGTATTG
>GSONMT00053544001,3'UTR,chrUn_15,2521930,C,T,0.706,0.294,0.609,0.391,0.729,0.271,0.490,0.510,|4,1.725,chrUn_15,2521930,C,T,0.800,0.200,0.744,0.256,0.883,0.117,0.824,0.176,0.812,0.188,|5,4.348,forward
GGGTTATTGTGGTGACTGTGATCTTTCATTCTTTTTCCGCGATTATAACATGGCTATTCCGGCGATGTTAGTATT[C/T]GTCCGACTCTCCCGGTCCATTTTGTTGCATGTGGAGTGCGGTGGAGCGCGGTACCAAAGGTGAATGGATGTGGCG
>GSONMT00053606001,3'UTR,chrUn_15,959715,C,T,0.611,0.389,0.389,0.611,0.600,0.400|3,1.141,chrUn_15,959715,C,T,0.667,0.333,0.643,0.357,0.800,0.200|3,2.367,forward
AGGTCTTTTTCAGAGCTTATCTGATTAGTCAATAGACAAATGAGTGAAAAAAATATCATAATTGGACTGACTATC[C/T]AAACACAGCCTAAAGGGAGAACAGAAACCAACAGAAAACGTGCATAGCTAAATGTGCAGTGCAATCATCAATCCT
>GSONMT00045863001,3'UTR,chrUn_2,10808676,T,C,0.438,0.562,0.149,0.851,0.000,1.000,|3,0.244,chrUn_2,10808676,T,C,0.000,1.000,0.018,0.982,0.310,0.690,0.000,1.000,|4,0.089,forward
CTGACAAAAGTTTTTCAGCACCTGATATCTTTTGGAAAGAAACTTTGTAAGATAATTATTAATGATTCAGAGACG[T/C]GTATTTCAATACAATTACCTGAAATAATTGTCTTAATCCTTACTACTTTGGTGTCCATGTTACAACCAACAGTTG
>GSONMT00045863001,3'UTR,chrUn_2,10808906,G,A,0.732,0.268,0.606,0.364,0.696,0.304|3,0.678,0.312,forward
TGCTTTCATTGGGAAGTGTGATCTATAAGATATTTTGATGTCTGAGGGGGGATCAAAAAGATTCAAGAGTTCCTT[G/A]ATTTTTTCCCCCCAGGGAACCCACAATTTTTCCAGGGGACTCACAATTAAAAACCTAGTTAGATAGTCCAACATA
>GSONMT00048437001,3'UTR,chrUn_2,18976644,G,T,0.351,0.649,0.000,1.000,0.585,0.415,|3,0.453,chrUn_2,18976644,G,T,0.128,0.872,0.000,1.000,0.000,1.000,0.489,0.511,0.000,1.000,|5,0.140,forward
CTAAATATATTTTACAGTGATACTCCTCAAAAAATAATGGTTTCATCATTACAATTGGAATTGTTTTTCTTTAGG[G/T]CAAAGAAAAGGTGTGGGCTCACCACCATATTAATAAATATTGCACACATACATTGAGACGTATTATGCTCCACGT
>GSONMT00065897001,3'UTR,chrUn_2,23324430,T,C,0.250,0.750,0.000,1.000,0.391,0.609,0.500,0.500,|4,0.399,chrUn_2,23324430,T,C,0.154,0.846,0.091,0.909,0.000,1.000,|3,0.089,forward
AGGAAGGGTCATAATAAGAAAGAGAAAGAATGTTCTACCATACTGACATCTTGTGGTTTATAATTCAGATTTGTT[T/C]ATATAGTATTTGGATATCCTTGACCCAAGCTGATCTAGGCTTCTCCAGAATAGGGTTGCAAAATGCTGGTAACTT
>GSONMT00067125001,3'UTR,chrUn_28,2578509,C,G,0.067,0.933,0.128,0.872,0.000,1.000,|3,0.070,chrUn_28,2578509,C,G,0.030,0.970,0.295,0.705,0.083,0.917,0.000,1.000,0.488,0.512,|5,0.218,forward
CAGAGAGACATACACTGAGTGTACAAAACATTAGGAACACCATGACAAAGACTGATCCCTTATTGATGTCAATCA[C/G]TGTCGATGAAGGGGAGGAGACAGGTTAAAGAAGGATTTCTAAGCCTTGAGACAACTGAGACATGGATTGTGTATG
>GSONMT00049260001,3'UTR,chrUn_28,14463768,A,G,0.138,0.862,0.147,0.853,0.000,1.000,0.161,0.839,|4,0.126,chrUn_28,14463768,A,G,0.000,1.000,0.258,0.742,0.526,0.474,0.359,0.641,|4,0.401,forward
CCTGCTGAGTGCACAGTTGGCTGGTAGCATTAGCTGTGCCCTGTGAGTCCATGTTGACTTGAGTGATCTTACGGT[A/G]ATTAGAGAATATTTCTGGGGTGGTTTTGTGTTAACGTTACATTTTATTCTTGAGAACTCATGTAGTTTCTTGGTA
>GSONMT00062421001,3'UTR,chrUn_28,18832490,T,C,0.667,0.333,0.500,0.500,0.400,0.600,0.500,0.500|4,0.517,0.483,forward
ACAGCTCAACAAGAAAGCATTTACTATGACTGAGTACCTGAGGAAGTCTGGATTTTAAGGCAGCCTGTCTACCCA[T/C]CTAGCAGTTCCCTCTGGCTCCCCATCATTGTGTTGACAGTACTTCCCGGATTAGTTAGCAGATGCATTTCTCTCC
>GSONMT00023603001,3'UTR,chrUn_28,15703863,T,A,0.286,0.714,0.667,0.333,0.077,0.923,|3,0.522,chrUn_28,15703863,T,A,0.300,0.700,0.765,0.235,0.812,0.188,0.423,0.577,|4,1.353,forward
AGGGAGGAGTTGGGGTGGTGTAGCATGGAATGAGGCACAAACATCAGTGGTTGTCTGTTTCCACGTTTACTGAAC[T/A]CGGTCTTTCTACATATGCCATACACATGTATGGATGCCCACAAGAGACATTCTACTACTATTAGATTGGGGTCGG
>GSONMT00058371001,3'UTR,chrUn_28,18436598,A,G,0.500,0.500,0.231,0.769,0.385,0.615,|3,forward
TATATGGGGGCATGTTCAGCTGGACAATAGATAATATATTACCCAGTTCTTTGTAGTTTCTTATCTTAATATAGT[A/G]AATATATAATGTACTACCTACCCAGATTTCCCTCTGCTGGCAGAGTATATGTCTGCATTACTAAGGTACAGATGT
>GSONMT00049260001,3'UTR,chrUn_28,14463483,T,G,0.188,0.812,0.167,0.833,0.000,1.000,0.143,0.857,|4,0.142,chrUn_28,14463483,T,G,0.000,1.000,0.286,0.714,0.692,0.308,0.609,0.391,|4,0.658,forward
TAGTACATTATTCTGTAGCAACTATAAGCAAAAAAAAAGTAAGTGTTCACACATACTAAACAGTCAAGCATGTAT[T/G]CCCCCGGCAGGGAAGAAAGACCTTGGTTTAAGCTGAGAGACAGTGAAATCTGCCCACGCAGCTCTGGTTGGTTTG
>GSONMT00002188001,3'UTR,chrUn_21,14652644,C,T,0.800,0.200,0.286,0.714,0.615,0.385,|3,forward
CTATATTTATGTTCCTAAAGCAGCTCCTCTTCTCCAGGGCTGTTCCTCCCATGTATATTTAAGAGAAAGAGAGAC[C/T]GGAAGGGAGGGATCCATGTTTGTCCCCCCTCTGCACTGAGGTACAGGAGAATATACGTACTGTAGAAACATGGTC
>GSONMT00075887001,3'UTR,chrUn_17,6443301,T,A,0.869,0.129,0.608,0.390,0.592,0.408,0.856,0.144|4,2.728,chrUn_17,6443301,T,A,0.929,0.071,0.908,0.089,0.752,0.246|3,6.393,forward
GCAATTTCCGAAAAGGAACACTCGGATTATAGTAATACTATGTCTGATCTCGCAAACGATGTAAAGTATGTATCA[T/A]CAGGTGTCATCTACTCTAAGACATATTGACATTTGACAATAAATGTAATACCTAATTTCCCACCAAAATCCCTGA
>GSONMT00075887001,3'UTR,chrUn_17,6443302,C,T,0.873,0.127,0.607,0.393,0.599,0.401,0.859,0.141|4,2.759,chrUn_17,6443302,C,T,0.929,0.071,0.917,0.083,0.754,0.246|3,6.519,forward
CAATTTCCGAAAAGGAACACTCGGATTATAGTAATACTATGTCTGATCTCGCAAACGATGTAAAGTATGTATCAT[C/T]AGGTGTCATCTACTCTAAGACATATTGACATTTGACAATAAATGTAATACCTAATTTCCCACCAAAATCCCTGAA
>GSONMT00081709001,3'UTR,chrUn_17,15271760,A,G,0.588,0.412,0.200,0.800,0.000,1.000,|3,0.357,chrUn_17,15271760,A,G,0.680,0.320,0.435,0.565,0.615,0.385,|3,1.364,forward
AATGTACTGGTATGTTTTAAAAGCCATATGTTTTGTGTTTAAACACACACGCAGAGACACACAACAGAGAGACAC[A/G]CGCACACACACGGCATACTAACACACATTATACGCACCCTGTGAAAATGTACCTATTCCCTGATATGCAGACTCA
>GSONMT00073829001,3'UTR,chrUn_17,4116026,C,G,0.769,0.231,0.528,0.472,0.579,0.421,|3,forward
GAATATTATCTGTCCATTTGGGAATTCTGCCATTTTTAAATAAGCCACACACTATATTAGTCTCAATTATGACAT[C/G]ACAGGCTTTTTGTTGCGATGAGTAATGAAGAACATGATGCATTTGTAAGGTGGACATTTACATGGGGTATCATTT
>GSONMT00045118001,3'UTR,chrUn_11,24885058,A,C,0.000,1.000,0.000,1.000,0.111,0.889,0.533,0.467,|4,0.192,chrUn_11,24885058,A,C,0.692,0.308,0.550,0.450,0.000,1.000,|3,0.706,forward
GTGTTAGAATTATTAGACCATGGATATGCAGTTTCTTCTCTTTGCTCTATTCATTTTCCCCCTTCTACCATAGTC[A/C]TTTGTTTGTCCTTCCTAGTCTAATTTGTAACATTGGCACTTTACCCCCCTGGTTTCAATTCAGTGTTGCAAATAT
>GSONMT00014544001,3'UTR,chrUn_11,20907904,G,T,0.644,0.356,0.500,0.500,0.333,0.667,|3,0.969,chrUn_11,20907904,G,T,0.000,1.000,0.231,0.769,0.206,0.794,|3,0.171,forward
TTGCAATTACAGTTTTTTTTAAAAACCAGAAGCACAAACTGCTTGCACAGTTGTGGACACTAGATTTGGCAATGA[G/T]GATTATATGGTTTATTTACAAAAAAGTGCTAATAACGTTGCTGTGTAATCTTATGTGCATTAAAACAGCTTAAAT
>GSONMT00014544001,3'UTR,chrUn_11,20908035,T,C,0.895,0.105,0.755,0.245,0.600,0.400,0.650,0.350|4,2.636,chrUn_11,20908035,T,C,0.645,0.355,0.672,0.328,0.370,0.630|3,1.283,forward
TGCATTAAAACAGCTTAAATATTGACATAGAGCAGATATATTTGATAGGTCAATAACTACAACAGTCCAATGTTC[T/C]CCAGTCCTGTTTGAGTGCCTCTGTTACTCTTGTGCCGTTCCATAAATAGCATTGATTTTCTCCTGGAACATTTTG
>GSONMT00012775001,3'UTR,chrUn_Sex,16091152,A,T,0.425,0.575,0.326,0.674,0.435,0.565,|3,0.653,chrUn_Sex,16091152,A,T,0.401,0.599,0.825,0.175,0.637,0.363,0.602,0.398,|4,1.604,forward
GCAAGAGTAGGTTGAGCTGTGTGTTTTTTCTCTTAGCTTGAATGCTGTCAGTATCATGCATGCATTCTCAAAGCA[A/T]AGACTCTAGTCCATGATGAGAACAATCATTCTCTTAGGGTACTGCCATGACCGCGCTGTGTTTGCCCCTCTTAGC
>GSONMT00067274001,3'UTR,chrUn_Sex,7440062,A,G,0.176,0.824,0.824,0.176,0.000,1.000,|3,0.499,chrUn_Sex,7440062,A,G,0.174,0.826,0.000,1.000,0.333,0.667,0.208,0.792,|4,0.218,forward
TTAGGGGGTTGGTTGGAAATGGAATATTAATACTCCCATTGTTCTATTGTAAAGATGTTTATATTTGGCTGAAGC[A/G]GTCATAGAACTAACCACCCTAGTTGTGTGCAATTTGTTTGTGGCACTTAACTGTAGTACTTGACTCTGCTTTCTA
>GSONMT00033312001,3'UTR,chrUn_Sex,13451803,T,C,0.418,0.582,0.000,1.000,0.583,0.417,|3,forward
AATAAGCGCTTTATATTCTGCGGTCATTAGAAACCAAATCCCAAAACAACCCTAGCCACTACATCGTAGGGCACT[T/C]GATCTGATTTTTATAGGTACAAACTATATGGTGAAATTTCCACCTAGCTTACCATTGAGCCACGACTACATGGAA
>GSONMT00067274001,3'UTR,chrUn_Sex,7440219,C,G,0.529,0.471,0.545,0.455,0.833,0.167,0.529,0.471|4,0.609,0.391,forward
TACCAGGTGCTTTGTACAAATAAATCATGCCTTTGTTTTGGGAAGATGTTTATTTATTTTATCAGATTTTTATTG[C/G]GGACAGCAAAACAATTTGACAAGCACTATATTGGTGTGTGGCACATGTGTGCAAATGTTGAATCACATCACTTCC
>GSONMT00037152001,3'UTR,chrUn_18,16033158,A,G,0.364,0.636,0.000,1.000,0.000,1.000,|3,0.138,chrUn_18,16033158,A,G,0.000,1.000,0.500,0.500,0.455,0.545,0.000,1.000,|4,0.314,forward
TCGCTTAAAAATCCAATCTTCCCCATTTTGGTTTTTGTTGTGTCTCCGTATTAGATATTTGAAAGCAAAGCACAG[A/G]CGTATTCTTTGCAATACAAGGAGAATAGCATGTTCAGAACGGTGCAAAGCGTTGCTTGCGCCCGATTGGGCGATT
>GSONMT00016221001,3'UTR,chrUn_18,16686150,C,T,0.739,0.261,0.667,0.333,0.722,0.278,0.639,0.361|4,2.247,chrUn_18,16686150,T,C,0.549,0.451,0.600,0.400,0.303,0.697|3,1.066,reverse,forward
TCCCCAAATCCTAACCTTAACATTAGTGGGGAAACTGCAAAACTGACCCAAGATCAGAGTCTAGGGGAAATTTAA[C/T]TCTGCTTCCTCCCATACACCCGTGAGCCAGTAAGTGAATAACCGTCCTACCTAGCCTAACATCAGTTACAAAATT
>GSONMT00015190001,3'UTR,chrUn_18,3719044,G,A,0.647,0.353,0.278,0.722,0.476,0.524,|3,0.876,chrUn_18,3719044,G,A,0.235,0.765,0.000,1.000,0.433,0.567,0.667,0.333,0.167,0.833,|5,0.429,forward
CTCCTACTTATACATACTACACGCAAACACTCCCAAGGCTCAGGTTGGCACTACCCTTCGAGGTTGTATTAGGTC[G/A]AGGGAAAGAATTTTCACTAAGTTCAAATGAGGCAGCACTTTGCATTTGTTAGTGTTCAAAAATATGATGTAGCAT
>GSONMT00036122001,3'UTR,chrUn_18,10297176,A,G,0.500,0.500,0.667,0.333,0.500,0.500|3,1.252,chrUn_18,10297176,G,A,0.529,0.471,0.737,0.263,0.667,0.333,0.714,0.286|4,0.511,reverse,forward
ATTATGATGGGCCTATATATGTATTGGTATGTATATATGATATATGTATATATGTGTATATACATGTAGAGTACC[A/G]GTCAAAAGTTTGGACACACCTACTCATTTAAGGGTTTTTCTTTATTTTGACTATTTTCTACATTTTAGAATAGTG
>GSONMT00036127001,3'UTR,chrUn_18,10384456,A,G,0.583,0.417,0.571,0.429,0.562,0.438,|3,1.336,chrUn_18,10384456,A,G,0.762,0.238,0.545,0.455,0.476,0.524,0.040,0.960,0.000,1.000,|5,0.575,forward
TTGTACATTTTCAGTTTTCATTACCTTTTTTGGATTAACTTCGAGTCATTTAATACCATTTTACTTTAGAAAAAC[A/G]TAATTTCTTTGAATAAAACTGCTGTAGTTTGTCCATAAATAACAAAACGATAAACTAGTATAAGTATACATTAAA

## Sheet: target recognition in allele A
Predicted microRNA target site on 3' UTR SNP positions showing allele imbalance for growth and muscle quality traits. Note that SNP position in all these 3'UTR is 76th nucleotide; and in all predicted target this SNP position resides in potential microRNA recognition element seed site (MRESS). Presence of alternate allele in green highlighted targets destroy the microRNA binding potential; presen…																		Target gene	Target gene name	Gos
MicroRNA ID	MicroRNA Name	MicroRNA Sequence	Target 3' UTR	Allele A	Allele B	MRESS destroying allele	Target spy prediction statistics				Pita prediction statistics			Miranda prediction statistics
							Energy	Target Start	Target End	Score	Energy	Target Start	Target End	Energy	Target Start	Target End	Score
miRNA_1259	omy-miR-XXXX-5p	GGTAGAGTGGCCAGATGGAAGT	GSONMT00009409001,3'UTR,chrUn,639900611,G,A,0.860,0.140,0.239,0.761,0.353,0.647|3,0.938,chrUn_p10,39906671,G,A,0.717,0.283,0.661,0.339,0.658,0.342|3,2.115,forward	G	A	none	-19.47	35	75	0.999181	-19.47	76	68	-16.66	55	76	152	GSONMT00009409001	wolframin	F:molecular_function; P:biological_process; C:cellular_component; F:ubiquitin protein ligase binding; F:activating transcription factor binding; P:negative regulation of type B pancreatic cell apoptotic process; F:ATPase binding; P:polyubiquitinated misfolded protein transport; P:ER-associated ubiquitin-dependent protein catabolic process; P:negative regulation of sequence-specific DNA binding tr…
miRNA_3179	omy-mir-221-5p	TGCTCAGTAGTCAGTGTAGATC	GSONMT00033050001,3'UTR,chrUn,235735898,A,G,0.812,0.188,0.589,0.411,0.836,0.164,0.776,0.224|4,0.753,0.247,forward	A	G	none	-20.7	35	76	0.997051	-20.3	76	69	-20.05	56	76	157	GSONMT00033050001	elongation factor 1-beta	P:translational elongation; F:translation elongation factor activity; P:translation; C:eukaryotic translation elongation factor 1 complex; P:cellular protein metabolic process; C:cytosol; P:gene expression; F:protein binding
miRNA_1426	omy-miR-XXXX-3p	TGAATTCACCCGCTTAGACACAGC	GSONMT00035582001,3'UTR,chrUn_20,25807520,A,T,0.654,0.346,0.871,0.129,0.821,0.179,0.619,0.381,|4,forward	A	T	none	-18.86	37	76	0.997051	-18.36	76	69	-20.27	47	76	151	GSONMT00035582001	eukaryotic elongation factor 2 kinase-like isoform x3	F:ATP binding; P:protein phosphorylation; F:transferase activity, transferring phosphorus-containing groups; F:protein serine/threonine kinase activity; F:transferase activity; P:phosphorylation; P:translational elongation; P:translation; F:kinase activity; F:translation elongation factor activity; C:cellular_component; F:calmodulin binding; F:elongation factor-2 kinase activity; F:calcium ion bi…
miRNA_2354	omy-miR-XXXX-3p	GCTGTGCTGCTGCTCCAGTTTCA	GSONMT00037152001,3'UTR,chrUn_18,16033158,A,G,0.364,0.636,0.000,1.000,0.000,1.000,|3,0.138,chrUn_18,16033158,A,G,0.000,1.000,0.500,0.500,0.455,0.545,0.000,1.000,|4,0.314,forward	A	G	none	-18.3	53	75	0.998886	-18.3	76	69	-18.94	53	76	150	GSONMT00037152001	radixin isoform x3	C:cytoplasm; C:extrinsic component of membrane; C:cytoskeleton; F:actin binding; F:cytoskeletal protein binding; C:cleavage furrow; P:microvillus assembly; C:focal adhesion; C:lamellipodium; C:apical part of cell; P:apical protein localization; F:protein binding; C:filopodium; C:ruffle; P:actin filament capping; C:stereocilium; C:plasma membrane
miRNA_2232	omy-miR-XXXX-3p	GCCTCAGGAGAGCTTCCGTCTTCA	GSONMT00037544001,3'UTR,chrUn_27,18820758,A,G,0.625,0.375,0.562,0.438,0.176,0.824,|3,forward	A	G	none	-24.55	27	75	0.999903	-24.55	76	69	-23.2	50	76	158	GSONMT00037544001	delta( )-delta( )-dienoyl- mitochondrial	P:metabolic process; F:catalytic activity; F:isomerase activity; C:mitochondrion; F:receptor binding
miRNA_205	omy-miR-XXXX-3p	CCTGTCTCACGACGGTCTAAACC	GSONMT00061053001,3'UTR,chrUn_12,33957956,C,A,0.000,1.000,0.750,0.250,0.000,1.000,|3,0.333,chrUn_12,33957956,C,A,0.000,1.000,0.273,0.727,0.000,1.000,0.000,1.000,0.000,1.000,|5,0.058,forward	C	A	none	-16.3	60	88	0.993193	-18.2	77	69	-19.28	54	77	152	GSONMT00061053001	ornithine decarboxylase antizyme 1	F:ornithine decarboxylase inhibitor activity; P:negative regulation of catalytic activity; F:enzyme inhibitor activity
miRNA_1930	omy-miR-XXXX-3p	GCTACATGTAGTCTCTGGGATGC	GSONMT00065049001,3'UTR,chrUn_23,10728051,T,C,0.333,0.667,0.000,1.000,0.000,1.000,|3,0.125,chrUn_23,10728051,T,C,0.000,1.000,0.684,0.316,0.412,0.588,0.158,0.842,|4,0.458,forward	T	C	none	-19.3	44	76	0.994836	-18	76	68	-16.51	54	76	150	GSONMT00065049001	low quality protein: dystonin	P:retrograde axon cargo transport; C:cytosol; F:calcium ion binding; P:hemidesmosome assembly; C:cytoskeleton; C:hemidesmosome; C:intermediate filament; C:intermediate filament cytoskeleton; C:cytoplasmic membrane-bounded vesicle; C:integral component of membrane; C:endoplasmic reticulum membrane; P:cytoskeleton organization; F:integrin binding; C:H zone; C:microtubule plus-end; F:protein C-termi…
miRNA_2033	omy-miR-XXXX-5p	TGAAACTGGAACAGCGGCAAGGCC	GSONMT00067230001,3'UTR,chrUn_9,8842848,G,A,0.282,0.718,0.111,0.889,0.375,0.625,|3,0.344,chrUn_9,8842848,G,A,0.692,0.308,0.333,0.667,0.083,0.917,0.361,0.639,0.722,0.278,|5,0.779,forward	G	A	none	-23.71	26	82	0.997051	-22.41	82	75	-23.4	58	82	151	GSONMT00067230001	gamma-aminobutyric acid receptor-associated protein	P:autophagy; P:brain development
miRNA_1106	omy-miR-XXXX-3p	CACATCTGAGGAGAATCTACATTA	GSONMT00070099001,3'UTR,chr_23,943595,C,A,0.188,0.812,0.577,0.423,0.192,0.808,|3,0.468,chr_23,943595,C,A,0.389,0.611,0.154,0.846,0.037,0.963,0.029,0.971,0.294,0.706,|5,0.221,forward	C	A	none	-19.4	52	75	0.996424	-19.4	76	69	-20.35	50	76	160	GSONMT00070099001	brain protein 44-like protein	P:mitochondrial pyruvate transport; C:mitochondrial inner membrane; F:molecular_function
miRNA_1602	omy-mir-196-5p	TAGGTAGTTTCATGTTGTTGGG	GSONMT00071651001,3'UTR,chrUn_6,2510794,A,G,0.000,1.000,0.417,0.583,0.500,0.500,|3,0.441,chrUn_6,2510794,A,G,0.000,1.000,0.000,1.000,0.000,1.000,0.500,0.500,|4,0.143,forward	A	G	none	-17.3	62	79	0.991187	-17.3	80	73	-19.2	58	80	170	GSONMT00071651001	long-chain-fatty-acid-- ligase acsbg2-like	P:metabolic process; F:catalytic activity; F:ligase activity; P:fatty acid metabolic process; P:lipid metabolic process; F:nucleotide binding; C:cytoplasm; F:ATP binding; P:long-chain fatty acid metabolic process; F:long-chain fatty acid-CoA ligase activity
miRNA_1467	omy-miR-XXXX-3p	GCGTACACAGTACGAGCTATTCTG	GSONMT00079098001,3'UTR,chrUn_27,9580833,G,T,0.746,0.254,0.102,0.898,0.550,0.450,|3,0.873,chrUn_27,9580833,G,T,0.742,0.258,0.781,0.219,0.793,0.207,0.606,0.394,|4,2.717,forward	G	T	none	-17.5	55	75	0.999705	-17.5	76	68	-17.74	53	76	161	GSONMT00079098001	phosphorylase b kinase gamma catalytic skeletal muscle heart isoform isoform x1	F:transferase activity; P:phosphorylation; F:protein serine/threonine kinase activity; F:protein kinase activity; F:nucleotide binding; P:protein phosphorylation; P:glycogen biosynthetic process; F:ATP binding; F:kinase activity; F:phosphorylase kinase activity; F:calmodulin binding; F:transferase activity, transferring phosphorus-containing groups; C:phosphorylase kinase complex; F:tau-protein k…
miRNA_362	omy-miR-XXXX-3p	GCGTACACATCACAGACAAACTGA	GSONMT00079098001,3'UTR,chrUn_27,9580833,G,T,0.746,0.254,0.102,0.898,0.550,0.450,|3,0.873,chrUn_27,9580833,G,T,0.742,0.258,0.781,0.219,0.793,0.207,0.606,0.394,|4,2.717,forward	G	T	none	-15.88	26	75	0.999735	-15.78	76	68	-17.25	53	76	155	GSONMT00079098001	phosphorylase b kinase gamma catalytic skeletal muscle heart isoform isoform x1	F:transferase activity; P:phosphorylation; F:protein serine/threonine kinase activity; F:protein kinase activity; F:nucleotide binding; P:protein phosphorylation; P:glycogen biosynthetic process; F:ATP binding; F:kinase activity; F:phosphorylase kinase activity; F:calmodulin binding; F:transferase activity, transferring phosphorus-containing groups; C:phosphorylase kinase complex; F:tau-protein k…
miRNA_1895	omy-miR-XXXX-5p	TACTGGAGATCTTGAGAGCAGGG	GSONMT00017767001,3'UTR,chrUn_8,45210200,A,G,0.833,0.167,0.816,0.184,0.829,0.171,0.828,0.172,|4,forward	A	G	none	-19.23	43	76	0.991313	-17.73	76	69	-19.14	55	76	147	GSONMT00017767001	peptidyl-prolyl cis-trans isomerase fkbp1b	F:peptidyl-prolyl cis-trans isomerase activity; P:protein folding; P:protein peptidyl-prolyl isomerization; F:isomerase activity; C:sarcoplasmic reticulum membrane; F:FK506 binding; P:positive regulation of sequestering of calcium ion; F:calcium channel inhibitor activity; P:negative regulation of release of sequestered calcium ion into cytosol; P:positive regulation of cytosolic calcium ion conc…
miRNA_1679	omy-miR-XXXX-5p	TGTTCCATTTATTCCATTCCAGC	GSONMT00019296001,3'UTR,chrUn,212885371,A,T,0.614,0.386,0.750,0.250,0.786,0.214,0.792,0.208,|4,forward	A	T	none	-20.3	68	98	0.996424	-17.8	76	70	-18.45	53	76	140	GSONMT00019296001	collagen alpha-1 chain-like	P:skeletal muscle tissue development; P:protein heterotrimerization; P:extracellular matrix organization; P:cellular response to amino acid stimulus; C:collagen type VI; P:axon guidance; C:sarcolemma; C:lysosomal membrane; P:extracellular matrix disassembly; C:extracellular matrix; C:protein complex; C:extracellular region; C:endoplasmic reticulum lumen; F:platelet-derived growth factor binding; …
miRNA_902	omy-miR-XXXX-3p	GCTGTGGAGACAACTGGTACATCC	GSONMT00079101001,3'UTR,chrUn_27,9609145,T,A,0.000,1.000,0.562,0.438,0.211,0.789,|3,0.348,chrUn_27,9609145,T,A,0.000,1.000,0.000,1.000,0.000,1.000,0.417,0.583,|4,0.116,forward	T	A	none	-17	56	77	0.991313	-19.3	77	69	-19.41	53	77	147	GSONMT00079101001	protein nap homolog 2-like	C:mitochondrion
miRNA_2037	omy-miR-XXXX-5p	TGAAGAGTTGCTGTTGAACCTGGC	GSONMT00032278001,3'UTR,chrUn_13,9514643,C,G,0.935,0.065,0.955,0.045,0.901,0.099|3,13.286,chrUn_13,9514643,C,G,0.795,0.205,0.831,0.169,0.609,0.391,0.875,0.125|4,3.484,forward	C	G	allele B	-16.85	31	81	0.999876	-16	82	74	-16.51	56	82	151	GSONMT00032278001	nadh dehydrogenase 1 alpha subcomplex subunit 4	P:oxidation-reduction process; F:oxidoreductase activity; F:NADH dehydrogenase (ubiquinone) activity; C:mitochondrion; C:mitochondrial respiratory chain complex IV; F:cytochrome-c oxidase activity; C:membrane; C:mitochondrial inner membrane; P:transport; C:respiratory chain
miRNA_2502	omy-mir-489-3p	TGACATCATATGTACGGCTGCT	GSONMT00043181001,3'UTR,chrUn,402769731,G,T,0.309,0.691,0.000,1.000,0.228,0.772,0.000,1.000,|4,0.155,chrUn,402769731,G,T,0.000,1.000,0.000,1.000,0.000,1.000,0.244,0.756,|4,0.065,forward	G	T	allele B	-21.1	51	82	0.995434	-20.6	82	75	-20.3	62	82	158	GSONMT00043181001	dehydrogenase reductase sdr family member 7c-a-like	P:oxidation-reduction process; F:oxidoreductase activity; P:metabolic process; C:extracellular region
miRNA_1145	omy-miR-XXXX-5p	CTTCACGTCGCACATGACAAAGAA	GSONMT00058932001,3'UTR,chrUn,636937349,G,A,0.600,0.400,0.172,0.828,0.500,0.500,0.227,0.773,0.520,0.480|5,0.678,chrUn_p10,36943409,A,G,0.812,0.188,0.789,0.211,0.696,0.304|3,0.305,reverse,forward	G	A	allele B	-16.2	57	80	0.998538	-16.2	81	73	-16.42	60	81	157	GSONMT00058932001	histone-lysine n-methyltransferase setd7-like	P:regulation of transcription, DNA-templated; C:chromosome; F:histone-lysine N-methyltransferase activity; P:histone lysine methylation; P:peptidyl-lysine dimethylation; P:peptidyl-lysine monomethylation; F:p53 binding; C:nucleus; F:protein-lysine N-methyltransferase activity; P:chromatin modification; F:protein binding; P:transcription, DNA-templated
miRNA_2509	omy-miR-XXXX-3p	ATGAAACCGTCAGCCCAACAG	GSONMT00067230001,3'UTR,chrUn_9,8842848,G,A,0.282,0.718,0.111,0.889,0.375,0.625,|3,0.344,chrUn_9,8842848,G,A,0.692,0.308,0.333,0.667,0.083,0.917,0.361,0.639,0.722,0.278,|5,0.779,forward	G	A	allele B	-16.3	61	82	0.995434	-16.3	83	75	-16.16	63	83	150	GSONMT00067230001	gamma-aminobutyric acid receptor-associated protein	P:autophagy; P:brain development
miRNA_1166	omy-miR-XXXX-5p	GGCACATATATGGAATAGGGTG	GSONMT00082003001,3'UTR,chrUn_13,2640281,T,A,0.417,0.583,0.812,0.188,0.368,0.632,|3,1.137,chrUn_13,2640281,T,A,0.500,0.500,0.188,0.812,0.375,0.625,0.238,0.762,0.087,0.913,|5,0.385,forward	T	A	allele B	-19.7	44	82	0.998538	-19.7	83	76	-18.78	63	83	154	GSONMT00082003001	calcineurin subunit b type 1	F:calcium ion binding; P:protein localization to nucleus; F:phosphoprotein phosphatase activity; F:enzyme binding; C:sarcolemma; P:protein dephosphorylation; P:heart development; P:epithelial to mesenchymal transition; C:cell; C:intracellular; F:protein binding; P:lung epithelial cell differentiation; P:NFAT protein import into nucleus; F:metal ion binding; F:protein domain specific binding; P:pa…
miRNA_766	omy-miR-18a-5p	CTATCTGCACTAGATGCACCTTA	GSONMT00009409001,3'UTR,chrUn,639900686,T,C,0.647,0.353,0.364,0.636,0.412,0.588|3,0.901,chrUn_p10,39906746,C,T,0.838,0.162,0.846,0.154,0.542,0.458,0.688,0.312|4,0.374,reverse,forward	T	C	allele B	-15.8	55	77	0.995434	-15.8	78	70	-15.78	54	78	144	GSONMT00009409001	wolframin	F:molecular_function; P:biological_process; C:cellular_component; F:ubiquitin protein ligase binding; F:activating transcription factor binding; P:negative regulation of type B pancreatic cell apoptotic process; F:ATPase binding; P:polyubiquitinated misfolded protein transport; P:ER-associated ubiquitin-dependent protein catabolic process; P:negative regulation of sequence-specific DNA binding tr…
miRNA_1754	omy-miR-XXXX-5p	GCTACTGGCAGGATCAACCAGGTA	GSONMT00017767001,3'UTR,chrUn_8,45210200,A,G,0.833,0.167,0.816,0.184,0.829,0.171,0.828,0.172,|4,forward	A	G	allele B	-23.91	43	78	0.995434	-19.91	78	71	-16.8	56	78	141	GSONMT00017767001	peptidyl-prolyl cis-trans isomerase fkbp1b	F:peptidyl-prolyl cis-trans isomerase activity; P:protein folding; P:protein peptidyl-prolyl isomerization; F:isomerase activity; C:sarcoplasmic reticulum membrane; F:FK506 binding; P:positive regulation of sequestering of calcium ion; F:calcium channel inhibitor activity; P:negative regulation of release of sequestered calcium ion into cytosol; P:positive regulation of cytosolic calcium ion conc…
miRNA_1567	omy-miR-XXXX-3p	TCGTCTGTGGACCTATTTGGGCGG	GSONMT00037152001,3'UTR,chrUn_18,16033158,A,G,0.364,0.636,0.000,1.000,0.000,1.000,|3,0.138,chrUn_18,16033158,A,G,0.000,1.000,0.500,0.500,0.455,0.545,0.000,1.000,|4,0.314,forward	A	G	allele B	-16.26	20	78	0.999744	-16.13	79	71	-19.6	56	79	145	GSONMT00037152001	radixin isoform x3	C:cytoplasm; C:extrinsic component of membrane; C:cytoskeleton; F:actin binding; F:cytoskeletal protein binding; C:cleavage furrow; P:microvillus assembly; C:focal adhesion; C:lamellipodium; C:apical part of cell; P:apical protein localization; F:protein binding; C:filopodium; C:ruffle; P:actin filament capping; C:stereocilium; C:plasma membrane
miRNA_1794	omy-miR-727-5p	TCAGTCTTCAATTCCTCCCAGC	GSONMT00058025001,3'UTR,chrUn,507114093,A,G,0.514,0.486,0.766,0.234,0.395,0.605,0.744,0.256|4,1.532,chrUn_p8,27128253,A,G,0.740,0.260,0.924,0.076,0.870,0.130,0.642,0.358|4,3.854,forward	A	G	allele B	-18	61	82	0.992727	-16.5	82	75	-20.21	61	82	148	GSONMT00058025001	gamma-adducin-like isoform x6	C:cytoskeleton; C:condensed nuclear chromosome; C:cytoplasm; C:cell cortex; F:structural molecule activity; C:membrane; C:cell-cell junction
miRNA_1358	omy-miR-XXXX-5p	CCCACTGGCTCCAGGTCATCTACA	GSONMT00060484001,3'UTR,chrUn_7,28980452,G,A,0.583,0.417,0.767,0.233,0.688,0.312,0.800,0.200,|4,forward	G	A	allele B	-18.91	35	77	0.999937	-18.91	78	71	-15.91	55	78	148	GSONMT00060484001	lymphocyte g0 g1 switch protein 2	C:mitochondrion; P:extrinsic apoptotic signaling pathway; P:positive regulation of extrinsic apoptotic signaling pathway
miRNA_1159	omy-miR-XXXX-3p	TCTGGACAGACGGGAGACTCTAGC	GSONMT00064157001,3'UTR,chrUn_26,2112789,C,T,0.698,0.302,0.578,0.422,0.656,0.344,0.220,0.780,|4,forward	C	T	allele B	-23.52	20	79	0.999041	-19.3	79	72	-20.25	57	79	140	GSONMT00064157001	phosphorylase b kinase regulatory subunit beta isoform x2	F:hydrolase activity, hydrolyzing O-glycosyl compounds; P:glycogen metabolic process; P:polysaccharide metabolic process; F:catalytic activity; F:calmodulin binding
miRNA_1257	omy-miR-2188-5p	AGGACATGTGAGGTTGGACCTT	GSONMT00064157001,3'UTR,chrUn_26,2112789,C,T,0.698,0.302,0.578,0.422,0.656,0.344,0.220,0.780,|4,forward	C	T	allele B	-15.49	76	131	0.999556	-17.6	77	71	-17.09	56	77	147	GSONMT00064157001	phosphorylase b kinase regulatory subunit beta isoform x2	F:hydrolase activity, hydrolyzing O-glycosyl compounds; P:glycogen metabolic process; P:polysaccharide metabolic process; F:catalytic activity; F:calmodulin binding
miRNA_3102	omy-mir-22-3p	ACAGTTCTTCAGCTGGCAGCTT	GSONMT00070684001,3'UTR,chrUn_7,24828000,A,G,0.726,0.274,0.629,0.371,0.478,0.522,0.750,0.250,|4,forward	A	G	allele B	-20.91	20	80	0.99837	-17.5	80	74	-19.42	59	80	143	GSONMT00070684001	glutathione peroxidase 1	P:oxidation-reduction process; F:oxidoreductase activity; P:response to oxidative stress; F:glutathione peroxidase activity; F:peroxidase activity; C:cellular_component
miRNA_1153	omy-miR-XXXX-3p	AGGTCTGTGATGAGAAATCATGC	GSONMT00076212001,3'UTR,chrUn_1,6452350,C,A,0.581,0.419,0.221,0.779,0.517,0.483,0.163,0.837|4,0.588,chrUn_1,6452350,A,C,0.704,0.296,0.244,0.756,0.205,0.795,0.571,0.429|4,1.320,reverse,forward	C	A	allele B	-17.2	54	76	0.995732	-17.2	77	70	-17	54	77	147	GSONMT00076212001	perilipin-2 isoform x3	-
miRNA_1421	omy-miR-8162-5p	TCCCAGATCTGTTTGTGCTGTC	GSONMT00079263001,3'UTR,chrUn_9,3770156,T,C,0.446,0.554,0.000,1.000,0.000,1.000,|3,0.175,chrUn_9,3770156,T,C,0.013,0.987,0.476,0.524,0.148,0.852,0.401,0.599,|4,0.351,forward	T	C	allele B	-19.46	42	80	0.995434	-18.16	80	73	-17.24	59	80	140	GSONMT00079263001	amp deaminase 1	P:IMP biosynthetic process; F:AMP deaminase activity; F:deaminase activity; P:purine ribonucleoside monophosphate biosynthetic process; C:cellular_component
miRNA_2504	omy-miR-XXXX-5p	TCTAGCAGCTCTGGACAGACGG	GSONMT00002736001,3'UTR,chrUn,1058299840,C,T,0.510,0.490,0.553,0.447,0.707,0.293|3,1.439,chrUn_p17,38301820,T,C,0.500,0.500,0.618,0.382,0.709,0.291|3,0.642,reverse,forward	C	T	allele B	-19.51	33	79	0.993724	-19.51	80	73	-21.3	57	80	159	GSONMT00002736001	5 -amp-activated protein kinase subunit beta-2-like	F:molecular_function; P:biological_process; C:cellular_component; F:AMP-activated protein kinase activity; C:AMP-activated protein kinase complex; F:identical protein binding; F:kinase activity; P:phosphorylation
miRNA_2256	omy-miR-XXXX-5p	TAAACGTGGACTTTGGAGATCAGG	GSONMT00003898001,3'UTR,chrUn_26,6866523,G,A,0.783,0.217,0.500,0.500,0.636,0.364,0.286,0.714|4,0.551,0.449,forward	G	A	allele B	-15.6	46	79	0.995434	-15.6	80	73	-15.19	57	80	150	GSONMT00003898001	cd59 glyco	P:negative regulation of activation of membrane attack complex
miRNA_2504	omy-miR-XXXX-5p	TCTAGCAGCTCTGGACAGACGG	GSONMT00006895001,3'UTR,chrUn,48724372,A,T,0.842,0.158,0.391,0.609,0.467,0.533,|3,forward	A	T	allele B	-18.7	56	78	0.99731	-17.2	78	71	-18.25	57	78	151	GSONMT00006895001	beta-sarcoglycan	C:sarcolemma; P:muscle organ development; C:sarcoglycan complex; C:dystrophin-associated glycoprotein complex; C:integral component of membrane; P:cardiocyte differentiation; C:cytoplasm; C:integral component of plasma membrane; C:cytoskeleton; C:membrane; C:plasma membrane
miRNA_1596	omy-miR-XXXX-3p	CAACTTTGTATACGTGGATGAGGC	GSONMT00008396001,3'UTR,chrUn_29,12300078,T,G,0.526,0.474,0.350,0.650,0.706,0.294,|3,1.114,chrUn_29,12300078,T,G,0.000,1.000,0.562,0.438,0.320,0.680,0.333,0.667,|4,0.437,forward	T	G	allele B	-16.2	46	75	0.996424	-16.2	76	69	-16.14	53	76	154	GSONMT00008396001	calmodulin	P:positive regulation of cyclic-nucleotide phosphodiesterase activity; P:fibroblast growth factor receptor signaling pathway; P:muscle contraction; C:cytosol; F:calcium ion binding; P:glucose metabolic process; P:glycogen catabolic process; P:epidermal growth factor receptor signaling pathway; C:plasma membrane; P:Fc-epsilon receptor signaling pathway; F:ion channel binding; P:rhodopsin mediated …
miRNA_1762	omy-mir-199-5p	GAACAGGTAGTCTGAACACTGGG	GSONMT00008753001,3'UTR,chrUn,650855093,C,T,0.056,0.944,0.538,0.462,0.438,0.562,|3,0.524,chrUn,650855093,C,T,0.000,1.000,0.188,0.812,0.000,1.000,|3,0.067,forward	C	T	allele B	-15.36	4	43	0.993112	-22.8	81	74	-18.67	59	81	161	GSONMT00008753001	factor inhibiting hypoxia-inducible factor 1 alpha	C:nucleus; C:cytoplasm; C:perinuclear region of cytoplasm; F:peptidyl-histidine dioxygenase activity; P:oxidation-reduction process; P:peptidyl-histidine hydroxylation; F:peptidyl-asparagine 3-dioxygenase activity; F:oxidoreductase activity; P:regulation of transcription, DNA-templated; F:dioxygenase activity; P:peptidyl-asparagine hydroxylation; F:metal ion binding; P:transcription, DNA-template…
miRNA_2673	omy-mir-883-3p	AGTACTACACAGTCACTAGCTA	GSONMT00009283001,3'UTR,chrUn_15,30542695,G,A,0.552,0.448,0.556,0.444,0.680,0.320,0.370,0.630,|4,forward	G	A	allele B	-18.19	42	80	0.992013	-17.29	80	72	-18.23	59	80	156	GSONMT00009283001	muscle-related coiled-coil	F:molecular_function; P:biological_process; C:cellular_component
miRNA_1932	omy-miR-XXXX-5p	ATAGTGCAGTATATATGGAATA	GSONMT00009283001,3'UTR,chrUn_15,30542703,C,T,0.657,0.343,0.632,0.368,0.567,0.433,|3,forward	C	T	allele B	-19.49	47	78	0.993744	-19.49	79	71	-18.48	57	79	150	GSONMT00009283001	muscle-related coiled-coil	F:molecular_function; P:biological_process; C:cellular_component
miRNA_1829	omy-miR-XXXX-3p	TGATTTGAAGTTGTCAACTGGAG	GSONMT00012271001,3'UTR,chrUn,357715727,C,A,0.864,0.136,0.714,0.286,0.886,0.114,0.771,0.229|4,0.809,0.191,forward	C	A	allele B	-16.2	62	81	0.998847	-16.2	82	74	-16.05	56	82	159	GSONMT00012271001	myocyte-specific enhancer factor 2c-like isoform x2	P:regulation of transcription, DNA-templated; P:transcription, DNA-templated; F:protein dimerization activity; C:nucleus; F:DNA binding; P:cardiac muscle cell development; P:embryonic heart tube morphogenesis; P:heart formation; P:heart development; P:cardiac muscle cell differentiation
miRNA_585	omy-miR-XXXX-3p	AGCCTTCAGGGAGCTGCTCATCCA	GSONMT00012271001,3'UTR,chrUn,357715967,C,T,0.853,0.147,0.758,0.242,0.432,0.568,0.808,0.192,|4,2.484,chrUn,357715967,C,T,0.552,0.448,0.407,0.593,0.138,0.862,0.595,0.405,|4,0.733,forward	C	T	allele B	-24	57	76	0.997051	-24	77	70	-23.85	52	77	167	GSONMT00012271001	myocyte-specific enhancer factor 2c-like isoform x2	P:regulation of transcription, DNA-templated; P:transcription, DNA-templated; F:protein dimerization activity; C:nucleus; F:DNA binding; P:cardiac muscle cell development; P:embryonic heart tube morphogenesis; P:heart formation; P:heart development; P:cardiac muscle cell differentiation
miRNA_1895	omy-miR-XXXX-5p	TACTGGAGATCTTGAGAGCAGGG	GSONMT00014544001,3'UTR,chrUn_11,20908035,T,C,0.895,0.105,0.755,0.245,0.600,0.400,0.650,0.350|4,2.636,chrUn_11,20908035,T,C,0.645,0.355,0.672,0.328,0.370,0.630|3,1.283,forward	T	C	allele B	-15	65	81	0.996379	-15	82	74	-16.91	60	82	154	GSONMT00014544001	long-chain-fatty-acid-- ligase acsbg2-like	P:metabolic process; F:catalytic activity; F:ligase activity; P:fatty acid metabolic process; P:lipid metabolic process; F:nucleotide binding; C:cytoplasm; F:ATP binding; P:long-chain fatty acid metabolic process; F:long-chain fatty acid-CoA ligase activity
miRNA_1379	omy-miR-XXXX-3p	GTTTCTGTACAGCACTTTGAGATA	GSONMT00018145001,3'UTR,chrUn_12,12739036,A,C,0.832,0.168,0.685,0.315,0.424,0.576,0.681,0.319|4,1.904,chrUn_12,12739036,A,C,0.932,0.068,0.547,0.453,0.915,0.085|3,3.950,forward	A	C	allele B	-17.4	57	77	0.995732	-17.4	78	71	-20.08	55	78	158	GSONMT00018145001	heat shock cognate 70 kda protein	F:ATP binding; P:response to stress; F:nucleotide binding; P:chaperone mediated protein folding requiring cofactor; C:synaptic vesicle; F:unfolded protein binding; C:protein complex; P:ATP catabolic process; C:nucleus; P:chaperone-mediated protein folding; C:ribonucleoprotein complex; P:regulation of transcription, DNA-templated; P:transcription, DNA-templated; F:receptor binding; C:Prp19 complex…
miRNA_2061	omy-miR-XXXX-5p	CAGAGACAGGTAGACCTTGATC	GSONMT00019296001,3'UTR,chrUn,212885248,C,T,0.162,0.838,0.344,0.656,0.000,1.000,|3,0.203,chrUn,212885248,C,T,0.429,0.571,0.378,0.622,0.818,0.182,0.689,0.311,0.536,0.464,|5,1.326,forward	C	T	allele B	-18.26	56	78	0.99837	-15.56	78	70	-22.06	56	78	151	GSONMT00019296001	collagen alpha-1 chain-like	P:skeletal muscle tissue development; P:protein heterotrimerization; P:extracellular matrix organization; P:cellular response to amino acid stimulus; C:collagen type VI; P:axon guidance; C:sarcolemma; C:lysosomal membrane; P:extracellular matrix disassembly; C:extracellular matrix; C:protein complex; C:extracellular region; C:endoplasmic reticulum lumen; F:platelet-derived growth factor binding; …
miRNA_1042	omy-miR-XXXX-5p	ACCCAAACTGCTACAGACCTATA	GSONMT00020817001,3'UTR,chrUn,81048859,T,C,0.688,0.312,0.739,0.261,0.703,0.297,0.412,0.588,0.838,0.162|5,2.086,chrUn_p1,21048979,T,C,0.604,0.396,0.129,0.871,0.670,0.330|3,0.880,forward	T	C	allele B	-17.6	67	80	0.997164	-17.6	81	74	-17.22	58	81	158	GSONMT00020817001	medium-chain specific acyl- mitochondrial	P:oxidation-reduction process; F:oxidoreductase activity; F:acyl-CoA dehydrogenase activity; P:metabolic process; F:oxidoreductase activity, acting on the CH-CH group of donors; F:flavin adenine dinucleotide binding; P:fatty acid beta-oxidation; P:fatty acid beta-oxidation using acyl-CoA dehydrogenase; P:medium-chain fatty acid metabolic process; P:glycogen biosynthetic process; P:response to sta…
miRNA_15	omy-miR-XXXX-5p	TTAGATTGTAGGATGGCTGGGGT	GSONMT00022459001,3'UTR,chrUn_5,7493750,A,G,0.562,0.438,0.848,0.152,0.000,1.000,0.542,0.458,|4,0.953,chrUn_5,7493750,A,G,0.450,0.550,0.000,1.000,0.000,1.000,0.061,0.939,|4,0.147,forward	A	G	allele B	-16.38	17	76	0.999855	-16.1	77	69	-17.16	57	77	155	GSONMT00022459001	nexilin isoform x1	P:regulation of cell migration; C:Z disc; F:actin filament binding; P:cardiac muscle fiber development
miRNA_2218	omy-miR-XXXX-3p	TCAGGACAGACGGGAGACTCTAGC	GSONMT00023528001,3'UTR,chrUn,193385461,C,T,0.721,0.279,0.809,0.190,0.583,0.417,0.518,0.482|4,1.924,chrUn_p3,13373521,C,T,0.962,0.038,0.816,0.184,0.908,0.092|3,8.524,forward	C	T	allele B	-21.6	98	117	0.999178	-17.8	79	72	-18.52	55	79	151	GSONMT00023528001	troponin fast skeletal muscle isoforms-like isoform x2	C:troponin complex; P:sarcomere organization; P:regulation of muscle contraction; P:myofibril assembly; P:regulation of striated muscle contraction
miRNA_422	omy-miR-XXXX-3p	TCAGGACAGACGGGAGACTCTGGC	GSONMT00023528001,3'UTR,chrUn,193385461,C,T,0.721,0.279,0.809,0.190,0.583,0.417,0.518,0.482|4,1.924,chrUn_p3,13373521,C,T,0.962,0.038,0.816,0.184,0.908,0.092|3,8.524,forward	C	T	allele B	-21.2	98	117	0.999178	-18	79	72	-20.45	57	79	154	GSONMT00023528001	troponin fast skeletal muscle isoforms-like isoform x2	C:troponin complex; P:sarcomere organization; P:regulation of muscle contraction; P:myofibril assembly; P:regulation of striated muscle contraction
miRNA_1026	omy-miR-XXXX-5p	TCAGGACAGACGGGAGACTCTG	GSONMT00023528001,3'UTR,chrUn,193385461,C,T,0.721,0.279,0.809,0.190,0.583,0.417,0.518,0.482|4,1.924,chrUn_p3,13373521,C,T,0.962,0.038,0.816,0.184,0.908,0.092|3,8.524,forward	C	T	allele B	-18.71	71	117	0.996325	-17.8	79	72	-19.53	57	79	151	GSONMT00023528001	troponin fast skeletal muscle isoforms-like isoform x2	C:troponin complex; P:sarcomere organization; P:regulation of muscle contraction; P:myofibril assembly; P:regulation of striated muscle contraction
miRNA_1413	omy-miR-XXXX-5p	TCAGGACAGACGGGAGACTCTGG	GSONMT00023528001,3'UTR,chrUn,193385461,C,T,0.721,0.279,0.809,0.190,0.583,0.417,0.518,0.482|4,1.924,chrUn_p3,13373521,C,T,0.962,0.038,0.816,0.184,0.908,0.092|3,8.524,forward	C	T	allele B	-18.71	71	117	0.996325	-17.8	79	72	-20.21	56	79	151	GSONMT00023528001	troponin fast skeletal muscle isoforms-like isoform x2	C:troponin complex; P:sarcomere organization; P:regulation of muscle contraction; P:myofibril assembly; P:regulation of striated muscle contraction
miRNA_1447	omy-mir-21-5p	GCCAACACCAGTCTGATAAGCTA	GSONMT00023920001,3'UTR,chr_1,3640795,T,G,0.438,0.562,0.113,0.887,0.016,0.984,0.324,0.676,|4,0.287,chr_1,3640795,T,G,0.179,0.821,0.012,0.988,0.246,0.754,0.000,1.000,|4,0.122,forward	T	G	allele B	-17.5	46	80	0.998545	-15.6	80	73	-17.96	57	80	160	GSONMT00023920001	small edrk-rich factor 2	F:molecular_function; C:cytosol; P:biological_process; C:cellular_component; C:nucleus
miRNA_1781	omy-mir-139-5p	TCTACAGTGCATGTGTCTCCAGT	GSONMT00027418001,3'UTR,chrUn,242736540,T,C,0.541,0.459,0.312,0.688,0.375,0.625,|3,0.692,chrUn,242736540,T,C,0.743,0.257,0.692,0.308,0.750,0.250,0.694,0.306,0.591,0.409,|5,2.268,forward	T	C	allele B	-16.64	51	80	0.998538	-16.64	81	74	-18.29	59	81	152	GSONMT00027418001	protein tob1-like	P:negative regulation of cell proliferation; P:negative regulation of translation; P:negative regulation of nuclear-transcribed mRNA poly(A) tail shortening; F:receptor tyrosine kinase binding; F:SMAD binding; C:cytoplasm; F:transcription corepressor activity; P:negative regulation of osteoblast differentiation; P:negative regulation of BMP signaling pathway; P:SMAD protein import into nucleus; P…
miRNA_1781	omy-mir-139-5p	TCTACAGTGCATGTGTCTCCAGT	GSONMT00027418001,3'UTR,chrUn,242736541,G,T,0.541,0.459,0.312,0.688,0.394,0.606,|3,0.712,chrUn,242736541,G,T,0.735,0.265,0.692,0.308,0.750,0.250,0.694,0.306,0.591,0.409,|5,2.247,forward	G	T	allele B	-16.64	50	79	0.998538	-16.64	80	73	-18.29	58	80	152	GSONMT00027418001	protein tob1-like	P:negative regulation of cell proliferation; P:negative regulation of translation; P:negative regulation of nuclear-transcribed mRNA poly(A) tail shortening; F:receptor tyrosine kinase binding; F:SMAD binding; C:cytoplasm; F:transcription corepressor activity; P:negative regulation of osteoblast differentiation; P:negative regulation of BMP signaling pathway; P:SMAD protein import into nucleus; P…
miRNA_2	omy-miR-XXXX-3p	TCAGGTCTGGACTTTGACTTGGC	GSONMT00027468001,3'UTR,chrUn,843971758,T,C,0.886,0.114,0.801,0.199,0.961,0.039,0.900,0.100|4,0.887,0.113,forward	T	C	allele B	-17.01	40	78	0.999873	-15.51	78	71	-16.06	56	78	152	GSONMT00027468001	malate cytoplasmic-like	F:L-malate dehydrogenase activity; P:cellular carbohydrate metabolic process; P:tricarboxylic acid cycle; P:oxidation-reduction process; P:carbohydrate metabolic process; F:oxidoreductase activity, acting on the CH-OH group of donors, NAD or NADP as acceptor; F:oxidoreductase activity; F:malate dehydrogenase activity; F:catalytic activity; P:malate metabolic process; C:cellular_component
miRNA_2455	omy-miR-XXXX-3p	TTCAGGTCTGGACTTTGACTTGG	GSONMT00027468001,3'UTR,chrUn,843971758,T,C,0.886,0.114,0.801,0.199,0.961,0.039,0.900,0.100|4,0.887,0.113,forward	T	C	allele B	-17.19	40	79	0.99955	-16.99	79	71	-17.23	57	79	157	GSONMT00027468001	malate cytoplasmic-like	F:L-malate dehydrogenase activity; P:cellular carbohydrate metabolic process; P:tricarboxylic acid cycle; P:oxidation-reduction process; P:carbohydrate metabolic process; F:oxidoreductase activity, acting on the CH-OH group of donors, NAD or NADP as acceptor; F:oxidoreductase activity; F:malate dehydrogenase activity; F:catalytic activity; P:malate metabolic process; C:cellular_component
miRNA_1054	omy-miR-XXXX-5p	TCAGGTGGTCCACCTTCCCTGTG	GSONMT00027468001,3'UTR,chrUn,843972135,A,G,0.489,0.511,0.746,0.254,0.771,0.229,0.752,0.248,|4,forward	A	G	allele B	-18.2	55	80	0.997051	-18.2	81	73	-19.56	57	81	156	GSONMT00027468001	malate cytoplasmic-like	F:L-malate dehydrogenase activity; P:cellular carbohydrate metabolic process; P:tricarboxylic acid cycle; P:oxidation-reduction process; P:carbohydrate metabolic process; F:oxidoreductase activity, acting on the CH-OH group of donors, NAD or NADP as acceptor; F:oxidoreductase activity; F:malate dehydrogenase activity; F:catalytic activity; P:malate metabolic process; C:cellular_component
miRNA_2552	omy-miR-XXXX-5p	TTGGTGATGGTGAATTCAGGTGC	GSONMT00027468001,3'UTR,chrUn,843972135,A,G,0.489,0.511,0.746,0.254,0.771,0.229,0.752,0.248,|4,forward	A	G	allele B	-18.7	58	76	0.992727	-18.7	77	70	-19.79	57	77	162	GSONMT00027468001	malate cytoplasmic-like	F:L-malate dehydrogenase activity; P:cellular carbohydrate metabolic process; P:tricarboxylic acid cycle; P:oxidation-reduction process; P:carbohydrate metabolic process; F:oxidoreductase activity, acting on the CH-OH group of donors, NAD or NADP as acceptor; F:oxidoreductase activity; F:malate dehydrogenase activity; F:catalytic activity; P:malate metabolic process; C:cellular_component
miRNA_2298	omy-miR-XXXX-3p	CCTGAATGATGATTGGCTGACAGC	GSONMT00034100001,3'UTR,chrUn,1023472416,C,T,0.603,0.397,0.459,0.541,0.731,0.269,0.603,0.397|4,1.494,chrUn_p17,3474396,T,C,0.571,0.429,0.600,0.400,0.574,0.426|3,0.718,reverse,forward	C	T	allele B	-15.4	53	82	0.998273	-15.4	83	76	-17.77	58	83	153	GSONMT00034100001	troponin slow skeletal muscle-like	C:troponin complex; F:molecular_function; P:biological_process
miRNA_2298	omy-miR-XXXX-3p	CCTGAATGATGATTGGCTGACAGC	GSONMT00034100001,3'UTR,chrUn,1023472420,C,T,0.731,0.269,0.595,0.405,0.846,0.154,0.678,0.322|4,2.476,chrUn_p17,3474400,C,T,0.622,0.378,0.521,0.479,0.517,0.483|3,1.237,forward	C	T	allele B	-15.4	49	78	0.998273	-15.4	79	72	-17.77	54	79	153	GSONMT00034100001	troponin slow skeletal muscle-like	C:troponin complex; F:molecular_function; P:biological_process
miRNA_3065	omy-miR-XXXX-3p	CGTCCTCTGGGGTGTCCACGTCCT	GSONMT00034470001,3'UTR,chrUn,606773489,G,C,0.133,0.867,0.000,1.000,0.238,0.762,|3,0.142,chrUn,606773489,G,C,0.136,0.864,0.000,1.000,0.227,0.773,0.538,0.462,|4,0.290,forward	G	C	allele B	-19.47	43	81	0.999889	-19.47	82	75	-17.51	59	82	152	GSONMT00034470001	obscurin-like protein 1-like isoform x8	-
miRNA_188	omy-miR-XXXX-3p	TTCTGAAGCTCTGCTTGATGAGGC	GSONMT00035503001,3'UTR,chrUn,430249108,C,T,0.167,0.833,0.152,0.848,0.143,0.857,0.000,1.000,|4,0.130,chrUn,430249108,C,T,0.100,0.900,0.000,1.000,0.128,0.872,0.000,1.000,|4,0.060,forward	C	T	allele B	-17.3	46	79	0.995434	-17.3	80	72	-18.03	58	80	156	GSONMT00035503001	carnitine o-acetyltransferase isoform x1	F:transferase activity; F:transferase activity, transferring acyl groups; C:peroxisome; C:mitochondrion; P:carnitine metabolic process, CoA-linked; F:receptor binding; F:carnitine O-acetyltransferase activity
miRNA_3203	omy-miR-XXXX-3p	TGTTTTTCCTGGAGAGAAGTGGC	GSONMT00036127001,3'UTR,chrUn_18,10384456,A,G,0.583,0.417,0.571,0.429,0.562,0.438,|3,1.336,chrUn_18,10384456,A,G,0.762,0.238,0.545,0.455,0.476,0.524,0.040,0.960,0.000,1.000,|5,0.575,forward	A	G	allele B	-18.9	55	76	0.999416	-18.4	76	69	-22.07	55	76	167	GSONMT00036127001	40s ribosomal protein s27	F:metal ion binding; F:structural constituent of ribosome; P:translation; C:ribonucleoprotein complex; C:ribosome; C:intracellular; C:nucleus
miRNA_2172	omy-miR-XXXX-3p	CATAATACGCTATTCTGAGCT	GSONMT00037024001,3'UTR,chrUn_6,12110099,A,G,0.392,0.608,0.475,0.525,0.469,0.531,0.385,0.615,|4,0.754,chrUn_6,12110099,A,G,0.519,0.481,0.837,0.163,0.646,0.354,0.610,0.390,|4,1.882,forward	A	G	allele B	-15	54	75	0.992419	-15	76	69	-15.41	56	76	161	GSONMT00037024001	72 kda type iv collagenase precursor	F:metal ion binding; P:proteolysis; F:metallopeptidase activity; C:collagen; C:extracellular matrix; F:zinc ion binding; F:metalloendopeptidase activity; F:hydrolase activity; F:peptidase activity; P:collagen catabolic process; P:face morphogenesis; C:nucleus; C:sarcomere; P:extracellular matrix disassembly; P:cellular protein metabolic process; P:extracellular matrix organization; C:extracellula…
miRNA_2806	omy-miR-XXXX-3p	CCGTCTGTCCTGAGCTGCCAGA	GSONMT00037152001,3'UTR,chrUn_18,16033158,A,G,0.364,0.636,0.000,1.000,0.000,1.000,|3,0.138,chrUn_18,16033158,A,G,0.000,1.000,0.500,0.500,0.455,0.545,0.000,1.000,|4,0.314,forward	A	G	allele B	-18.7	57	78	0.998886	-18.7	79	72	-19.99	58	79	160	GSONMT00037152001	radixin isoform x3	C:cytoplasm; C:extrinsic component of membrane; C:cytoskeleton; F:actin binding; F:cytoskeletal protein binding; C:cleavage furrow; P:microvillus assembly; C:focal adhesion; C:lamellipodium; C:apical part of cell; P:apical protein localization; F:protein binding; C:filopodium; C:ruffle; P:actin filament capping; C:stereocilium; C:plasma membrane
miRNA_1633	omy-miR-XXXX-5p	CCAACTGTGAAGCTAGCTGTAGC	GSONMT00038850001,3'UTR,chrUn_10,3747011,A,G,0.400,0.600,0.750,0.250,0.500,0.500,|3,forward	A	G	allele B	-22.6	59	83	0.999041	-20.5	83	76	-25.97	59	83	164	GSONMT00038850001	3-methyl-2-oxobutanoate dehydrogenase	F:ATP binding; P:phosphorylation; F:transferase activity, transferring phosphorus-containing groups; F:kinase activity; F:transferase activity; F:[3-methyl-2-oxobutanoate dehydrogenase (acetyl-transferring)] kinase activity; F:protein serine/threonine kinase activity; F:protein kinase activity; P:branched-chain amino acid catabolic process; C:mitochondrion; P:protein phosphorylation; F:nucleotide…
miRNA_2416	omy-miR-XXXX-3p	GTTCAGTTTGTCTCAGTTGTTGAA	GSONMT00039917001,3'UTR,chrUn,1009071633,G,A,0.818,0.182,0.359,0.641,0.280,0.720,0.228,0.772,|4,0.727,chrUn,1009071633,G,A,0.000,1.000,0.595,0.405,0.000,1.000,0.296,0.704,|4,0.287,forward	G	A	allele B	-17.1	53	75	0.996424	-17.1	76	70	-15.98	53	76	157	GSONMT00039917001	glycerol-3-phosphate dehydrogenase	F:NAD binding; F:coenzyme binding; F:protein homodimerization activity; P:glycerol-3-phosphate catabolic process; C:cytoplasm; P:glycerol-3-phosphate metabolic process; P:oxidation-reduction process; P:carbohydrate metabolic process; F:oxidoreductase activity, acting on the CH-OH group of donors, NAD or NADP as acceptor; F:oxidoreductase activity; F:glycerol-3-phosphate dehydrogenase [NAD+] activ…
miRNA_1509	omy-miR-XXXX-3p	GGAGTGAATGTAATGGTATCAA	GSONMT00040281001,3'UTR,chrUn_8,9220711,T,A,0.901,0.099,0.185,0.815,0.136,0.864,0.424,0.576|4,0.698,chrUn_8,9220711,A,T,0.821,0.179,0.798,0.202,0.925,0.075|3,0.179,reverse,forward	T	A	allele B	-21.4	57	78	0.996921	-17.7	78	71	-21.87	57	78	156	GSONMT00040281001	aspartyl asparaginyl beta-hydroxylase	C:membrane
miRNA_2435	omy-miR-XXXX-3p	GGCATCCTATTCCTTATATGGT	GSONMT00040586001,3'UTR,chrUn_13,13598721,A,G,0.865,0.135,0.594,0.406,0.485,0.515,0.850,0.150|4,2.322,chrUn_13,13598721,A,G,0.989,0.011,0.888,0.112,0.866,0.134|3,10.628,forward	A	G	allele B	-16.92	51	82	0.999051	-16.92	83	75	-15.35	60	83	154	GSONMT00040586001	collagen type i alpha 1	F:extracellular matrix structural constituent; C:collagen; P:fin morphogenesis; P:fin regeneration; C:cytoplasm; P:fin development; P:pectoral fin development; P:regulation of ossification
miRNA_2435	omy-miR-XXXX-3p	GGCATCCTATTCCTTATATGGT	GSONMT00040586001,3'UTR,chrUn_13,13598722,G,A,0.867,0.133,0.594,0.406,0.490,0.510,0.843,0.157|4,2.319,chrUn_13,13598722,G,A,0.989,0.011,0.884,0.116,0.872,0.128|3,10.765,forward	G	A	allele B	-16.92	50	81	0.999051	-16.92	82	74	-15.35	59	82	154	GSONMT00040586001	collagen type i alpha 1	F:extracellular matrix structural constituent; C:collagen; P:fin morphogenesis; P:fin regeneration; C:cytoplasm; P:fin development; P:pectoral fin development; P:regulation of ossification
miRNA_1884	omy-miR-XXXX-3p	TTGGATGGAGAGCATTTGTGAAC	GSONMT00040857001,3'UTR,chrUn,979421987,T,C,0.593,0.407,0.435,0.565,0.818,0.182,|3,1.597,chrUn,979421987,T,C,0.368,0.632,0.833,0.167,0.000,1.000,0.464,0.536,|4,0.712,forward	T	C	allele B	-18.16	42	80	0.998538	-18.06	80	72	-18.03	58	80	158	GSONMT00040857001	cytochrome b-c1 complex subunit mitochondrial precursor	F:ubiquinol-cytochrome-c reductase activity; P:oxidation-reduction process; C:mitochondrion; P:mitochondrial electron transport, ubiquinol to cytochrome c; C:membrane; C:mitochondrial inner membrane; C:respiratory chain; P:transport; F:oxidoreductase activity
miRNA_1781	omy-mir-139-5p	TCTACAGTGCATGTGTCTCCAGT	GSONMT00040877001,3'UTR,chrUn,108147872,A,T,0.609,0.391,0.693,0.307,0.774,0.226,0.817,0.182|4,2.620,chrUn_p1,48147992,T,A,0.616,0.384,0.574,0.424,0.548,0.452,0.846,0.153|4,0.546,reverse,forward	A	T	allele B	-20.74	36	83	0.999057	-19.24	83	75	-15.52	62	83	155	GSONMT00040877001	novel protein vertebrate nebulin	F:actin binding; P:muscle fiber development; P:muscle organ development; C:actin cytoskeleton; P:muscle filament sliding; C:Z disc; F:protein binding; F:structural constituent of muscle; P:regulation of actin filament length; C:cytosol; P:somatic muscle development; C:protein complex; P:sarcomere organization; C:contractile fiber; C:myofibril; C:striated muscle thin filament
miRNA_1781	omy-mir-139-5p	TCTACAGTGCATGTGTCTCCAGT	GSONMT00040877001,3'UTR,chrUn,108147873,C,A,0.612,0.388,0.702,0.297,0.777,0.223,0.818,0.182|4,2.663,chrUn_p1,48147993,A,C,0.614,0.386,0.572,0.428,0.536,0.461,0.848,0.151|4,0.556,reverse,forward	C	A	allele B	-20.74	35	82	0.999057	-19.24	82	74	-15.52	61	82	155	GSONMT00040877001	novel protein vertebrate nebulin	F:actin binding; P:muscle fiber development; P:muscle organ development; C:actin cytoskeleton; P:muscle filament sliding; C:Z disc; F:protein binding; F:structural constituent of muscle; P:regulation of actin filament length; C:cytosol; P:somatic muscle development; C:protein complex; P:sarcomere organization; C:contractile fiber; C:myofibril; C:striated muscle thin filament
miRNA_1781	omy-mir-139-5p	TCTACAGTGCATGTGTCTCCAGT	GSONMT00040877001,3'UTR,chrUn,108147875,G,A,0.627,0.373,0.708,0.292,0.783,0.217,0.825,0.175|4,2.788,chrUn_p1,48147995,A,G,0.606,0.394,0.562,0.438,0.535,0.465,0.847,0.153|4,0.569,reverse,forward	G	A	allele B	-20.74	33	80	0.999057	-19.24	80	72	-15.52	59	80	155	GSONMT00040877001	novel protein vertebrate nebulin	F:actin binding; P:muscle fiber development; P:muscle organ development; C:actin cytoskeleton; P:muscle filament sliding; C:Z disc; F:protein binding; F:structural constituent of muscle; P:regulation of actin filament length; C:cytosol; P:somatic muscle development; C:protein complex; P:sarcomere organization; C:contractile fiber; C:myofibril; C:striated muscle thin filament
miRNA_1132	omy-miR-XXXX-5p	TTGCACTGTTCGTAACCTGGC	GSONMT00043150001,3'UTR,chrUn,799685912,T,A,0.945,0.055,0.898,0.102,0.851,0.149|3,8.804,chrUn_p13,19687712,T,A,0.822,0.178,0.636,0.364,0.900,0.100|3,3.673,forward	T	A	allele B	-17.63	36	80	0.999181	-17.23	80	72	-16.83	58	80	155	GSONMT00043150001	aminoacyl trna synthase complex-interacting multifunctional protein 2-like isoform x2	F:molecular_function; P:biological_process; C:cellular_component; F:aminoacyl-tRNA ligase activity
miRNA_710	omy-mir-221-3p	AGCTACATCTGATTACTGGGTCA	GSONMT00044781001,3'UTR,chrUn,14751506,A,T,0.600,0.400,0.000,1.000,0.000,1.000,|3,0.250,chrUn,14751506,A,T,0.379,0.621,0.233,0.767,0.846,0.154,0.296,0.704,|4,0.783,forward	A	T	allele B	-20.14	34	78	0.997371	-20.14	79	71	-15.53	55	79	154	GSONMT00044781001	b-cell receptor-associated protein 29-like	C:integral component of membrane; C:endoplasmic reticulum; P:intracellular protein transport
miRNA_3058	omy-mir-222-3p	AGCTACATCTGGCTACTGGGTCT	GSONMT00044781001,3'UTR,chrUn,14751506,A,T,0.600,0.400,0.000,1.000,0.000,1.000,|3,0.250,chrUn,14751506,A,T,0.379,0.621,0.233,0.767,0.846,0.154,0.296,0.704,|4,0.783,forward	A	T	allele B	-23	34	78	0.998731	-23	79	71	-16.63	57	79	150	GSONMT00044781001	b-cell receptor-associated protein 29-like	C:integral component of membrane; C:endoplasmic reticulum; P:intracellular protein transport
miRNA_688	omy-miR-XXXX-5p	GCACAGTGGCTTCATTGGACATTG	GSONMT00045337001,3'UTR,chrUn,308321328,A,G,0.117,0.883,0.574,0.426,0.000,1.000,|3,0.299,chrUn,308321328,A,G,0.579,0.421,0.500,0.500,0.453,0.547,0.489,0.511,0.471,0.529,|5,0.992,forward	A	G	allele B	-17	55	81	0.995434	-17	82	75	-19.77	55	82	152	GSONMT00045337001	phosphorylase b kinase regulatory subunit skeletal muscle isoform-like	F:hydrolase activity, hydrolyzing O-glycosyl compounds; P:glycogen metabolic process; P:polysaccharide metabolic process; F:catalytic activity; F:calmodulin binding
miRNA_1761	omy-mir-214-5p	GCACAGCAAGTGTAGACAGGCA	GSONMT00048664001,3'UTR,chrUn_10,1771599,G,A,0.400,0.600,0.000,1.000,0.000,1.000,|3,0.153,chrUn_10,1771599,G,A,0.500,0.500,0.105,0.895,0.071,0.929,0.000,1.000,0.647,0.353,|5,0.361,forward	G	A	allele B	-22	51	79	0.997627	-17.5	79	72	-23.5	53	79	150	GSONMT00048664001	smoothelin-like protein 2-like	F:actin binding; P:chordate embryonic development; F:DNA binding
miRNA_3027	omy-mir-199-5p	CCCAGTGTTCAGACTACCTGTTC	GSONMT00048664001,3'UTR,chrUn_10,1771906,A,G,0.250,0.750,0.062,0.938,0.000,1.000,|3,0.116,chrUn_10,1771906,A,G,0.800,0.200,0.158,0.842,0.048,0.952,0.000,1.000,0.789,0.211,|5,0.560,forward	A	G	allele B	-19.6	50	82	0.998273	-19.6	83	76	-16.63	60	83	153	GSONMT00048664001	smoothelin-like protein 2-like	F:actin binding; P:chordate embryonic development; F:DNA binding
miRNA_567	omy-miR-XXXX-5p	AGAATACTCATGGGCGAAGGAGC	GSONMT00053544001,3'UTR,chrUn_15,2521930,C,T,0.706,0.294,0.609,0.391,0.729,0.271,0.490,0.510,|4,1.725,chrUn_15,2521930,C,T,0.800,0.200,0.744,0.256,0.883,0.117,0.824,0.176,0.812,0.188,|5,4.348,forward	C	T	allele B	-16.8	52	76	0.998273	-16.8	77	70	-16.68	53	77	156	GSONMT00053544001	very-long-chain -3-hydroxyacyl-	P:fatty acid biosynthetic process; F:protein tyrosine phosphatase activity; C:integral component of membrane; P:peptidyl-tyrosine dephosphorylation; P:protein dephosphorylation; P:multicellular organismal development; F:lyase activity; C:endoplasmic reticulum membrane; P:signal transduction
miRNA_3033	omy-miR-XXXX-3p	ATGGATAGTAGCCCAACAAGGCAT	GSONMT00053606001,3'UTR,chrUn_15,959715,C,T,0.611,0.389,0.389,0.611,0.600,0.400|3,1.141,chrUn_15,959715,C,T,0.667,0.333,0.643,0.357,0.800,0.200|3,2.367,forward	C	T	allele B	-16.8	61	77	0.996379	-16.8	78	70	-17.44	54	78	164	GSONMT00053606001	ranbp-type and c3hc4-type zinc finger-containing protein 1-like	P:protein linear polyubiquitination; F:metal ion binding; F:ligase activity; C:LUBAC complex; P:positive regulation of I-kappaB kinase/NF-kappaB signaling; F:zinc ion binding; F:ubiquitin binding; F:DNA binding; P:embryonic cranial skeleton morphogenesis; F:ubiquitin-protein ligase activity; P:transcription, DNA-templated; P:otic vesicle morphogenesis; P:protein ubiquitination
miRNA_726	omy-miR-XXXX-5p	TGGATAGTAGGACAGAACTCTGCA	GSONMT00053606001,3'UTR,chrUn_15,959715,C,T,0.611,0.389,0.389,0.611,0.600,0.400|3,1.141,chrUn_15,959715,C,T,0.667,0.333,0.643,0.357,0.800,0.200|3,2.367,forward	C	T	allele B	-17.13	41	77	0.999874	-16.43	77	70	-17.07	55	77	152	GSONMT00053606001	ranbp-type and c3hc4-type zinc finger-containing protein 1-like	P:protein linear polyubiquitination; F:metal ion binding; F:ligase activity; C:LUBAC complex; P:positive regulation of I-kappaB kinase/NF-kappaB signaling; F:zinc ion binding; F:ubiquitin binding; F:DNA binding; P:embryonic cranial skeleton morphogenesis; F:ubiquitin-protein ligase activity; P:transcription, DNA-templated; P:otic vesicle morphogenesis; P:protein ubiquitination
miRNA_2646	omy-mir-23-3p	ATCACATTGCCAGGGATTACC	GSONMT00057475001,3'UTR,chrUn,136731075,T,G,0.176,0.824,0.250,0.750,0.417,0.583,|3,0.391,chrUn,136731075,T,G,0.000,1.000,0.000,1.000,0.000,1.000,0.357,0.643,|4,0.098,forward	T	G	allele B	-18.8	53	79	0.998165	-17.8	79	72	-17.27	59	79	156	GSONMT00057475001	low quality protein: migration and invasion enhancer 1-like	F:selenium binding; P:cell redox homeostasis; P:negative regulation of apoptotic process; C:intrinsic component of the cytoplasmic side of the plasma membrane; C:membrane; P:apoptotic process; C:cytoplasm; P:positive regulation of filopodium assembly; P:positive regulation of cell migration; F:protein binding; C:cytosol; C:plasma membrane
miRNA_1306	omy-mir-23a-5p	ATCACATTGCCAGGGATTTCCA	GSONMT00057475001,3'UTR,chrUn,136731075,T,G,0.176,0.824,0.250,0.750,0.417,0.583,|3,0.391,chrUn,136731075,T,G,0.000,1.000,0.000,1.000,0.000,1.000,0.357,0.643,|4,0.098,forward	T	G	allele B	-18.8	53	79	0.996201	-18.4	79	72	-19.96	58	79	159	GSONMT00057475001	low quality protein: migration and invasion enhancer 1-like	F:selenium binding; P:cell redox homeostasis; P:negative regulation of apoptotic process; C:intrinsic component of the cytoplasmic side of the plasma membrane; C:membrane; P:apoptotic process; C:cytoplasm; P:positive regulation of filopodium assembly; P:positive regulation of cell migration; F:protein binding; C:cytosol; C:plasma membrane
miRNA_1820	omy-miR-XXXX-3p	GAGAGGGGTGGTTGTGTATTCTGA	GSONMT00058025001,3'UTR,chrUn,507116638,T,C,0.727,0.273,0.788,0.212,0.629,0.371,0.558,0.442|4,2.077,chrUn_p8,27130798,C,T,0.524,0.476,0.516,0.484,0.394,0.606,0.552,0.448|4,1.012,reverse,forward	T	C	allele B	-16.08	10	79	0.999896	-15.06	79	72	-16.49	57	79	152	GSONMT00058025001	gamma-adducin-like isoform x6	C:cytoskeleton; C:condensed nuclear chromosome; C:cytoplasm; C:cell cortex; F:structural molecule activity; C:membrane; C:cell-cell junction
miRNA_1185	omy-miR-XXXX-3p	CCGTTCTGGCTCCTTGGCATCAGA	GSONMT00058315001,3'UTR,chrUn,136406369,G,A,0.222,0.778,0.371,0.629,0.000,1.000,|3,0.247,chrUn,136406369,G,A,0.029,0.971,0.595,0.405,0.000,1.000,0.300,0.700,0.875,0.125,|5,0.562,forward	G	A	allele B	-22.7	51	76	0.998886	-22.7	77	70	-22.1	54	77	166	GSONMT00058315001	cytochrome b-c1 complex subunit mitochondrial-like	F:metal ion binding; P:metabolic process; F:catalytic activity
miRNA_1060	omy-miR-XXXX-3p	TACCAAAGAGTTGACAAGACAG	GSONMT00060203001,3'UTR,chr_23,158225,C,A,0.714,0.286,0.750,0.250,0.722,0.278|3,0.729,0.271,forward	C	A	allele B	-15.6	61	82	0.999451	-15.6	83	76	-19.39	61	83	153	GSONMT00060203001	atlastin-2 isoform 1	F:GTP binding; F:GTPase activity; P:GTP catabolic process; C:integral component of membrane; P:protein homooligomerization; C:membrane; F:identical protein binding; F:hydrolase activity; F:nucleotide binding; P:endoplasmic reticulum organization; P:Golgi organization; F:protein binding; C:endoplasmic reticulum; P:ER to Golgi vesicle-mediated transport; C:endoplasmic reticulum membrane
miRNA_2770	omy-miR-XXXX-5p	TGTGCTGTTGGAGAGCAGATGC	GSONMT00060203001,3'UTR,chr_23,158615,C,A,0.786,0.214,0.273,0.727,0.714,0.286,0.250,0.750,|4,1.024,chr_23,158615,C,A,0.364,0.636,0.000,1.000,0.000,1.000,0.000,1.000,|4,0.100,forward	C	A	allele B	-18.5	51	76	0.998886	-18.5	77	70	-16.14	55	77	154	GSONMT00060203001	atlastin-2 isoform 1	F:GTP binding; F:GTPase activity; P:GTP catabolic process; C:integral component of membrane; P:protein homooligomerization; C:membrane; F:identical protein binding; F:hydrolase activity; F:nucleotide binding; P:endoplasmic reticulum organization; P:Golgi organization; F:protein binding; C:endoplasmic reticulum; P:ER to Golgi vesicle-mediated transport; C:endoplasmic reticulum membrane
miRNA_1633	omy-miR-XXXX-5p	CCAACTGTGAAGCTAGCTGTAGC	GSONMT00062360001,3'UTR,chrUn_5,3820316,C,T,0.636,0.364,0.800,0.200,0.667,0.333,0.400,0.600|4,0.626,0.374,forward	C	T	allele B	-19.9	37	82	0.99837	-17.6	82	75	-21.13	60	82	169	GSONMT00062360001	phosphatidylinositol 3-kinase regulatory subunit alpha-like isoform x2	C:phosphatidylinositol 3-kinase complex; F:phosphatidylinositol 3-kinase regulator activity; P:regulation of phosphatidylinositol 3-kinase activity; P:signal transduction; C:intracellular; P:positive regulation of apoptotic process; F:protein phosphatase binding; P:negative regulation of osteoclast differentiation; P:insulin receptor signaling pathway; P:protein phosphorylation; P:NFAT protein im…
miRNA_2704	omy-miR-3618-5p	ACTGTCTCAATTACTGGAAATCA	GSONMT00062360001,3'UTR,chrUn_5,3821692,A,G,0.800,0.200,0.714,0.286,0.667,0.333,|3,2.663,chrUn_5,3821692,A,G,0.667,0.333,0.364,0.636,0.417,0.583,0.600,0.400,|4,1.049,forward	A	G	allele B	-16.7	55	77	0.996424	-16.7	78	71	-17.63	53	78	159	GSONMT00062360001	phosphatidylinositol 3-kinase regulatory subunit alpha-like isoform x2	C:phosphatidylinositol 3-kinase complex; F:phosphatidylinositol 3-kinase regulator activity; P:regulation of phosphatidylinositol 3-kinase activity; P:signal transduction; C:intracellular; P:positive regulation of apoptotic process; F:protein phosphatase binding; P:negative regulation of osteoclast differentiation; P:insulin receptor signaling pathway; P:protein phosphorylation; P:NFAT protein im…
miRNA_951	omy-miR-729-3p	TATGGGTATGATACGACCTGGG	GSONMT00062421001,3'UTR,chrUn_28,18832490,T,C,0.667,0.333,0.500,0.500,0.400,0.600,0.500,0.500|4,0.517,0.483,forward	T	C	allele B	-15.4	36	76	0.991282	-15.4	77	70	-16.38	59	77	151	GSONMT00062421001	profilin-2-like isoform x1	F:actin binding; P:actin cytoskeleton organization
miRNA_2398	omy-miR-XXXX-5p	GCTTGCTTCAGTGCAGTCAATGAA	GSONMT00064578001,3'UTR,chrUn_1,23901221,G,A,0.000,1.000,0.000,1.000,0.375,0.625,0.000,1.000,|4,forward	G	A	allele B	-15.3	58	76	0.99864	-15.3	77	70	-16.9	57	77	156	GSONMT00064578001	lim domain-binding protein 3-like isoform x2	F:metal ion binding; F:zinc ion binding; P:somitogenesis; P:heart development
miRNA_169	omy-miR-XXXX-3p	GCTGCTCCAGTTTCAACTGTTCT	GSONMT00067138001,3'UTR,chrUn_5,14899129,A,G,0.545,0.455,0.385,0.615,0.667,0.333,|3,forward	A	G	allele B	-21.1	55	78	0.995434	-19.2	78	71	-19.52	56	78	157	GSONMT00067138001	ankyrin repeat and socs box protein 10-like isoform x2	P:intracellular signal transduction; P:protein ubiquitination; F:molecular_function
miRNA_3181	omy-miR-XXXX-3p	GCTGCTCCAGTTTCAACTGTTCTG	GSONMT00067138001,3'UTR,chrUn_5,14899129,A,G,0.545,0.455,0.385,0.615,0.667,0.333,|3,forward	A	G	allele B	-21.8	55	78	0.995434	-19.9	78	71	-20.62	55	78	162	GSONMT00067138001	ankyrin repeat and socs box protein 10-like isoform x2	P:intracellular signal transduction; P:protein ubiquitination; F:molecular_function
miRNA_1184	omy-miR-XXXX-3p	TTGGAGTTAGAGCTACAGGATGC	GSONMT00067434001,3'UTR,chr_5,787077,C,T,0.300,0.700,0.000,1.000,0.077,0.923,|3,0.144,chr_5,787077,C,T,0.600,0.400,0.375,0.625,0.538,0.462,|3,1.016,forward	C	T	allele B	-18.74	42	79	0.998513	-18.34	79	72	-18.24	54	79	150	GSONMT00067434001	arrestin domain-containing protein 2	F:molecular_function; P:biological_process; C:cellular_component
miRNA_2833	omy-miR-XXXX-5p	ATCAGTCAGACGGAAGACTCGACA	GSONMT00067632001,3'UTR,chrUn_19,17278112,T,G,0.419,0.581,0.161,0.839,0.381,0.619,|3,0.471,chrUn_19,17278112,T,G,0.604,0.396,0.462,0.538,0.537,0.463,0.487,0.513,|4,1.094,forward	T	G	allele B	-18.6	57	78	0.998731	-18.6	79	72	-18.02	56	79	170	GSONMT00067632001	cofilin-2	F:actin binding; P:actin filament depolymerization; C:actin cytoskeleton; C:intracellular; C:cytoplasm; C:nuclear matrix; C:nucleus; F:protein binding
miRNA_132	omy-mir-181-5p	AACATTCAACGCTGTCGGTGAGT	GSONMT00068107001,3'UTR,chrUn_8,26572962,T,G,0.000,1.000,0.000,1.000,0.154,0.846,|3,0.054,chrUn_8,26572962,T,G,0.125,0.875,0.385,0.615,0.000,1.000,|3,0.205,forward	T	G	allele B	-17.4	54	77	0.994915	-16.8	77	69	-19.61	55	77	165	GSONMT00068107001	lysosomal-associated transmembrane protein 4a	C:integral component of membrane; C:membrane
miRNA_2644	omy-mir-196b-5p	TAGGTAGTTTCAAGTTGTTGGG	GSONMT00071651001,3'UTR,chrUn_6,2510794,A,G,0.000,1.000,0.417,0.583,0.500,0.500,|3,0.441,chrUn_6,2510794,A,G,0.000,1.000,0.000,1.000,0.000,1.000,0.500,0.500,|4,0.143,forward	A	G	allele B	-17.3	62	79	0.991187	-17.3	80	73	-19.17	58	80	162	GSONMT00071651001	long-chain-fatty-acid-- ligase acsbg2-like	P:metabolic process; F:catalytic activity; F:ligase activity; P:fatty acid metabolic process; P:lipid metabolic process; F:nucleotide binding; C:cytoplasm; F:ATP binding; P:long-chain fatty acid metabolic process; F:long-chain fatty acid-CoA ligase activity
miRNA_3246	omy-miR-XXXX-3p	TGTGATGTGAGGGTAGGACTCCTC	GSONMT00073829001,3'UTR,chrUn_17,4116026,C,G,0.769,0.231,0.528,0.472,0.579,0.421,|3,forward	C	G	allele B	-21.32	19	79	0.999855	-16	79	72	-17.83	55	79	159	GSONMT00073829001	probable bax inhibitor 1	C:integral component of membrane; C:membrane; P:negative regulation of apoptotic process; F:molecular_function; P:biological_process; C:endoplasmic reticulum membrane; P:apoptotic process; P:response to unfolded protein; C:endoplasmic reticulum
miRNA_2005	omy-mir-93-5p	AAAAGTGCTGTTTGTGCAGGTAG	GSONMT00074714001,3'UTR,chrUn_16,11047516,C,A,0.692,0.308,0.488,0.509,0.607,0.393,0.719,0.281|4,1.678,chrUn_16,11047516,C,A,0.989,0.011,0.892,0.108,0.688,0.312|3,5.944,forward	C	A	allele B	-17.64	46	82	0.997051	-17.04	82	75	-15.05	59	82	154	GSONMT00074714001	myosin-binding protein fast-type-like	F:molecular_function; P:biological_process; C:cellular_component
miRNA_2745	omy-miR-XXXX-3p	GAGGTCTACCTGTGTCGATTCTAA	GSONMT00077754001,3'UTR,chrUn_1,3428500,A,G,0.000,1.000,0.235,0.765,0.222,0.778,|3,0.179,chrUn_1,3428500,A,G,0.000,1.000,0.000,1.000,0.000,1.000,0.312,0.688,0.000,1.000,|5,0.066,forward	A	G	allele B	-19.71	36	81	0.99946	-19.25	82	74	-17.71	60	82	163	GSONMT00077754001	nadh dehydrogenase	P:nucleobase-containing compound metabolic process; F:ATP binding; F:phosphotransferase activity, alcohol group as acceptor
miRNA_1005	omy-miR-XXXX-5p	CTCCTCTCAGGCTCTACATGCGAA	GSONMT00079101001,3'UTR,chrUn_27,9609421,G,C,0.585,0.415,0.468,0.532,0.698,0.302,0.585,0.415|4,1.404,chrUn_27,9609421,G,C,0.815,0.185,0.625,0.375,0.864,0.136|3,3.310,forward	G	C	allele B	-17.51	46	82	0.999666	-17.51	83	75	-16.37	60	83	160	GSONMT00079101001	protein nap homolog 2-like	C:mitochondrion
miRNA_1047	omy-mir-204-5p	TTCCCTTTGTCATCCTATGCCT	GSONMT00080054001,3'UTR,chr_1,1923829,G,A,0.750,0.250,0.600,0.400,0.600,0.400,0.786,0.214|4,0.684,0.316,forward	G	A	allele B	-21.7	37	79	0.995434	-21	79	72	-17.44	57	79	151	GSONMT00080054001	microtubule-associated proteins 1a 1b light chain 3b	P:autophagy; C:cytosol; F:molecular_function
miRNA_2239	omy-miR-XXXX-3p	TATTGAACTGCTGCGTGGAAGAGC	GSONMT00081283001,3'UTR,chrUn_1,2829926,C,A,0.545,0.455,0.059,0.941,0.533,0.467,|3,0.610,chrUn_1,2829926,C,A,0.615,0.385,0.571,0.429,0.714,0.286,0.765,0.235,|4,1.994,forward	C	A	allele B	-16.23	34	80	0.999181	-15.53	80	72	-15.65	57	80	152	GSONMT00081283001	u6 snrna-associated sm-like protein lsm4	F:molecular_function
miRNA_1080	omy-miR-XXXX-5p	GCCCCAGAGGCTCGTCCGTACCAG	GSONMT00004885001,3'UTR,chrUn,992540777,T,G,0.972,0.023,0.302,0.698,0.568,0.432|3,1.599,chrUn_p16,32549537,T,G,0.558,0.442,0.255,0.745,0.532,0.468,0.406,0.594|4,0.779,forward	T	G	allele B	-17.71	76	119	0.998568	-15.2	82	75	-17	59	82	144	GSONMT00004885001	troponin slow skeletal muscle-like	C:troponin complex; F:molecular_function; P:biological_process
miRNA_1080	omy-miR-XXXX-5p	GCCCCAGAGGCTCGTCCGTACCAG	GSONMT00004885001,3'UTR,chrUn,992540778,T,G,0.886,0.109,0.226,0.774,0.396,0.604|3,1.014,chrUn_p16,32549538,G,T,0.532,0.468,0.822,0.178,0.662,0.338|3,0.488,reverse,forward	T	G	allele B	-17.71	75	118	0.998568	-15.2	81	74	-17	58	81	144	GSONMT00004885001	troponin slow skeletal muscle-like	C:troponin complex; F:molecular_function; P:biological_process
miRNA_3268	omy-mir-29-5p	TCTAAACCACCATAGGAAACCAG	GSONMT00004885001,3'UTR,chrUn,992540845,T,G,0.500,0.500,0.523,0.477,0.048,0.949,0.524,0.476|4,0.664,chrUn_p16,32549605,T,G,0.590,0.410,0.544,0.456,0.776,0.224|3,1.755,forward	T	G	allele B	-16.53	47	81	0.995834	-16.23	81	73	-16.11	59	81	142	GSONMT00004885001	troponin slow skeletal muscle-like	C:troponin complex; F:molecular_function; P:biological_process
miRNA_557	omy-miR-XXXX-3p	GCTACAGCCGGCTCGTCAGGCT	GSONMT00005011001,3'UTR,chrUn,114515049,G,A,0.822,0.178,0.763,0.237,0.611,0.389,0.630,0.370,|4,forward	G	A	allele B	-21.11	19	83	0.999904	-16.35	83	76	-15.31	62	83	143	GSONMT00005011001	ferritin-H subunit	F:metal ion binding; P:cellular iron ion homeostasis; F:ferric iron binding; P:iron ion transport; P:oxidation-reduction process; F:oxidoreductase activity; F:ferroxidase activity
miRNA_942	omy-miR-XXXX-3p	CTACAGCAGAGTCTCACAACTCAA	GSONMT00005011001,3'UTR,chrUn,114515049,G,A,0.822,0.178,0.763,0.237,0.611,0.389,0.630,0.370,|4,forward	G	A	allele B	-17.35	35	82	0.999176	-15.05	82	75	-15.5	58	82	142	GSONMT00005011001	ferritin-H subunit	F:metal ion binding; P:cellular iron ion homeostasis; F:ferric iron binding; P:iron ion transport; P:oxidation-reduction process; F:oxidoreductase activity; F:ferroxidase activity
miRNA_1094	omy-MIR439-3p	ATGAACATGTACCTGTGGAACGGT	GSONMT00006716001,3'UTR,chrUn,106368257,C,T,0.836,0.164,0.667,0.333,0.261,0.739,0.840,0.160,|4,1.865,chrUn,106368257,C,T,0.304,0.696,0.393,0.607,0.364,0.636,|3,0.548,forward	C	T	allele B	-19.3	58	83	0.995434	-19.3	84	76	-16.31	61	84	144	GSONMT00006716001	voltage-dependent anion-selective channel protein 2	C:mitochondrial outer membrane; P:anion transport; F:voltage-gated anion channel activity; P:transmembrane transport; P:regulation of anion transport; P:fin regeneration
miRNA_1661	omy-miR-XXXX-3p	TAATGGATTGTGCTGTGACAAGCA	GSONMT00006895001,3'UTR,chrUn,48724212,T,C,0.100,0.900,0.615,0.385,0.000,1.000,0.000,1.000,|4,0.218,chrUn,48724212,T,C,0.214,0.786,0.000,1.000,0.000,1.000,0.071,0.929,|4,0.076,forward	T	C	allele B	-18.1	60	82	0.991397	-17.5	82	75	-20.3	59	82	141	GSONMT00006895001	beta-sarcoglycan	C:sarcolemma; P:muscle organ development; C:sarcoglycan complex; C:dystrophin-associated glycoprotein complex; C:integral component of membrane; P:cardiocyte differentiation; C:cytoplasm; C:integral component of plasma membrane; C:cytoskeleton; C:membrane; C:plasma membrane
miRNA_1210	omy-miR-XXXX-5p	GGCCCCTGGGATGATCTTGATTTA	GSONMT00009227001,3'UTR,chrUn,404715000,G,T,0.575,0.425,0.574,0.426,0.623,0.375,0.992,0.008|4,2.244,chrUn_p6,44716080,G,T,0.643,0.356,0.312,0.688,0.598,0.402|3,1.075,forward	G	T	allele B	-18.5	51	77	0.99399	-18.5	78	71	-18.48	55	78	144	GSONMT00009227001	phosphoglucose isomerase-2	F:glucose-6-phosphate isomerase activity; P:glycolysis; F:isomerase activity; P:gluconeogenesis
miRNA_1267	omy-miR-XXXX-5p	TGTGACACGCAGTGACACGCCTA	GSONMT00013796001,3'UTR,chrUn_4,11384378,G,T,0.538,0.462,0.083,0.917,0.000,1.000,|3,forward	G	T	allele B	-27	68	103	0.995732	-17.99	83	76	-17.44	61	83	140	GSONMT00013796001	f-box only protein 46	P:intracellular signal transduction; F:protein binding
miRNA_1012	omy-miR-XXXX-3p	TAGCAGAGACTTGTAGATGACCTG	GSONMT00016221001,3'UTR,chrUn_18,16686150,C,T,0.739,0.261,0.667,0.333,0.722,0.278,0.639,0.361|4,2.247,chrUn_18,16686150,T,C,0.549,0.451,0.600,0.400,0.303,0.697|3,1.066,reverse,forward	C	T	allele B	-16.7	54	82	0.998273	-16.7	83	76	-17.11	64	83	144	GSONMT00016221001	protein tyrosine phosphatase type iva 3-like isoform x1	F:phosphatase activity; P:dephosphorylation; P:protein dephosphorylation; F:protein tyrosine/serine/threonine phosphatase activity; F:protein tyrosine phosphatase activity; C:cellular_component; P:peptidyl-tyrosine dephosphorylation; C:cytoplasm; C:early endosome; C:plasma membrane
miRNA_484	omy-miR-XXXX-5p	TCTTCAGCCTAGTGAACTCTGG	GSONMT00016227001,3'UTR,chrUn,164967789,A,T,0.901,0.098,0.530,0.470,0.544,0.456,0.990,0.009,0.609,0.391|5,2.509,chrUn_p2,44967369,A,T,0.740,0.260,0.995,0.005,0.855,0.145|3,6.299,forward	A	T	allele B	-21.71	32	76	0.999851	-20.21	76	69	-19.4	55	76	141	GSONMT00016227001	calsequestrin-1-like	F:calcium ion binding; C:cellular_component
miRNA_1861	omy-miR-XXXX-3p	TGGTCAGGACCTGGCAGACGG	GSONMT00018656001,3'UTR,chrUn,270128481,C,A,0.540,0.460,0.442,0.558,0.196,0.804,|3,0.647,chrUn,270128481,C,A,0.804,0.196,0.676,0.324,0.523,0.477,0.327,0.673,0.667,0.333,|5,1.494,forward	C	A	allele B	-17.1	57	78	0.99731	-16.4	78	71	-20.02	57	78	144	GSONMT00018656001	nucleolin-like isoform x2	F:nucleic acid binding; F:nucleotide binding
miRNA_1679	omy-miR-XXXX-5p	TGTTCCATTTATTCCATTCCAGC	GSONMT00019296001,3'UTR,chrUn,212885365,T,G,0.852,0.148,0.553,0.447,0.688,0.312,0.775,0.225|4,2.534,chrUn_p3,32873425,T,G,0.833,0.167,0.885,0.115,0.821,0.179,0.875,0.125|4,5.803,forward	T	G	allele B	-20.3	74	104	0.996424	-17.8	82	76	-18.45	59	82	140	GSONMT00019296001	collagen alpha-1 chain-like	P:skeletal muscle tissue development; P:protein heterotrimerization; P:extracellular matrix organization; P:cellular response to amino acid stimulus; C:collagen type VI; P:axon guidance; C:sarcolemma; C:lysosomal membrane; P:extracellular matrix disassembly; C:extracellular matrix; C:protein complex; C:extracellular region; C:endoplasmic reticulum lumen; F:platelet-derived growth factor binding; …
miRNA_132	omy-mir-181-5p	AACATTCAACGCTGTCGGTGAGT	GSONMT00023015001,3'UTR,chrUn,1103897177,T,C,0.750,0.250,0.625,0.375,0.611,0.389|3,0.662,0.338,forward	T	C	allele B	-17.8	53	78	0.998273	-17.8	79	72	-18.08	55	79	148	GSONMT00023015001	protein fam13a-like	F:molecular_function; P:signal transduction; C:intracellular
miRNA_2833	omy-miR-XXXX-5p	ATCAGTCAGACGGAAGACTCGACA	GSONMT00025071001,3'UTR,chrUn,906460314,T,C,0.000,1.000,0.562,0.438,0.269,0.731,0.364,0.636,|4,0.427,chrUn,906460314,T,C,0.824,0.176,0.333,0.667,0.278,0.722,0.760,0.240,|4,1.217,forward	T	C	allele B	-21.9	54	78	0.995732	-21.9	79	72	-23.5	55	79	145	GSONMT00025071001	transcription cofactor vestigial-like protein 2-like	P:regulation of transcription, DNA-templated; C:nucleus; P:positive regulation of transcription from RNA polymerase II promoter; C:cytoplasm; F:transcription coactivator activity; P:skeletal muscle tissue development
miRNA_2833	omy-miR-XXXX-5p	ATCAGTCAGACGGAAGACTCGACA	GSONMT00025071001,3'UTR,chrUn,906460315,G,T,0.000,1.000,0.562,0.438,0.269,0.731,0.364,0.636,|4,0.427,chrUn,906460315,G,T,0.824,0.176,0.333,0.667,0.278,0.722,0.760,0.240,|4,1.217,forward	G	T	allele B	-21.9	53	77	0.995732	-21.9	78	71	-23.5	54	78	145	GSONMT00025071001	transcription cofactor vestigial-like protein 2-like	P:regulation of transcription, DNA-templated; C:nucleus; P:positive regulation of transcription from RNA polymerase II promoter; C:cytoplasm; F:transcription coactivator activity; P:skeletal muscle tissue development
miRNA_382	omy-miR-XXXX-3p	TAGAAATGCTCTGGATTTGCAGGC	GSONMT00026647001,3'UTR,chrUn,215959220,C,A,0.027,0.973,0.590,0.410,0.609,0.391,|3,0.692,chrUn,215959220,C,A,0.286,0.714,0.000,1.000,0.478,0.522,0.000,1.000,|4,0.236,forward	C	A	allele B	-16.3	58	83	0.995434	-15.1	83	76	-17.03	59	83	145	GSONMT00026647001	f-actin-capping protein subunit alpha-1	C:F-actin capping protein complex; F:actin binding; C:WASH complex; P:actin cytoskeleton organization; C:Z disc; C:actin cytoskeleton; P:blood coagulation; C:extracellular region; P:protein complex assembly; F:protein binding; P:innate immune response; P:actin filament capping; C:cytosol; P:cellular component movement; C:cytoskeleton; C:membrane; P:barbed-end actin filament capping; F:actin filam…
miRNA_2433	omy-miR-XXXX-5p	TAGTAGGACGGTGACGACGAC	GSONMT00027468001,3'UTR,chrUn,843972149,T,G,0.810,0.190,0.900,0.100,0.549,0.451,0.720,0.280,0.954,0.046|5,3.695,chrUn_p14,3972809,T,G,0.606,0.394,0.704,0.296,0.282,0.718|3,1.132,forward	T	G	allele B	-16.9	51	77	0.997051	-15.9	77	70	-18.99	53	77	143	GSONMT00027468001	malate cytoplasmic-like	F:L-malate dehydrogenase activity; P:cellular carbohydrate metabolic process; P:tricarboxylic acid cycle; P:oxidation-reduction process; P:carbohydrate metabolic process; F:oxidoreductase activity, acting on the CH-OH group of donors, NAD or NADP as acceptor; F:oxidoreductase activity; F:malate dehydrogenase activity; F:catalytic activity; P:malate metabolic process; C:cellular_component
miRNA_1232	omy-miR-XXXX-3p	TGGATGAGCAGCTCCCTGAAGGC	GSONMT00027836001,3'UTR,chrUn_10,31919815,C,T,0.412,0.588,0.172,0.828,0.200,0.800,|3,0.353,chrUn_10,31919815,C,T,0.349,0.651,0.606,0.394,0.206,0.794,0.846,0.154,0.488,0.512,|5,0.996,forward	C	T	allele B	-18.1	21	77	0.99992	-17.63	78	71	-18.88	56	78	142	GSONMT00027836001	alpha-actinin-3-like isoform x2	F:calcium ion binding; F:actin binding; C:cellular_component
miRNA_1912	omy-miR-XXXX-3p	TGGATGAGCAGCTCCCTGAAGG	GSONMT00027836001,3'UTR,chrUn_10,31919815,C,T,0.412,0.588,0.172,0.828,0.200,0.800,|3,0.353,chrUn_10,31919815,C,T,0.349,0.651,0.606,0.394,0.206,0.794,0.846,0.154,0.488,0.512,|5,0.996,forward	C	T	allele B	-17.7	21	77	0.99992	-17.43	78	71	-17.3	57	78	142	GSONMT00027836001	alpha-actinin-3-like isoform x2	F:calcium ion binding; F:actin binding; C:cellular_component
miRNA_1430	omy-miR-XXXX-5p	TGTTGTCAAGAGACTGGACATTGG	GSONMT00028219001,3'UTR,chrUn,968186372,C,T,0.750,0.250,0.360,0.640,0.760,0.240,0.318,0.682,|4,1.208,chrUn,968186372,C,T,0.781,0.219,0.034,0.966,0.152,0.848,0.462,0.538,|4,0.555,forward	C	T	allele B	-16.88	3	77	0.999245	-16.3	77	69	-19.05	52	77	141	GSONMT00028219001	solute carrier family 41 member 1-like isoform x2	F:cation transmembrane transporter activity; P:cation transport
miRNA_1028	omy-miR-XXXX-3p	TGGATAGACCGGACCGTGCAGGCG	GSONMT00031599001,3'UTR,chrUn,194317217,T,C,0.852,0.148,0.706,0.294,0.480,0.520,|3,2.115,chrUn,194317217,T,C,0.438,0.562,0.833,0.167,0.065,0.935,|3,0.802,forward	T	C	allele B	-16	59	81	0.991633	-19.2	79	72	-20.39	57	79	143	GSONMT00031599001	14-3-3 protein beta alpha-2	F:protein domain specific binding; F:monooxygenase activity; C:cytoplasm; P:phagocytosis, engulfment; C:protein complex; C:nucleus; P:cytoplasmic sequestering of protein; P:negative regulation of protein dephosphorylation; P:protein targeting; C:perinuclear region of cytoplasm; F:enzyme binding; C:transcriptional repressor complex; F:protein complex binding; C:extracellular vesicular exosome; P:p…
miRNA_212	omy-miR-XXXX-5p	CCCTTTCGATGGCAGAGAACAACA	GSONMT00039009001,3'UTR,chrUn,462168258,G,A,0.879,0.121,0.857,0.143,0.147,0.853,0.554,0.446|4,1.558,chrUn_p7,42168678,A,G,0.684,0.316,0.600,0.400,0.855,0.145|3,0.403,reverse,forward	G	A	allele B	-15.2	58	81	0.995732	-15.2	82	75	-16.47	58	82	141	GSONMT00039009001	60s acidic ribosomal protein p2	P:translational elongation; F:structural constituent of ribosome; C:ribonucleoprotein complex; C:ribosome; C:intracellular; P:translation
miRNA_1536	omy-miR-XXXX-5p	TGGGCCAGACTACACTCAATCATA	GSONMT00040684001,3'UTR,chrUn,231837483,T,C,0.700,0.300,0.600,0.400,0.667,0.333,|3,forward	T	C	allele B	-17.35	31	82	0.999241	-16.7	82	76	-18.73	57	82	141	GSONMT00040684001	nad-dependent malic mitochondrial	F:metal ion binding; F:malic enzyme activity; P:oxidation-reduction process; F:oxidoreductase activity; P:malate metabolic process; F:NAD binding; F:malate dehydrogenase (decarboxylating) (NAD+) activity; F:oxidoreductase activity, acting on the CH-OH group of donors, NAD or NADP as acceptor; C:mitochondrion; C:intracellular membrane-bounded organelle
miRNA_691	omy-miR-XXXX-3p	TTTGGATGCCGTTGTTTCTCAGA	GSONMT00040857001,3'UTR,chrUn,979421987,T,C,0.593,0.407,0.435,0.565,0.818,0.182,|3,1.597,chrUn,979421987,T,C,0.368,0.632,0.833,0.167,0.000,1.000,0.464,0.536,|4,0.712,forward	T	C	allele B	-15.7	57	80	0.998273	-15.7	81	74	-17.42	58	81	144	GSONMT00040857001	cytochrome b-c1 complex subunit mitochondrial precursor	F:ubiquinol-cytochrome-c reductase activity; P:oxidation-reduction process; C:mitochondrion; P:mitochondrial electron transport, ubiquinol to cytochrome c; C:membrane; C:mitochondrial inner membrane; C:respiratory chain; P:transport; F:oxidoreductase activity
miRNA_2338	omy-miR-XXXX-3p	TCTTAGTAGAACCTTTCAACTGGC	GSONMT00041882001,3'UTR,chrUn,379403448,A,G,0.625,0.375,0.840,0.160,0.526,0.474,|3,1.976,chrUn,379403448,A,G,0.364,0.636,0.733,0.267,0.167,0.833,0.722,0.278,0.364,0.636,|5,0.887,forward	A	G	allele B	-15.84	55	81	0.999051	-15.84	82	74	-20.6	55	82	140	GSONMT00041882001	nexilin-like isoform x2	P:regulation of cell migration; C:Z disc; F:actin filament binding; P:cardiac muscle fiber development
miRNA_1314	omy-miR-XXXX-3p	TGAAGTCTGGAAGCTCTGCCAGTC	GSONMT00042786001,3'UTR,chrUn_22,18405563,A,C,0.412,0.588,0.500,0.500,0.593,0.407,|3,1.008,chrUn_22,18405563,A,C,0.364,0.636,0.375,0.625,0.316,0.684,0.100,0.900,|4,0.406,forward	A	C	allele B	-16.2	60	81	0.995629	-17.9	81	73	-18.51	58	81	140	GSONMT00042786001	dcn1-like protein 2	-
miRNA_2323	omy-mir-460-5p	CCTGCATTGTACACACTGTGCG	GSONMT00043150001,3'UTR,chrUn,799685912,T,A,0.945,0.055,0.898,0.102,0.851,0.149|3,8.804,chrUn_p13,19687712,T,A,0.822,0.178,0.636,0.364,0.900,0.100|3,3.673,forward	T	A	allele B	-20.08	32	80	0.999057	-20.08	81	73	-16.22	60	81	144	GSONMT00043150001	aminoacyl trna synthase complex-interacting multifunctional protein 2-like isoform x2	F:molecular_function; P:biological_process; C:cellular_component; F:aminoacyl-tRNA ligase activity
miRNA_1743	omy-miR-XXXX-3p	TGAGAAGGACTGTCACCAGGAAG	GSONMT00043755001,3'UTR,chrUn,873439504,T,C,0.027,0.973,0.000,1.000,0.339,0.661,0.000,1.000,|4,0.101,chrUn,873439504,T,C,0.188,0.812,0.152,0.848,0.424,0.576,0.000,1.000,|4,0.236,forward	T	C	allele B	-18.66	31	77	0.99985	-18.66	78	71	-15.16	58	78	142	GSONMT00043755001	parvalbumin-7-like isoform x2	F:metal ion binding; F:calcium ion binding; C:cellular_component
miRNA_2327	omy-miR-XXXX-3p	TGAGAAGGACTGTCACCAGGAAGG	GSONMT00043755001,3'UTR,chrUn,873439504,T,C,0.027,0.973,0.000,1.000,0.339,0.661,0.000,1.000,|4,0.101,chrUn,873439504,T,C,0.188,0.812,0.152,0.848,0.424,0.576,0.000,1.000,|4,0.236,forward	T	C	allele B	-18.66	31	77	0.99985	-18.66	78	71	-15.16	57	78	142	GSONMT00043755001	parvalbumin-7-like isoform x2	F:metal ion binding; F:calcium ion binding; C:cellular_component
miRNA_2501	omy-mir-30-5p	GCTGAGAGTGTAGGATGTTTACA	GSONMT00044696001,3'UTR,chrUn,742697318,G,T,0.909,0.091,0.849,0.151,0.923,0.077,0.900,0.100|4,8.524,chrUn_p12,22704938,G,T,0.776,0.224,0.516,0.484,0.887,0.097|3,2.709,forward	G	T	allele B	-15.53	56	103	0.999642	-16.9	77	69	-21.09	55	77	148	GSONMT00044696001	retinoic acid receptor rxr-beta-a-like isoform x3	F:sequence-specific DNA binding; P:steroid hormone mediated signaling pathway; F:sequence-specific DNA binding transcription factor activity; F:DNA binding; C:nucleus; F:zinc ion binding; P:regulation of transcription, DNA-templated; F:metal ion binding; P:transcription, DNA-templated; F:steroid hormone receptor activity; P:negative regulation of transcription, DNA-templated; F:sequence-specific …
miRNA_1328	omy-miR-XXXX-5p	TTGTAGCTTACCTCTGGGCAGGTG	GSONMT00045304001,3'UTR,chrUn_24,1733451,A,C,0.667,0.333,0.250,0.750,0.556,0.444,|3,0.965,chrUn_24,1733451,A,C,0.308,0.692,0.273,0.727,0.000,1.000,0.500,0.500,|4,0.370,forward	A	C	allele B	-17.81	28	76	0.998513	-17.41	76	69	-15.17	53	76	142	GSONMT00045304001	e3 ubiquitin-protein ligase trip12 isoform x2	F:ligase activity; F:ubiquitin-protein ligase activity; P:protein ubiquitination
miRNA_3108	omy-miR-XXXX-5p	GATCAAGGTCTACCTGTCTCTG	GSONMT00045863001,3'UTR,chrUn_2,10808906,G,A,0.732,0.268,0.606,0.364,0.696,0.304|3,0.678,0.312,forward	G	A	allele B	-16.93	43	79	0.999705	-16.03	79	72	-15.36	58	79	148	GSONMT00045863001	aspartate mitochondrial-like	P:biosynthetic process; P:cellular amino acid metabolic process; F:transferase activity; F:L-aspartate:2-oxoglutarate aminotransferase activity; F:catalytic activity; F:L-phenylalanine:2-oxoglutarate aminotransferase activity; F:pyridoxal phosphate binding; F:transaminase activity; C:mitochondrial inner membrane; P:response to ethanol; P:glutamate catabolic process to 2-oxoglutarate; P:glutamate …
miRNA_2109	omy-miR-XXXX-5p	ATTAGATCGATTGGGCTGTCACCG	GSONMT00048949001,3'UTR,chrUn,324270021,T,A,0.526,0.474,0.643,0.357,0.719,0.281,0.719,0.281,|4,forward	T	A	allele B	-16.7	41	78	0.997051	-16.7	79	71	-15.64	55	79	140	GSONMT00048949001	eh domain-binding protein 1-like protein 1-like isoform x2	F:molecular_function; P:biological_process; C:cellular_component
miRNA_2092	omy-mir-143-3p	TGTTAACAACACTGTCATCTCAGA	GSONMT00050693001,3'UTR,chrUn_12,43993091,A,C,0.500,0.500,0.114,0.886,0.596,0.404,|3,0.675,chrUn_12,43993091,A,C,0.864,0.136,0.605,0.395,0.581,0.419,|3,2.155,forward	A	C	allele B	-15.42	36	78	0.999689	-15.42	79	72	-15.97	49	79	142	GSONMT00050693001	creatine kinase m-type-like	F:kinase activity; F:ATP binding; P:phosphorylation; F:transferase activity; F:nucleotide binding; F:catalytic activity; F:transferase activity, transferring phosphorus-containing groups
miRNA_132	omy-mir-181-5p	AACATTCAACGCTGTCGGTGAGT	GSONMT00053040001,3'UTR,chrUn,115321941,G,T,0.000,1.000,0.000,1.000,0.667,0.333,|3,0.285,chrUn,115321941,G,T,0.300,0.700,0.562,0.438,0.357,0.643,0.300,0.700,|4,0.613,forward	G	T	allele B	-16.7	50	82	0.995434	-15.5	82	75	-17.12	58	82	146	GSONMT00053040001	phosducin-like protein 3	C:cytoplasm; P:apoptotic process
miRNA_226	omy-miR-XXXX-3p	TCAGTCTGGAAGGGTGACTCGGC	GSONMT00055970001,3'UTR,chrUn_1,28083909,A,G,0.667,0.333,0.682,0.318,0.000,1.000,|3,forward	A	G	allele B	-16.21	48	79	0.999889	-16.21	80	73	-16.07	55	80	143	GSONMT00055970001	nfu1 iron-sulfur cluster scaffold mitochondrial-like	P:iron-sulfur cluster assembly; C:cytoplasm; F:iron ion binding; F:iron-sulfur cluster binding; C:nucleus; C:mitochondrion; F:4 iron, 4 sulfur cluster binding; C:centrosome; C:cytosol
miRNA_1009	omy-miR-XXXX-5p	CCAGAGCTGCCAGTCAGCATGGA	GSONMT00056411001,3'UTR,chrUn,313286411,C,T,0.667,0.333,0.625,0.375,0.471,0.529,|3,1.427,chrUn,313286411,C,T,0.100,0.900,0.462,0.538,0.462,0.538,0.286,0.714,|4,0.487,forward	C	T	allele B	-20.64	53	78	0.991282	-20.64	79	73	-18.26	58	79	141	GSONMT00056411001	dnaj homolog subfamily c member 7-like	C:cytoplasm; P:chaperone cofactor-dependent protein refolding; F:heat shock protein binding; C:nucleus
miRNA_2203	omy-miR-XXXX-5p	TGGATACAATTGAGTTTTGGAT	GSONMT00057153001,3'UTR,chrUn,7949499,T,C,0.734,0.266,0.576,0.424,0.865,0.135|3,2.636,chrUn_p0,7949499,C,T,0.622,0.378,0.381,0.619,0.338,0.662|3,1.237,reverse,forward	T	C	allele B	-15.7	54	80	0.998235	-15.7	81	74	-17.82	55	81	149	GSONMT00057153001	synaptopodin	F:actin binding; C:stress fiber; P:regulation of stress fiber assembly; C:actin cytoskeleton; P:positive regulation of actin filament bundle assembly; C:dendritic spine; C:tight junction; C:cytoplasm; C:perikaryon; F:protein binding; C:postsynaptic membrane; C:postsynaptic density
miRNA_1609	omy-miR-XXXX-5p	TTCACGTTTGGCTGAGAAATCGCC	GSONMT00058932001,3'UTR,chrUn,636937349,G,A,0.600,0.400,0.172,0.828,0.500,0.500,0.227,0.773,0.520,0.480|5,0.678,chrUn_p10,36943409,A,G,0.812,0.188,0.789,0.211,0.696,0.304|3,0.305,reverse,forward	G	A	allele B	-15.8	60	80	0.995434	-15.4	80	74	-17.8	58	80	140	GSONMT00058932001	histone-lysine n-methyltransferase setd7-like	P:regulation of transcription, DNA-templated; C:chromosome; F:histone-lysine N-methyltransferase activity; P:histone lysine methylation; P:peptidyl-lysine dimethylation; P:peptidyl-lysine monomethylation; F:p53 binding; C:nucleus; F:protein-lysine N-methyltransferase activity; P:chromatin modification; F:protein binding; P:transcription, DNA-templated
miRNA_1105	omy-miR-XXXX-3p	GTAGTGCTCTATATAGGGAATA	GSONMT00060203001,3'UTR,chr_23,158615,C,A,0.786,0.214,0.273,0.727,0.714,0.286,0.250,0.750,|4,1.024,chr_23,158615,C,A,0.364,0.636,0.000,1.000,0.000,1.000,0.000,1.000,|4,0.100,forward	C	A	allele B	-15.6	59	78	0.996424	-15.6	79	72	-15.51	58	79	149	GSONMT00060203001	atlastin-2 isoform 1	F:GTP binding; F:GTPase activity; P:GTP catabolic process; C:integral component of membrane; P:protein homooligomerization; C:membrane; F:identical protein binding; F:hydrolase activity; F:nucleotide binding; P:endoplasmic reticulum organization; P:Golgi organization; F:protein binding; C:endoplasmic reticulum; P:ER to Golgi vesicle-mediated transport; C:endoplasmic reticulum membrane
miRNA_2065	omy-miR-XXXX-3p	ACCCCAGATCTGCTTGTGCTG	GSONMT00062360001,3'UTR,chrUn_5,3820661,T,C,0.680,0.320,0.217,0.783,0.316,0.684|3,0.404,0.596,forward	T	C	allele B	-23.56	12	80	0.992427	-23.3	81	74	-22.47	59	81	145	GSONMT00062360001	phosphatidylinositol 3-kinase regulatory subunit alpha-like isoform x2	C:phosphatidylinositol 3-kinase complex; F:phosphatidylinositol 3-kinase regulator activity; P:regulation of phosphatidylinositol 3-kinase activity; P:signal transduction; C:intracellular; P:positive regulation of apoptotic process; F:protein phosphatase binding; P:negative regulation of osteoclast differentiation; P:insulin receptor signaling pathway; P:protein phosphorylation; P:NFAT protein im…
miRNA_759	omy-mir-29-5p	TCTAAACACCAGAGGAAATCAGT	GSONMT00063815001,3'UTR,chrUn,332352932,G,C,0.947,0.053,0.900,0.100,0.857,0.143|3,9.101,chrUn_p5,32353592,G,C,0.857,0.143,0.675,0.325,0.778,0.222,0.760,0.240|4,3.310,forward	G	C	allele B	-19.06	43	77	0.997677	-18.66	77	69	-18.78	55	77	141	GSONMT00063815001	type i cytoskeletal 13-like	C:intermediate filament; F:structural molecule activity; P:biological_process
miRNA_1532	omy-miR-XXXX-5p	TGAAACTGGAGCAGCAGCACGG	GSONMT00067230001,3'UTR,chrUn_9,8842848,G,A,0.282,0.718,0.111,0.889,0.375,0.625,|3,0.344,chrUn_9,8842848,G,A,0.692,0.308,0.333,0.667,0.083,0.917,0.361,0.639,0.722,0.278,|5,0.779,forward	G	A	allele B	-20.7	63	82	0.994229	-20	82	75	-22.82	60	82	145	GSONMT00067230001	gamma-aminobutyric acid receptor-associated protein	P:autophagy; P:brain development
miRNA_2124	omy-miR-XXXX-3p	CCTGTCTGGTGCAGAGATCAACA	GSONMT00067274001,3'UTR,chrUn_Sex,7440219,C,G,0.529,0.471,0.545,0.455,0.833,0.167,0.529,0.471|4,0.609,0.391,forward	C	G	allele B	-15.1	64	82	0.998886	-15.1	83	76	-15.93	61	83	143	GSONMT00067274001	alpha-aminoadipic semialdehyde dehydrogenase-like	P:oxidation-reduction process; F:oxidoreductase activity; F:oxidoreductase activity, acting on the aldehyde or oxo group of donors, NAD or NADP as acceptor; P:metabolic process; F:nucleotide binding; F:betaine-aldehyde dehydrogenase activity; C:mitochondrion; C:cytosol; P:glycine betaine biosynthetic process from choline; F:L-aminoadipate-semialdehyde dehydrogenase activity; C:nucleus
miRNA_961	omy-miR-XXXX-5p	TTGTCAGTCAGCTGGACGCTCGGC	GSONMT00067632001,3'UTR,chrUn_19,17278112,T,G,0.419,0.581,0.161,0.839,0.381,0.619,|3,0.471,chrUn_19,17278112,T,G,0.604,0.396,0.462,0.538,0.537,0.463,0.487,0.513,|4,1.094,forward	T	G	allele B	-18.01	20	80	0.999181	-17.5	81	73	-18.28	58	81	145	GSONMT00067632001	cofilin-2	F:actin binding; P:actin filament depolymerization; C:actin cytoskeleton; C:intracellular; C:cytoplasm; C:nuclear matrix; C:nucleus; F:protein binding
miRNA_1723	omy-miR-XXXX-3p	TTCTGACGTTGAGCAGTGAGGC	GSONMT00069078001,3'UTR,chrUn_8,36116392,A,G,0.692,0.308,0.588,0.412,0.500,0.500,0.714,0.286|4,0.623,0.377,forward	A	G	allele B	-16.95	41	83	0.995548	-15.65	84	76	-16.54	62	84	141	GSONMT00069078001	clusterin precursor	P:cell death
miRNA_1192	omy-miR-XXXX-3p	TTGTTGACATCTGTGGAGCTGTC	GSONMT00069910001,3'UTR,chr_7,608537,C,A,0.913,0.087,0.615,0.385,0.893,0.107,0.593,0.407,0.772,0.228|5,3.115,chr_7,608537,C,A,0.558,0.442,0.682,0.318,0.516,0.484|3,1.410,forward	C	A	allele B	-18.2	58	81	0.995434	-17.8	81	74	-19.93	58	81	146	GSONMT00069910001	ATP-dependent 6-phosphofructokinase, muscle type-like	F:transferase activity; P:phosphorylation; F:nucleotide binding; C:cytoplasm; F:ATP binding; F:kinase activity; C:6-phosphofructokinase complex; P:glycolysis; P:fructose 6-phosphate metabolic process; F:6-phosphofructokinase activity
miRNA_3059	omy-mir-221-3p	AGCTACATTGTCTGCTGGGTTT	GSONMT00069910001,3'UTR,chr_7,608548,T,A,0.945,0.055,0.716,0.284,0.936,0.064,0.712,0.288,0.861,0.139|5,5.024,chr_7,608548,T,A,0.688,0.312,0.784,0.216,0.613,0.387|3,2.279,forward	T	A	allele B	-18.6	57	81	0.994185	-18.6	82	76	-16.2	60	82	147	GSONMT00069910001	ATP-dependent 6-phosphofructokinase, muscle type-like	F:transferase activity; P:phosphorylation; F:nucleotide binding; C:cytoplasm; F:ATP binding; F:kinase activity; C:6-phosphofructokinase complex; P:glycolysis; P:fructose 6-phosphate metabolic process; F:6-phosphofructokinase activity
miRNA_710	omy-mir-221-3p	AGCTACATCTGATTACTGGGTCA	GSONMT00069910001,3'UTR,chr_7,608548,T,A,0.945,0.055,0.716,0.284,0.936,0.064,0.712,0.288,0.861,0.139|5,5.024,chr_7,608548,T,A,0.688,0.312,0.784,0.216,0.613,0.387|3,2.279,forward	T	A	allele B	-19.26	12	81	0.999689	-17.9	82	76	-18.27	56	82	144	GSONMT00069910001	ATP-dependent 6-phosphofructokinase, muscle type-like	F:transferase activity; P:phosphorylation; F:nucleotide binding; C:cytoplasm; F:ATP binding; F:kinase activity; C:6-phosphofructokinase complex; P:glycolysis; P:fructose 6-phosphate metabolic process; F:6-phosphofructokinase activity
miRNA_1292	omy-miR-XXXX-5p	TCATCATGTCAGGTAGTCCTGAGG	GSONMT00071651001,3'UTR,chrUn_6,2510834,C,A,0.783,0.217,0.161,0.839,0.174,0.826,0.238,0.762|4,0.339,0.661,forward	C	A	allele B	-19.67	36	82	0.999603	-19.67	83	75	-20.51	61	83	147	GSONMT00071651001	long-chain-fatty-acid-- ligase acsbg2-like	P:metabolic process; F:catalytic activity; F:ligase activity; P:fatty acid metabolic process; P:lipid metabolic process; F:nucleotide binding; C:cytoplasm; F:ATP binding; P:long-chain fatty acid metabolic process; F:long-chain fatty acid-CoA ligase activity
miRNA_1364	omy-miR-XXXX-3p	TCTTTCTGTGGGCAGCTGTGGGC	GSONMT00072004001,3'UTR,chrUn_3,14162276,G,A,0.818,0.182,0.800,0.200,0.800,0.200,0.700,0.300,|4,forward	G	A	allele B	-24.38	12	78	0.999904	-17.8	78	71	-21.17	58	78	143	GSONMT00072004001	nuclear receptor subfamily 1 group d member 2-like	F:sequence-specific DNA binding; P:steroid hormone mediated signaling pathway; F:sequence-specific DNA binding transcription factor activity; F:DNA binding; C:nucleus; F:zinc ion binding; P:regulation of transcription, DNA-templated; F:metal ion binding; P:transcription, DNA-templated; F:steroid hormone receptor activity; F:thyroid hormone receptor activity; P:retinoic acid receptor signaling pat…
miRNA_1652	omy-miR-XXXX-3p	GGCCTAGTATGGTTCTCAATCAGA	GSONMT00072118001,3'UTR,chrUn_4,4485694,T,A,0.663,0.337,0.817,0.183,0.708,0.292|3,2.690,chrUn_4,4485694,A,T,0.701,0.299,0.455,0.545,0.306,0.694|3,1.053,reverse,forward	T	A	allele B	-18.7	44	84	0.996921	-18.2	84	76	-17.13	59	84	143	GSONMT00072118001	plasminogen activator inhibitor 1 rna-binding protein	F:mRNA 3'-UTR binding; P:biological_process; C:cellular_component; C:cytoplasm
miRNA_145	omy-miR-XXXX-3p	GCTTCTCCTCCTCCTACAGACGAA	GSONMT00072218001,3'UTR,chrUn_4,30298443,G,T,0.111,0.889,0.600,0.400,0.111,0.889,0.000,1.000,|4,0.258,chrUn_4,30298443,G,T,0.483,0.517,0.129,0.871,0.647,0.353,|3,0.724,forward	G	T	allele B	-17.5	54	80	0.995434	-16.2	80	73	-18.63	53	80	144	GSONMT00072218001	laminin subunit alpha-2-like	P:muscle organ development; P:muscle attachment; C:laminin-1 complex; F:receptor binding; C:basement membrane; P:regulation of embryonic development; P:regulation of cell adhesion; P:skeletal muscle organ development; P:regulation of cell migration; P:cell adhesion
miRNA_1167	omy-miR-XXXX-3p	TGATTGAGAACCATACCAGGC	GSONMT00072640001,3'UTR,chrUn,1054404511,T,C,0.561,0.439,0.549,0.451,0.639,0.361,0.610,0.390|4,1.439,chrUn_p17,34406491,T,C,0.550,0.450,0.467,0.533,0.232,0.768|3,0.712,forward	T	C	allele B	-16.25	37	77	0.998273	-16.25	78	71	-17.22	58	78	143	GSONMT00072640001	kelch-like protein 31-like	-
miRNA_2088	omy-mir-132-5p	GTAAGCAGTCTAGAGCCAAGGT	GSONMT00072640001,3'UTR,chrUn,1054405551,G,A,0.816,0.184,0.616,0.384,0.784,0.216,0.286,0.714,|4,forward	G	A	allele B	-16.1	57	78	0.991313	-16	77	70	-18.17	56	77	148	GSONMT00072640001	kelch-like protein 31-like	-
miRNA_1975	omy-mir-24-3p	GTTCCTGCTGAACTGAGCCA	GSONMT00074225001,3'UTR,chrUn_1,35337891,G,A,0.308,0.692,0.500,0.500,0.000,1.000,0.000,1.000,|4,0.253,chrUn_1,35337891,G,A,0.000,1.000,0.214,0.786,0.000,1.000,0.000,1.000,|4,0.056,forward	G	A	allele B	-17.2	61	78	0.995434	-17.2	79	71	-18.18	60	79	145	GSONMT00074225001	spectrin beta non-erythrocytic 1 isoform x1	F:phospholipid binding; F:structural constituent of cytoskeleton; F:actin binding; C:spectrin; P:plasma membrane organization; P:Golgi to plasma membrane protein transport; P:protein targeting to plasma membrane; C:nucleus; C:spectrin-associated cytoskeleton; P:membrane assembly; P:SMAD protein import into nucleus; C:M band; C:cuticular plate; P:common-partner SMAD protein phosphorylation; F:anky…
miRNA_1552	omy-mir-24-5p	TGCCTGCTGTGCTGATAATCAGT	GSONMT00074714001,3'UTR,chrUn_16,11047767,C,T,0.264,0.736,0.788,0.212,0.025,0.975,|3,0.560,chrUn_16,11047767,C,T,0.008,0.992,0.000,1.000,0.479,0.521,0.284,0.716,0.016,0.984,|5,0.186,forward	C	T	allele B	-19.6	59	85	0.993152	-18.9	84	76	-20.22	58	84	143	GSONMT00074714001	myosin-binding protein fast-type-like	F:molecular_function; P:biological_process; C:cellular_component
miRNA_1276	omy-miR-XXXX-5p	TTGGACTAGTAACCAGCAGGTAGC	GSONMT00076252001,3'UTR,chrUn_1,8172174,T,A,0.750,0.250,0.600,0.400,0.636,0.364,|3,1.959,chrUn_1,8172174,T,A,0.357,0.643,0.286,0.714,0.536,0.464,0.381,0.619,|4,0.639,forward	T	A	allele B	-15.52	62	83	0.999542	-15.12	83	76	-16.68	57	83	147	GSONMT00076252001	aspartate mitochondrial-like	P:biosynthetic process; P:cellular amino acid metabolic process; F:transferase activity; F:L-aspartate:2-oxoglutarate aminotransferase activity; F:catalytic activity; F:L-phenylalanine:2-oxoglutarate aminotransferase activity; F:pyridoxal phosphate binding; F:transaminase activity; C:mitochondrial inner membrane; P:response to ethanol; P:glutamate catabolic process to 2-oxoglutarate; P:glutamate …
miRNA_1707	omy-miR-XXXX-5p	TGCCATTTGCAGTCATCATCAT	GSONMT00076299001,3'UTR,chrUn_15,8651319,A,G,0.643,0.357,0.429,0.571,0.375,0.625,0.733,0.267|4,0.545,0.455,forward	A	G	allele B	-19.1	58	81	0.996424	-19.1	82	76	-18.21	57	82	143	GSONMT00076299001	transposase domain containing protein	F:transposase activity; P:DNA integration; P:transposition, DNA-mediated; F:DNA binding
miRNA_148	omy-miR-XXXX-3p	GCCATCTCAGTCGCCGGACCTCAA	GSONMT00079098001,3'UTR,chrUn_27,9580755,G,A,0.189,0.811,0.523,0.477,0.556,0.444,|3,0.733,chrUn_27,9580755,G,A,0.400,0.600,0.712,0.288,0.717,0.283,0.672,0.328,|4,1.667,forward	G	A	allele B	-22.7	59	82	0.991282	-22.7	83	76	-24.63	57	83	140	GSONMT00079098001	phosphorylase b kinase gamma catalytic skeletal muscle heart isoform isoform x1	F:transferase activity; P:phosphorylation; F:protein serine/threonine kinase activity; F:protein kinase activity; F:nucleotide binding; P:protein phosphorylation; P:glycogen biosynthetic process; F:ATP binding; F:kinase activity; F:phosphorylase kinase activity; F:calmodulin binding; F:transferase activity, transferring phosphorus-containing groups; C:phosphorylase kinase complex; F:tau-protein k…
miRNA_2766	omy-mir-166-3p	TGCAGCTGTAGAACCTTTTGAGGA	GSONMT00079098001,3'UTR,chrUn_27,9580833,G,T,0.746,0.254,0.102,0.898,0.550,0.450,|3,0.873,chrUn_27,9580833,G,T,0.742,0.258,0.781,0.219,0.793,0.207,0.606,0.394,|4,2.717,forward	G	T	allele B	-19.87	28	81	0.998949	-19.39	81	73	-19.06	60	81	146	GSONMT00079098001	phosphorylase b kinase gamma catalytic skeletal muscle heart isoform isoform x1	F:transferase activity; P:phosphorylation; F:protein serine/threonine kinase activity; F:protein kinase activity; F:nucleotide binding; P:protein phosphorylation; P:glycogen biosynthetic process; F:ATP binding; F:kinase activity; F:phosphorylase kinase activity; F:calmodulin binding; F:transferase activity, transferring phosphorus-containing groups; C:phosphorylase kinase complex; F:tau-protein k…
miRNA_3140	omy-miR-XXXX-5p	CCTGTATCCTGCATAACTTCATGA	GSONMT00081015001,3'UTR,chrUn_16,4190683,C,A,0.000,1.000,0.000,1.000,0.182,0.818,|3,0.065,chrUn_16,4190683,C,A,0.000,1.000,0.632,0.368,0.000,1.000,|3,0.267,forward	C	A	allele B	-15.99	32	78	0.996972	-15.99	79	71	-16.46	54	79	142	GSONMT00081015001	fk506-binding protein 1a	F:peptidyl-prolyl cis-trans isomerase activity; P:protein folding; P:protein peptidyl-prolyl isomerization; F:isomerase activity; C:sarcoplasmic reticulum membrane; F:FK506 binding; P:peptidyl-proline modification
miRNA_1164	omy-mir-598-3p	TGATGTTATGGAAGATGACCAGG	GSONMT00082382001,3'UTR,chrUn_3,11701853,A,G,0.000,1.000,0.583,0.417,0.850,0.150,|3,0.916,chrUn_3,11701853,A,G,0.067,0.933,0.000,1.000,0.350,0.650,0.300,0.700,|4,0.218,forward	A	G	allele B	-16.8	55	81	0.995365	-16.8	82	74	-15.28	59	82	149	GSONMT00082382001	electron transfer flavoprotein subunit beta	F:electron carrier activity; C:mitochondrion; P:oxidation-reduction process; F:molecular_function; C:intracellular membrane-bounded organelle; C:mitochondrial matrix; P:biological_process; C:cellular_component; C:mitochondrial electron transfer flavoprotein complex; P:transport

## Sheet: Target recognition in allele B
Predicted microRNA target site on 3' UTR SNP positions showing allele imbalance for growth and muscle quality traits. These UTR have second allele shown in previous tab. Note that SNP position in all these 3'UTR is 76th nucleotide; and in all predicted target this SNP position resides in potential microRNA recognition element seed site (MRESS). Presence of alternate allele in green highlighted ta…
MicroRNA ID	MicroRNA Name	MicroRNA Sequence	Target 3' UTR	Allele A	Allele B	MRESS destroying allele	Target spy prediction statistics				Pita prediction statistics			Miranda prediction statistics
							Energy	Target Start	Target End	Score	Energy	Target Start	Target End	Energy	Target Start	Target End	Score	Target mRNA/gene ID	Gene name	Blast 2Go annotation of gene
miRNA_1259	omy-miR-XXXX-5p	GGTAGAGTGGCCAGATGGAAGT	GSONMT00009409001,3'UTR,chrUn,639900611,G,A,0.860,0.140,0.239,0.761,0.353,0.647|3,0.938,chrUn_p10,39906671,G,A,0.717,0.283,0.661,0.339,0.658,0.342|3,2.115,forward	G	A	none	-19.47	35	75	0.999181	-19.47	76	68	-17.66	55	76	152	GSONMT00009409001	wolframin	F:molecular_function; P:biological_process; C:cellular_component; F:ubiquitin protein ligase binding; F:activating transcription factor binding; P:negative regulation of type B pancreatic cell apoptotic process; F:ATPase binding; P:polyubiquitinated misfolded protein transport; P:ER-associated ubiquitin-dependent protein catabolic process; P:negative regulation of sequence-specific DNA binding tr…
miRNA_3179	omy-mir-221-5p	TGCTCAGTAGTCAGTGTAGATC	GSONMT00033050001,3'UTR,chrUn,235735898,A,G,0.812,0.188,0.589,0.411,0.836,0.164,0.776,0.224|4,0.753,0.247,forward	A	G	none	-20.3	35	75	0.998886	-20.3	76	69	-19.99	56	76	157	GSONMT00033050001	elongation factor 1-beta	P:translational elongation; F:translation elongation factor activity; P:translation; C:eukaryotic translation elongation factor 1 complex; P:cellular protein metabolic process; C:cytosol; P:gene expression; F:protein binding
miRNA_1426	omy-miR-XXXX-3p	TGAATTCACCCGCTTAGACACAGC	GSONMT00035582001,3'UTR,chrUn_20,25807520,A,T,0.654,0.346,0.871,0.129,0.821,0.179,0.619,0.381,|4,forward	A	T	none	-17.86	37	75	0.999827	-17.86	76	69	-18.09	47	76	151	GSONMT00035582001	eukaryotic elongation factor 2 kinase-like isoform x3	F:ATP binding; P:protein phosphorylation; F:transferase activity, transferring phosphorus-containing groups; F:protein serine/threonine kinase activity; F:transferase activity; P:phosphorylation; P:translational elongation; P:translation; F:kinase activity; F:translation elongation factor activity; C:cellular_component; F:calmodulin binding; F:elongation factor-2 kinase activity; F:calcium ion bi…
miRNA_2354	omy-miR-XXXX-3p	GCTGTGCTGCTGCTCCAGTTTCA	GSONMT00037152001,3'UTR,chrUn_18,16033158,A,G,0.364,0.636,0.000,1.000,0.000,1.000,|3,0.138,chrUn_18,16033158,A,G,0.000,1.000,0.500,0.500,0.455,0.545,0.000,1.000,|4,0.314,forward	A	G	none	-18.5	53	75	0.998886	-18.5	76	69	-18.35	53	76	150	GSONMT00037152001	radixin isoform x3	C:cytoplasm; C:extrinsic component of membrane; C:cytoskeleton; F:actin binding; F:cytoskeletal protein binding; C:cleavage furrow; P:microvillus assembly; C:focal adhesion; C:lamellipodium; C:apical part of cell; P:apical protein localization; F:protein binding; C:filopodium; C:ruffle; P:actin filament capping; C:stereocilium; C:plasma membrane
miRNA_2232	omy-miR-XXXX-3p	GCCTCAGGAGAGCTTCCGTCTTCA	GSONMT00037544001,3'UTR,chrUn_27,18820758,A,G,0.625,0.375,0.562,0.438,0.176,0.824,|3,forward	A	G	none	-24.75	27	75	0.999903	-24.75	76	69	-22.61	50	76	158	GSONMT00037544001	delta( )-delta( )-dienoyl- mitochondrial	P:metabolic process; F:catalytic activity; F:isomerase activity; C:mitochondrion; F:receptor binding
miRNA_205	omy-miR-XXXX-3p	CCTGTCTCACGACGGTCTAAACC	GSONMT00061053001,3'UTR,chrUn_12,33957956,C,A,0.000,1.000,0.750,0.250,0.000,1.000,|3,0.333,chrUn_12,33957956,C,A,0.000,1.000,0.273,0.727,0.000,1.000,0.000,1.000,0.000,1.000,|5,0.058,forward	C	A	none	-16.3	60	88	0.993193	-18.5	77	69	-19.36	54	77	152	GSONMT00061053001	ornithine decarboxylase antizyme 1	F:ornithine decarboxylase inhibitor activity; P:negative regulation of catalytic activity; F:enzyme inhibitor activity
miRNA_1930	omy-miR-XXXX-3p	GCTACATGTAGTCTCTGGGATGC	GSONMT00065049001,3'UTR,chrUn_23,10728051,T,C,0.333,0.667,0.000,1.000,0.000,1.000,|3,0.125,chrUn_23,10728051,T,C,0.000,1.000,0.684,0.316,0.412,0.588,0.158,0.842,|4,0.458,forward	T	C	none	-21.4	44	76	0.994836	-17.8	76	68	-18.66	54	76	150	GSONMT00065049001	low quality protein: dystonin	P:retrograde axon cargo transport; C:cytosol; F:calcium ion binding; P:hemidesmosome assembly; C:cytoskeleton; C:hemidesmosome; C:intermediate filament; C:intermediate filament cytoskeleton; C:cytoplasmic membrane-bounded vesicle; C:integral component of membrane; C:endoplasmic reticulum membrane; P:cytoskeleton organization; F:integrin binding; C:H zone; C:microtubule plus-end; F:protein C-termi…
miRNA_2033	omy-miR-XXXX-5p	TGAAACTGGAACAGCGGCAAGGCC	GSONMT00067230001,3'UTR,chrUn_9,8842848,G,A,0.282,0.718,0.111,0.889,0.375,0.625,|3,0.344,chrUn_9,8842848,G,A,0.692,0.308,0.333,0.667,0.083,0.917,0.361,0.639,0.722,0.278,|5,0.779,forward	G	A	none	-24.41	26	82	0.997051	-23.11	82	75	-24.05	58	82	167	GSONMT00067230001	gamma-aminobutyric acid receptor-associated protein	P:autophagy; P:brain development
miRNA_1106	omy-miR-XXXX-3p	CACATCTGAGGAGAATCTACATTA	GSONMT00070099001,3'UTR,chr_23,943595,C,A,0.188,0.812,0.577,0.423,0.192,0.808,|3,0.468,chr_23,943595,C,A,0.389,0.611,0.154,0.846,0.037,0.963,0.029,0.971,0.294,0.706,|5,0.221,forward	C	A	none	-20	52	75	0.996424	-20	76	69	-20.26	50	76	160	GSONMT00070099001	brain protein 44-like protein	P:mitochondrial pyruvate transport; C:mitochondrial inner membrane; F:molecular_function
miRNA_1602	omy-mir-196-5p	TAGGTAGTTTCATGTTGTTGGG	GSONMT00071651001,3'UTR,chrUn_6,2510794,A,G,0.000,1.000,0.417,0.583,0.500,0.500,|3,0.441,chrUn_6,2510794,A,G,0.000,1.000,0.000,1.000,0.000,1.000,0.500,0.500,|4,0.143,forward	A	G	none	-17.3	62	79	0.991187	-17.3	80	73	-18.69	58	80	154	GSONMT00071651001	long-chain-fatty-acid-- ligase acsbg2-like	P:metabolic process; F:catalytic activity; F:ligase activity; P:fatty acid metabolic process; P:lipid metabolic process; F:nucleotide binding; C:cytoplasm; F:ATP binding; P:long-chain fatty acid metabolic process; F:long-chain fatty acid-CoA ligase activity
miRNA_1467	omy-miR-XXXX-3p	GCGTACACAGTACGAGCTATTCTG	GSONMT00079098001,3'UTR,chrUn_27,9580833,G,T,0.746,0.254,0.102,0.898,0.550,0.450,|3,0.873,chrUn_27,9580833,G,T,0.742,0.258,0.781,0.219,0.793,0.207,0.606,0.394,|4,2.717,forward	G	T	none	-18.1	55	76	0.995365	-16.8	76	68	-18.39	53	76	161	GSONMT00079098001	phosphorylase b kinase gamma catalytic skeletal muscle heart isoform isoform x1	F:transferase activity; P:phosphorylation; F:protein serine/threonine kinase activity; F:protein kinase activity; F:nucleotide binding; P:protein phosphorylation; P:glycogen biosynthetic process; F:ATP binding; F:kinase activity; F:phosphorylase kinase activity; F:calmodulin binding; F:transferase activity, transferring phosphorus-containing groups; C:phosphorylase kinase complex; F:tau-protein k…
miRNA_362	omy-miR-XXXX-3p	GCGTACACATCACAGACAAACTGA	GSONMT00079098001,3'UTR,chrUn_27,9580833,G,T,0.746,0.254,0.102,0.898,0.550,0.450,|3,0.873,chrUn_27,9580833,G,T,0.742,0.258,0.781,0.219,0.793,0.207,0.606,0.394,|4,2.717,forward	G	T	none	-16.48	26	76	0.999644	-15.08	76	68	-17.9	53	76	155	GSONMT00079098001	phosphorylase b kinase gamma catalytic skeletal muscle heart isoform isoform x1	F:transferase activity; P:phosphorylation; F:protein serine/threonine kinase activity; F:protein kinase activity; F:nucleotide binding; P:protein phosphorylation; P:glycogen biosynthetic process; F:ATP binding; F:kinase activity; F:phosphorylase kinase activity; F:calmodulin binding; F:transferase activity, transferring phosphorus-containing groups; C:phosphorylase kinase complex; F:tau-protein k…
miRNA_1895	omy-miR-XXXX-5p	TACTGGAGATCTTGAGAGCAGGG	GSONMT00017767001,3'UTR,chrUn_8,45210200,A,G,0.833,0.167,0.816,0.184,0.829,0.171,0.828,0.172,|4,forward	A	G	none	-18.93	43	76	0.991313	-17.73	76	69	-19.04	55	76	147	GSONMT00017767001	peptidyl-prolyl cis-trans isomerase fkbp1b	F:peptidyl-prolyl cis-trans isomerase activity; P:protein folding; P:protein peptidyl-prolyl isomerization; F:isomerase activity; C:sarcoplasmic reticulum membrane; F:FK506 binding; P:positive regulation of sequestering of calcium ion; F:calcium channel inhibitor activity; P:negative regulation of release of sequestered calcium ion into cytosol; P:positive regulation of cytosolic calcium ion conc…
miRNA_1679	omy-miR-XXXX-5p	TGTTCCATTTATTCCATTCCAGC	GSONMT00019296001,3'UTR,chrUn,212885371,A,T,0.614,0.386,0.750,0.250,0.786,0.214,0.792,0.208,|4,forward	A	T	none	-20.3	68	98	0.996424	-17.3	76	70	-16.27	53	76	140	GSONMT00019296001	collagen alpha-1 chain-like	P:skeletal muscle tissue development; P:protein heterotrimerization; P:extracellular matrix organization; P:cellular response to amino acid stimulus; C:collagen type VI; P:axon guidance; C:sarcolemma; C:lysosomal membrane; P:extracellular matrix disassembly; C:extracellular matrix; C:protein complex; C:extracellular region; C:endoplasmic reticulum lumen; F:platelet-derived growth factor binding; …
miRNA_902	omy-miR-XXXX-3p	GCTGTGGAGACAACTGGTACATCC	GSONMT00079101001,3'UTR,chrUn_27,9609145,T,A,0.000,1.000,0.562,0.438,0.211,0.789,|3,0.348,chrUn_27,9609145,T,A,0.000,1.000,0.000,1.000,0.000,1.000,0.417,0.583,|4,0.116,forward	T	A	none	-17	56	77	0.991313	-19.5	77	69	-19.66	53	77	147	GSONMT00079101001	protein nap homolog 2-like	C:mitochondrion
miRNA_1626	omy-miR-XXXX-5p	TAGACTTTGAAAGGGTAGACATGC	GSONMT00032278001,3'UTR,chrUn_13,9514643,C,G,0.935,0.065,0.955,0.045,0.901,0.099|3,13.286,chrUn_13,9514643,C,G,0.795,0.205,0.831,0.169,0.609,0.391,0.875,0.125|4,3.484,forward	C	G	allele A	-15.03	31	79	0.999176	-15.03	80	73	-16.6	57	80	156	GSONMT00032278001	nadh dehydrogenase 1 alpha subcomplex subunit 4	P:oxidation-reduction process; F:oxidoreductase activity; F:NADH dehydrogenase (ubiquinone) activity; C:mitochondrion; C:mitochondrial respiratory chain complex IV; F:cytochrome-c oxidase activity; C:membrane; C:mitochondrial inner membrane; P:transport; C:respiratory chain
miRNA_2705	omy-miR-XXXX-5p	TGACATGATCAACTAAGGTTGCTC	GSONMT00043181001,3'UTR,chrUn,402769731,G,T,0.309,0.691,0.000,1.000,0.228,0.772,0.000,1.000,|4,0.155,chrUn,402769731,G,T,0.000,1.000,0.000,1.000,0.000,1.000,0.244,0.756,|4,0.065,forward	G	T	allele A	-18.3	51	86	0.999051	-16.5	82	75	-15.08	67	87	157	GSONMT00043181001	dehydrogenase reductase sdr family member 7c-a-like	P:oxidation-reduction process; F:oxidoreductase activity; P:metabolic process; C:extracellular region
miRNA_113	omy-miR-XXXX-5p	TAAGTATGATTCTCAATCAGAG	GSONMT00056923001,3'UTR,chrUn,209113512,A,C,0.739,0.261,0.837,0.163,0.757,0.243,0.544,0.456,|4,forward	A	C	allele A	-15.5	54	78	0.995639	-15.5	79	72	-16.89	55	79	163	GSONMT00056923001	atp synthase lipid-binding mitochondrial precursor	P:ATP synthesis coupled proton transport; C:proton-transporting ATP synthase complex, coupling factor F(o); C:integral component of membrane; C:membrane; P:ion transport; P:transport; F:hydrogen ion transmembrane transporter activity; F:lipid binding; P:proton transport; P:ATP hydrolysis coupled proton transport; C:proton-transporting two-sector ATPase complex, proton-transporting domain; F:hydro…
miRNA_2100	omy-miR-XXXX-5p	GGTCAAGAGAAGTGCACTATA	GSONMT00058932001,3'UTR,chrUn,636937349,G,A,0.600,0.400,0.172,0.828,0.500,0.500,0.227,0.773,0.520,0.480|5,0.678,chrUn_p10,36943409,A,G,0.812,0.188,0.789,0.211,0.696,0.304|3,0.305,reverse,forward	G	A	allele A	-16.59	46	75	0.998731	-16.59	76	68	-15.22	56	76	150	GSONMT00058932001	histone-lysine n-methyltransferase setd7-like	P:regulation of transcription, DNA-templated; C:chromosome; F:histone-lysine N-methyltransferase activity; P:histone lysine methylation; P:peptidyl-lysine dimethylation; P:peptidyl-lysine monomethylation; F:p53 binding; C:nucleus; F:protein-lysine N-methyltransferase activity; P:chromatin modification; F:protein binding; P:transcription, DNA-templated
miRNA_1532	omy-miR-XXXX-5p	TGAAACTGGAGCAGCAGCACGG	GSONMT00067230001,3'UTR,chrUn_9,8842848,G,A,0.282,0.718,0.111,0.889,0.375,0.625,|3,0.344,chrUn_9,8842848,G,A,0.692,0.308,0.333,0.667,0.083,0.917,0.361,0.639,0.722,0.278,|5,0.779,forward	G	A	allele A	-21.4	63	82	0.994229	-20.7	82	75	-23.47	60	82	161	GSONMT00067230001	gamma-aminobutyric acid receptor-associated protein	P:autophagy; P:brain development
miRNA_866	omy-mir-181-5p	AACATTCATTGCTGTCGGTGG	GSONMT00082003001,3'UTR,chrUn_13,2640281,T,A,0.417,0.583,0.812,0.188,0.368,0.632,|3,1.137,chrUn_13,2640281,T,A,0.500,0.500,0.188,0.812,0.375,0.625,0.238,0.762,0.087,0.913,|5,0.385,forward	T	A	allele A	-17.2	63	80	0.998273	-17.2	81	74	-18.02	62	81	157	GSONMT00082003001	calcineurin subunit b type 1	F:calcium ion binding; P:protein localization to nucleus; F:phosphoprotein phosphatase activity; F:enzyme binding; C:sarcolemma; P:protein dephosphorylation; P:heart development; P:epithelial to mesenchymal transition; C:cell; C:intracellular; F:protein binding; P:lung epithelial cell differentiation; P:NFAT protein import into nucleus; F:metal ion binding; F:protein domain specific binding; P:pa…
miRNA_1033	omy-miR-XXXX-5p	TTCGTCTGTAGGAGGAGAAGC	GSONMT00009409001,3'UTR,chrUn,639900686,T,C,0.647,0.353,0.364,0.636,0.412,0.588|3,0.901,chrUn_p10,39906746,C,T,0.838,0.162,0.846,0.154,0.542,0.458,0.688,0.312|4,0.374,reverse,forward	T	C	allele A	-17.19	36	78	0.999245	-17.19	79	72	-18.03	59	79	148	GSONMT00009409001	wolframin	F:molecular_function; P:biological_process; C:cellular_component; F:ubiquitin protein ligase binding; F:activating transcription factor binding; P:negative regulation of type B pancreatic cell apoptotic process; F:ATPase binding; P:polyubiquitinated misfolded protein transport; P:ER-associated ubiquitin-dependent protein catabolic process; P:negative regulation of sequence-specific DNA binding tr…
miRNA_1567	omy-miR-XXXX-3p	TCGTCTGTGGACCTATTTGGGCGG	GSONMT00009409001,3'UTR,chrUn,639900686,T,C,0.647,0.353,0.364,0.636,0.412,0.588|3,0.901,chrUn_p10,39906746,C,T,0.838,0.162,0.846,0.154,0.542,0.458,0.688,0.312|4,0.374,reverse,forward	T	C	allele A	-24.09	35	78	0.999436	-22.89	78	72	-19.79	54	78	140	GSONMT00009409001	wolframin	F:molecular_function; P:biological_process; C:cellular_component; F:ubiquitin protein ligase binding; F:activating transcription factor binding; P:negative regulation of type B pancreatic cell apoptotic process; F:ATPase binding; P:polyubiquitinated misfolded protein transport; P:ER-associated ubiquitin-dependent protein catabolic process; P:negative regulation of sequence-specific DNA binding tr…
miRNA_2072	omy-miR-XXXX-5p	TTCGTCTGTAGGAGGAGGAGAAGC	GSONMT00009409001,3'UTR,chrUn,639900686,T,C,0.647,0.353,0.364,0.636,0.412,0.588|3,0.901,chrUn_p10,39906746,C,T,0.838,0.162,0.846,0.154,0.542,0.458,0.688,0.312|4,0.374,reverse,forward	T	C	allele A	-18.21	36	78	0.999245	-18.21	79	72	-18.11	56	79	148	GSONMT00009409001	wolframin	F:molecular_function; P:biological_process; C:cellular_component; F:ubiquitin protein ligase binding; F:activating transcription factor binding; P:negative regulation of type B pancreatic cell apoptotic process; F:ATPase binding; P:polyubiquitinated misfolded protein transport; P:ER-associated ubiquitin-dependent protein catabolic process; P:negative regulation of sequence-specific DNA binding tr…
miRNA_911	omy-mir-210-5p	AGCCACTGACTAACGTACATTG	GSONMT00017767001,3'UTR,chrUn_8,45210200,A,G,0.833,0.167,0.816,0.184,0.829,0.171,0.828,0.172,|4,forward	A	G	allele A	-19.95	32	79	0.996625	-19.65	79	72	-15.82	58	79	141	GSONMT00017767001	peptidyl-prolyl cis-trans isomerase fkbp1b	F:peptidyl-prolyl cis-trans isomerase activity; P:protein folding; P:protein peptidyl-prolyl isomerization; F:isomerase activity; C:sarcoplasmic reticulum membrane; F:FK506 binding; P:positive regulation of sequestering of calcium ion; F:calcium channel inhibitor activity; P:negative regulation of release of sequestered calcium ion into cytosol; P:positive regulation of cytosolic calcium ion conc…
miRNA_2806	omy-miR-XXXX-3p	CCGTCTGTCCTGAGCTGCCAGA	GSONMT00037152001,3'UTR,chrUn_18,16033158,A,G,0.364,0.636,0.000,1.000,0.000,1.000,|3,0.138,chrUn_18,16033158,A,G,0.000,1.000,0.500,0.500,0.455,0.545,0.000,1.000,|4,0.314,forward	A	G	allele A	-18.1	57	78	0.998886	-18.1	79	72	-19.24	58	79	144	GSONMT00037152001	radixin isoform x3	C:cytoplasm; C:extrinsic component of membrane; C:cytoskeleton; F:actin binding; F:cytoskeletal protein binding; C:cleavage furrow; P:microvillus assembly; C:focal adhesion; C:lamellipodium; C:apical part of cell; P:apical protein localization; F:protein binding; C:filopodium; C:ruffle; P:actin filament capping; C:stereocilium; C:plasma membrane
miRNA_1909	omy-miR-XXXX-5p	GCAGTCCTACAATCTAAGCTAGA	GSONMT00058025001,3'UTR,chrUn,507114093,A,G,0.514,0.486,0.766,0.234,0.395,0.605,0.744,0.256|4,1.532,chrUn_p8,27128253,A,G,0.740,0.260,0.924,0.076,0.870,0.130,0.642,0.358|4,3.854,forward	A	G	allele A	-17	54	81	0.996424	-17	82	75	-17.49	60	82	140	GSONMT00058025001	gamma-adducin-like isoform x6	C:cytoskeleton; C:condensed nuclear chromosome; C:cytoplasm; C:cell cortex; F:structural molecule activity; C:membrane; C:cell-cell junction
miRNA_1754	omy-miR-XXXX-5p	GCTACTGGCAGGATCAACCAGGTA	GSONMT00060484001,3'UTR,chrUn_7,28980452,G,A,0.583,0.417,0.767,0.233,0.688,0.312,0.800,0.200,|4,forward	G	A	allele A	-19.9	44	77	0.995434	-19.9	78	71	-16.73	54	78	141	GSONMT00060484001	lymphocyte g0 g1 switch protein 2	C:mitochondrion; P:extrinsic apoptotic signaling pathway; P:positive regulation of extrinsic apoptotic signaling pathway
miRNA_1067	omy-miR-XXXX-5p	TCAGATATCGGTAAGTGGACTGGA	GSONMT00064157001,3'UTR,chrUn_26,2112789,C,T,0.698,0.302,0.578,0.422,0.656,0.344,0.220,0.780,|4,forward	C	T	allele A	-17.7	33	78	0.999542	-17.3	78	71	-15.8	55	78	141	GSONMT00064157001	phosphorylase b kinase regulatory subunit beta isoform x2	F:hydrolase activity, hydrolyzing O-glycosyl compounds; P:glycogen metabolic process; P:polysaccharide metabolic process; F:catalytic activity; F:calmodulin binding
miRNA_1121	omy-miR-XXXX-3p	TCAGATATCGGTAAGTGGACTGG	GSONMT00064157001,3'UTR,chrUn_26,2112789,C,T,0.698,0.302,0.578,0.422,0.656,0.344,0.220,0.780,|4,forward	C	T	allele A	-16.6	33	78	0.998513	-16.2	78	71	-15.8	56	78	141	GSONMT00064157001	phosphorylase b kinase regulatory subunit beta isoform x2	F:hydrolase activity, hydrolyzing O-glycosyl compounds; P:glycogen metabolic process; P:polysaccharide metabolic process; F:catalytic activity; F:calmodulin binding
miRNA_1193	omy-mir-22-3p	ACAGCTCTTCAACTGGCAGCTT	GSONMT00070684001,3'UTR,chrUn_7,24828000,A,G,0.726,0.274,0.629,0.371,0.478,0.522,0.750,0.250,|4,forward	A	G	allele A	-21.61	20	80	0.99837	-18.7	80	74	-20.23	59	80	143	GSONMT00070684001	glutathione peroxidase 1	P:oxidation-reduction process; F:oxidoreductase activity; P:response to oxidative stress; F:glutathione peroxidase activity; F:peroxidase activity; C:cellular_component
miRNA_111	omy-miR-XXXX-3p	GCTGTCTGGAGTGGTTCTCAATCA	GSONMT00076212001,3'UTR,chrUn_1,6452350,C,A,0.581,0.419,0.221,0.779,0.517,0.483,0.163,0.837|4,0.588,chrUn_1,6452350,A,C,0.704,0.296,0.244,0.756,0.205,0.795,0.571,0.429|4,1.320,reverse,forward	C	A	allele A	-19.2	57	77	0.997662	-19.2	78	71	-21.22	51	78	148	GSONMT00076212001	perilipin-2 isoform x3	-
miRNA_726	omy-miR-XXXX-5p	TGGATAGTAGGACAGAACTCTGCA	GSONMT00079263001,3'UTR,chrUn_9,3770156,T,C,0.446,0.554,0.000,1.000,0.000,1.000,|3,0.175,chrUn_9,3770156,T,C,0.013,0.987,0.476,0.524,0.148,0.852,0.401,0.599,|4,0.351,forward	T	C	allele A	-20	48	76	0.995434	-20	77	69	-19.29	53	77	145	GSONMT00079263001	amp deaminase 1	P:IMP biosynthetic process; F:AMP deaminase activity; F:deaminase activity; P:purine ribonucleoside monophosphate biosynthetic process; C:cellular_component
miRNA_1529	omy-miR-XXXX-3p	GAGCAACCTTAGTTGATCATGTCA	GSONMT00000751001,3'UTR,chrUn,318020746,C,T,0.113,0.887,0.034,0.966,0.095,0.905,|3,0.088,chrUn,318020746,C,T,0.038,0.962,0.174,0.826,0.281,0.719,0.211,0.789,0.141,0.859,|5,0.203,forward	C	T	allele A	-22	53	76	0.996424	-22	77	70	-22.94	53	77	165	GSONMT00000751001	myosin light chain 3	F:calcium ion binding
miRNA_1373	omy-miR-XXXX-5p	GCCCTCTCCTGTACTCCCTGTTCA	GSONMT00001837001,3'UTR,chrUn_9,13323029,A,G,0.781,0.219,0.133,0.867,0.749,0.251|3,1.242,chrUn_9,13323029,G,A,0.729,0.271,0.561,0.439,0.647,0.353|3,0.548,reverse,forward	A	G	allele A	-22.9	10	77	0.998273	-22.69	78	71	-17.81	55	78	150	GSONMT00001837001	alpha-actinin-3-like isoform x1	F:calcium ion binding; F:actin binding; C:cellular_component; C:Z disc; P:muscle contraction; F:actin filament binding; C:sarcomere
miRNA_3206	omy-mir-30-5p	GCTTCCAGTCAAGGATGTTTACA	GSONMT00002188001,3'UTR,chrUn_21,14652644,C,T,0.800,0.200,0.286,0.714,0.615,0.385,|3,forward	C	T	allele A	-17.47	36	81	0.997371	-17.47	82	74	-16.33	60	82	150	GSONMT00002188001	phosphate carrier mitochondrial precursor	C:integral component of membrane; C:membrane; P:transport; F:symporter activity; C:mitochondrion; F:protein complex binding; C:mitochondrial inner membrane
miRNA_82	omy-miR-XXXX-3p	CTCATATGGATCTGACTTCTGATA	GSONMT00002551001,3'UTR,chrUn,236913687,C,T,0.250,0.750,0.286,0.714,0.154,0.846,0.800,0.200,|4,forward	C	T	allele A	-17.8	56	80	0.991187	-17.8	81	74	-20.59	54	81	158	GSONMT00002551001	deoxyhypusine synthase	P:peptidyl-lysine modification to hypusine; F:molecular_function; C:cellular_component; F:transferase activity; F:hydrolase activity; F:deoxyhypusine synthase activity; P:deoxyhypusine biosynthetic process from spermidine; P:protein homotetramerization
miRNA_1292	omy-miR-XXXX-5p	TCATCATGTCAGGTAGTCCTGAGG	GSONMT00002551001,3'UTR,chrUn,236913687,C,T,0.250,0.750,0.286,0.714,0.154,0.846,0.800,0.200,|4,forward	C	T	allele A	-16.23	54	96	0.999542	-15.9	83	75	-18.6	73	96	150	GSONMT00002551001	deoxyhypusine synthase	P:peptidyl-lysine modification to hypusine; F:molecular_function; C:cellular_component; F:transferase activity; F:hydrolase activity; F:deoxyhypusine synthase activity; P:deoxyhypusine biosynthetic process from spermidine; P:protein homotetramerization
miRNA_1737	omy-miR-XXXX-3p	CTGCTGCTCCAGTTTCAACTGTTC	GSONMT00004624001,3'UTR,chrUn_5,27029451,G,A,0.190,0.810,0.000,1.000,0.100,0.900,|3,0.107,chrUn_5,27029451,G,A,0.214,0.786,0.056,0.944,0.400,0.600,0.167,0.833,|4,0.264,forward	G	A	allele A	-16.3	58	76	0.998273	-16.3	77	70	-15.64	55	77	158	GSONMT00004624001	sarcosine mitochondrial-like	P:glycine catabolic process; P:oxidation-reduction process; F:oxidoreductase activity; C:cytoplasm; F:aminomethyltransferase activity; F:sarcosine dehydrogenase activity; C:mitochondrion; C:mitochondrial matrix; P:biological_process; F:flavin adenine dinucleotide binding; P:tetrahydrofolate interconversion; F:folic acid binding
miRNA_1118	omy-miR-XXXX-3p	TACAGATCTATGGACTGCACAGC	GSONMT00007574001,3'UTR,chrUn_10,9208860,G,C,0.934,0.066,0.796,0.204,0.688,0.312,0.985,0.015|4,5.711,chrUn_10,9208860,G,C,0.528,0.472,0.993,0.007,0.253,0.747,0.995,0.005|4,2.247,forward	G	C	allele A	-16.86	30	80	0.999603	-15.56	80	73	-15.31	58	80	153	GSONMT00007574001	glycogen muscle form-like isoform x1	F:phosphorylase activity; F:transferase activity; P:carbohydrate metabolic process; F:pyridoxal phosphate binding; F:glycogen phosphorylase activity; F:transferase activity, transferring glycosyl groups; C:cellular_component
miRNA_870	omy-mir-10b-5p	TACCCTGTAGAACCGAATTTGT	GSONMT00009227001,3'UTR,chrUn,404715000,G,T,0.575,0.425,0.574,0.426,0.623,0.375,0.992,0.008|4,2.244,chrUn_p6,44716080,G,T,0.643,0.356,0.312,0.688,0.598,0.402|3,1.075,forward	G	T	allele A	-16.51	51	76	0.991187	-16.51	77	70	-16.27	57	77	151	GSONMT00009227001	phosphoglucose isomerase-2	F:glucose-6-phosphate isomerase activity; P:glycolysis; F:isomerase activity; P:gluconeogenesis
miRNA_1003	omy-miR-XXXX-3p	TTGGAAAGTCATAACTGCAGAGGC	GSONMT00009297001,3'UTR,chrUn,153856736,T,C,0.824,0.176,0.889,0.111,0.535,0.465,0.174,0.826,|4,1.538,chrUn,153856736,T,C,0.889,0.111,0.776,0.224,0.794,0.206,0.571,0.429,|4,3.132,forward	T	C	allele A	-22.49	34	79	0.998949	-21.79	79	71	-24.62	55	79	167	GSONMT00009297001	myosin regulatory light chain smooth muscle isoform	F:calcium ion binding
miRNA_1616	omy-miR-XXXX-5p	CGTCTCTGATTGGGAACCATAT	GSONMT00009297001,3'UTR,chrUn,153856824,T,C,0.040,0.960,0.203,0.797,0.000,1.000,|3,0.088,chrUn,153856824,T,C,0.000,1.000,0.306,0.694,0.000,1.000,0.000,1.000,0.569,0.431,|5,0.212,forward	T	C	allele A	-19.4	57	76	0.998273	-19.4	77	70	-18.49	53	77	155	GSONMT00009297001	myosin regulatory light chain smooth muscle isoform	F:calcium ion binding
miRNA_2137	omy-miR-XXXX-3p	TCGTCTGTGGACCTATTTGGGC	GSONMT00009409001,3'UTR,chrUn,639900681,G,A,0.605,0.395,0.211,0.789,0.358,0.642,0.241,0.759,0.261,0.739|5,0.504,chrUn_p10,39906741,G,A,0.521,0.479,0.341,0.659,0.838,0.162|3,1.309,forward	G	A	allele A	-22.19	40	83	0.996591	-20.99	83	76	-21.76	61	83	156	GSONMT00009409001	wolframin	F:molecular_function; P:biological_process; C:cellular_component; F:ubiquitin protein ligase binding; F:activating transcription factor binding; P:negative regulation of type B pancreatic cell apoptotic process; F:ATPase binding; P:polyubiquitinated misfolded protein transport; P:ER-associated ubiquitin-dependent protein catabolic process; P:negative regulation of sequence-specific DNA binding tr…
miRNA_1443	omy-miR-XXXX-3p	TTCGTCTGTAGAAGGAGAAGCGGA	GSONMT00009409001,3'UTR,chrUn,639900681,G,A,0.605,0.395,0.211,0.789,0.358,0.642,0.241,0.759,0.261,0.739|5,0.504,chrUn_p10,39906741,G,A,0.521,0.479,0.341,0.659,0.838,0.162|3,1.309,forward	G	A	allele A	-20.39	35	83	0.999072	-20.39	84	76	-18.95	61	84	156	GSONMT00009409001	wolframin	F:molecular_function; P:biological_process; C:cellular_component; F:ubiquitin protein ligase binding; F:activating transcription factor binding; P:negative regulation of type B pancreatic cell apoptotic process; F:ATPase binding; P:polyubiquitinated misfolded protein transport; P:ER-associated ubiquitin-dependent protein catabolic process; P:negative regulation of sequence-specific DNA binding tr…
miRNA_1236	omy-miR-XXXX-5p	TTCGTCTGTAGAAGGAGAAGC	GSONMT00009409001,3'UTR,chrUn,639900681,G,A,0.605,0.395,0.211,0.789,0.358,0.642,0.241,0.759,0.261,0.739|5,0.504,chrUn_p10,39906741,G,A,0.521,0.479,0.341,0.659,0.838,0.162|3,1.309,forward	G	A	allele A	-17.99	41	83	0.998829	-17.99	84	76	-18.34	64	84	156	GSONMT00009409001	wolframin	F:molecular_function; P:biological_process; C:cellular_component; F:ubiquitin protein ligase binding; F:activating transcription factor binding; P:negative regulation of type B pancreatic cell apoptotic process; F:ATPase binding; P:polyubiquitinated misfolded protein transport; P:ER-associated ubiquitin-dependent protein catabolic process; P:negative regulation of sequence-specific DNA binding tr…
miRNA_1033	omy-miR-XXXX-5p	TTCGTCTGTAGGAGGAGAAGC	GSONMT00009409001,3'UTR,chrUn,639900681,G,A,0.605,0.395,0.211,0.789,0.358,0.642,0.241,0.759,0.261,0.739|5,0.504,chrUn_p10,39906741,G,A,0.521,0.479,0.341,0.659,0.838,0.162|3,1.309,forward	G	A	allele A	-17.19	41	83	0.999245	-17.19	84	76	-18.54	64	84	152	GSONMT00009409001	wolframin	F:molecular_function; P:biological_process; C:cellular_component; F:ubiquitin protein ligase binding; F:activating transcription factor binding; P:negative regulation of type B pancreatic cell apoptotic process; F:ATPase binding; P:polyubiquitinated misfolded protein transport; P:ER-associated ubiquitin-dependent protein catabolic process; P:negative regulation of sequence-specific DNA binding tr…
miRNA_2072	omy-miR-XXXX-5p	TTCGTCTGTAGGAGGAGGAGAAGC	GSONMT00009409001,3'UTR,chrUn,639900681,G,A,0.605,0.395,0.211,0.789,0.358,0.642,0.241,0.759,0.261,0.739|5,0.504,chrUn_p10,39906741,G,A,0.521,0.479,0.341,0.659,0.838,0.162|3,1.309,forward	G	A	allele A	-18.21	41	83	0.999245	-18.21	84	76	-18.62	61	84	152	GSONMT00009409001	wolframin	F:molecular_function; P:biological_process; C:cellular_component; F:ubiquitin protein ligase binding; F:activating transcription factor binding; P:negative regulation of type B pancreatic cell apoptotic process; F:ATPase binding; P:polyubiquitinated misfolded protein transport; P:ER-associated ubiquitin-dependent protein catabolic process; P:negative regulation of sequence-specific DNA binding tr…
miRNA_1443	omy-miR-XXXX-3p	TTCGTCTGTAGAAGGAGAAGCGGA	GSONMT00009409001,3'UTR,chrUn,639900686,T,C,0.647,0.353,0.364,0.636,0.412,0.588|3,0.901,chrUn_p10,39906746,C,T,0.838,0.162,0.846,0.154,0.542,0.458,0.688,0.312|4,0.374,reverse,forward	T	C	allele A	-20.39	30	78	0.999072	-20.39	79	72	-18.44	56	79	152	GSONMT00009409001	wolframin	F:molecular_function; P:biological_process; C:cellular_component; F:ubiquitin protein ligase binding; F:activating transcription factor binding; P:negative regulation of type B pancreatic cell apoptotic process; F:ATPase binding; P:polyubiquitinated misfolded protein transport; P:ER-associated ubiquitin-dependent protein catabolic process; P:negative regulation of sequence-specific DNA binding tr…
miRNA_1236	omy-miR-XXXX-5p	TTCGTCTGTAGAAGGAGAAGC	GSONMT00009409001,3'UTR,chrUn,639900686,T,C,0.647,0.353,0.364,0.636,0.412,0.588|3,0.901,chrUn_p10,39906746,C,T,0.838,0.162,0.846,0.154,0.542,0.458,0.688,0.312|4,0.374,reverse,forward	T	C	allele A	-17.99	36	78	0.998829	-17.99	79	72	-17.83	59	79	152	GSONMT00009409001	wolframin	F:molecular_function; P:biological_process; C:cellular_component; F:ubiquitin protein ligase binding; F:activating transcription factor binding; P:negative regulation of type B pancreatic cell apoptotic process; F:ATPase binding; P:polyubiquitinated misfolded protein transport; P:ER-associated ubiquitin-dependent protein catabolic process; P:negative regulation of sequence-specific DNA binding tr…
miRNA_3221	omy-miR-XXXX-3p	TACCTGGTTGATCCTGCCAGTAGC	GSONMT00010625001,3'UTR,chrUn,908659764,C,A,0.514,0.486,0.500,0.500,0.238,0.762,0.419,0.548,0.522,0.478|5,0.791,chrUn_p15,8662044,A,C,0.862,0.138,0.800,0.200,0.591,0.409|3,0.332,reverse,forward	C	A	allele A	-19.35	28	83	0.999788	-16.11	84	76	-19.88	61	84	158	GSONMT00010625001	oxidation resistance protein 1-like	F:molecular_function; P:cell wall macromolecule catabolic process; C:cellular_component
miRNA_2552	omy-miR-XXXX-5p	TTGGTGATGGTGAATTCAGGTGC	GSONMT00012098001,3'UTR,chrUn,691705148,A,C,0.542,0.458,0.659,0.341,0.898,0.102,|3,2.333,chrUn,691705148,A,C,0.270,0.730,0.200,0.800,0.288,0.712,0.465,0.535,|4,0.441,forward	A	C	allele A	-20.23	40	79	0.995287	-19.53	79	71	-20.01	57	79	163	GSONMT00012098001	transforming growth factor-beta-induced protein ig-h3-like	P:response to chemical; P:muscle fiber development; P:cellular response to xenobiotic stimulus
miRNA_2301	omy-mir-8-3p	TCATCATTACCAGGCAGTATTA	GSONMT00014544001,3'UTR,chrUn_11,20907904,G,T,0.644,0.356,0.500,0.500,0.333,0.667,|3,0.969,chrUn_11,20907904,G,T,0.000,1.000,0.231,0.769,0.206,0.794,|3,0.171,forward	G	T	allele A	-18	37	78	0.999176	-16.7	78	71	-17.25	55	78	158	GSONMT00014544001	long-chain-fatty-acid-- ligase acsbg2-like	P:metabolic process; F:catalytic activity; F:ligase activity; P:fatty acid metabolic process; P:lipid metabolic process; F:nucleotide binding; C:cytoplasm; F:ATP binding; P:long-chain fatty acid metabolic process; F:long-chain fatty acid-CoA ligase activity
miRNA_1627	omy-miR-XXXX-3p	TGGGTTTGTTGCAGCAGAAGCTGG	GSONMT00014794001,3'UTR,chrUn,844897535,A,C,0.235,0.765,0.688,0.312,0.312,0.688,0.143,0.857,|4,0.525,chrUn,844897535,A,C,0.762,0.238,0.385,0.615,0.500,0.500,0.667,0.333,|4,1.375,forward	A	C	allele A	-18.4	52	76	0.997244	-18.4	77	70	-18.44	53	77	161	GSONMT00014794001	ring finger protein 11	F:metal ion binding; F:zinc ion binding; P:protein ubiquitination involved in ubiquitin-dependent protein catabolic process; C:early endosome; F:DNA binding; C:nucleus; C:recycling endosome; P:ubiquitin-dependent protein catabolic process; F:protein binding; C:ubiquitin ligase complex; C:endosome; C:cytoplasm
miRNA_1161	omy-mir-205-5p	TCCTTCATTCCACCGGAGTCTG	GSONMT00016195001,3'UTR,chrUn_7,28997506,A,G,0.663,0.337,0.589,0.411,0.441,0.559|3,1.294,chrUn_7,28997506,A,G,0.740,0.260,0.658,0.342,0.807,0.193|3,2.774,forward	A	G	allele A	-16.66	42	80	0.999705	-16.66	81	73	-18.22	60	81	161	GSONMT00016195001	dihydropyridine-sensitive l-type skeletal muscle calcium channel subunit alpha-1-like	F:ion channel activity; F:voltage-gated calcium channel activity; P:calcium ion transport; F:voltage-gated ion channel activity; C:integral component of membrane; C:membrane; P:ion transport; P:transport; P:regulation of ion transmembrane transport; F:calcium channel activity; P:transmembrane transport; C:voltage-gated calcium channel complex; P:calcium ion transmembrane transport; F:calcium ion …
miRNA_1173	omy-miR-XXXX-3p	TCTTGTAGAATACTGGTTGAGGGG	GSONMT00016227001,3'UTR,chrUn,164967909,T,A,0.864,0.136,0.209,0.791,0.031,0.969,0.472,0.527,0.474,0.526|5,0.695,chrUn_p2,44967489,A,T,0.994,0.005,0.722,0.277,0.995,0.005|3,0.106,reverse,forward	T	A	allele A	-20.91	19	78	0.998538	-17.6	79	71	-19.59	56	79	154	GSONMT00016227001	calsequestrin-1-like	F:calcium ion binding; C:cellular_component
miRNA_1298	omy-miR-XXXX-5p	TCCATGCTGACTGGCAGCTCTGGC	GSONMT00019175001,3'UTR,chr_4,433932,T,A,0.567,0.433,0.686,0.314,0.540,0.460|3,1.488,chr_4,433932,T,A,0.733,0.267,0.895,0.105,0.788,0.212|3,4.128,forward	T	A	allele A	-24.27	35	83	0.999057	-22.77	83	75	-22.9	55	83	150	GSONMT00019175001	low quality protein: ornithine decarboxylase antizyme 1-like	F:ornithine decarboxylase inhibitor activity; P:negative regulation of catalytic activity; F:enzyme inhibitor activity
miRNA_2647	omy-mir-27-3p	TTCACAGTGGCTAAGTTCTGC	GSONMT00019296001,3'UTR,chrUn,212885396,G,T,0.594,0.406,0.503,0.497,0.658,0.342,0.473,0.527,0.537,0.463|5,1.237,chrUn_p3,32873456,T,G,0.726,0.274,0.596,0.404,0.548,0.452,0.645,0.355|4,0.590,reverse,forward	G	T	allele A	-18.27	36	79	0.999851	-17.57	79	72	-18.35	59	79	155	GSONMT00019296001	collagen alpha-1 chain-like	P:skeletal muscle tissue development; P:protein heterotrimerization; P:extracellular matrix organization; P:cellular response to amino acid stimulus; C:collagen type VI; P:axon guidance; C:sarcolemma; C:lysosomal membrane; P:extracellular matrix disassembly; C:extracellular matrix; C:protein complex; C:extracellular region; C:endoplasmic reticulum lumen; F:platelet-derived growth factor binding; …
miRNA_2833	omy-miR-XXXX-5p	ATCAGTCAGACGGAAGACTCGACA	GSONMT00019296001,3'UTR,chrUn,212885441,G,A,0.944,0.056,0.940,0.060,0.962,0.038,0.943,0.057|4,0.947,0.053,forward	G	A	allele A	-20.3	35	76	0.998829	-20.3	77	69	-20.59	54	77	157	GSONMT00019296001	collagen alpha-1 chain-like	P:skeletal muscle tissue development; P:protein heterotrimerization; P:extracellular matrix organization; P:cellular response to amino acid stimulus; C:collagen type VI; P:axon guidance; C:sarcolemma; C:lysosomal membrane; P:extracellular matrix disassembly; C:extracellular matrix; C:protein complex; C:extracellular region; C:endoplasmic reticulum lumen; F:platelet-derived growth factor binding; …
miRNA_2026	omy-miR-XXXX-3p	GTTTCTACACTGTCCCATACGAGA	GSONMT00020623001,3'UTR,chrUn,413836304,A,G,0.917,0.083,0.839,0.161,0.450,0.550,0.800,0.200|4,0.752,0.248,forward	A	G	allele A	-17.71	56	80	0.998708	-16.41	80	72	-19.23	57	80	156	GSONMT00020623001	mhc class i alpha chain	P:antigen processing and presentation of peptide antigen via MHC class I; F:peptide antigen binding; P:positive regulation of T cell mediated cytotoxicity; C:membrane; C:MHC class I protein complex; P:antigen processing and presentation; P:immune response
miRNA_1121	omy-miR-XXXX-3p	TCAGATATCGGTAAGTGGACTGG	GSONMT00020817001,3'UTR,chrUn,81048812,G,T,0.000,1.000,0.400,0.600,0.479,0.521,|3,0.414,chrUn,81048812,G,T,0.000,1.000,0.107,0.893,0.000,1.000,0.254,0.746,0.000,1.000,|5,0.078,forward	G	T	allele A	-16.55	33	82	0.999705	-15.25	82	75	-17.38	60	82	150	GSONMT00020817001	medium-chain specific acyl- mitochondrial	P:oxidation-reduction process; F:oxidoreductase activity; F:acyl-CoA dehydrogenase activity; P:metabolic process; F:oxidoreductase activity, acting on the CH-CH group of donors; F:flavin adenine dinucleotide binding; P:fatty acid beta-oxidation; P:fatty acid beta-oxidation using acyl-CoA dehydrogenase; P:medium-chain fatty acid metabolic process; P:glycogen biosynthetic process; P:response to sta…
miRNA_1067	omy-miR-XXXX-5p	TCAGATATCGGTAAGTGGACTGGA	GSONMT00020817001,3'UTR,chrUn,81048812,G,T,0.000,1.000,0.400,0.600,0.479,0.521,|3,0.414,chrUn,81048812,G,T,0.000,1.000,0.107,0.893,0.000,1.000,0.254,0.746,0.000,1.000,|5,0.078,forward	G	T	allele A	-18.45	32	82	0.999705	-17.05	82	75	-17.38	59	82	150	GSONMT00020817001	medium-chain specific acyl- mitochondrial	P:oxidation-reduction process; F:oxidoreductase activity; F:acyl-CoA dehydrogenase activity; P:metabolic process; F:oxidoreductase activity, acting on the CH-CH group of donors; F:flavin adenine dinucleotide binding; P:fatty acid beta-oxidation; P:fatty acid beta-oxidation using acyl-CoA dehydrogenase; P:medium-chain fatty acid metabolic process; P:glycogen biosynthetic process; P:response to sta…
miRNA_3082	omy-mir-16-5p	CTCCAATATTTACGTGCTGCTA	GSONMT00023044001,3'UTR,chrUn,557882668,C,T,0.706,0.294,0.343,0.657,0.610,0.390,|3,1.237,chrUn,557882668,C,T,0.783,0.217,0.814,0.186,0.659,0.341,|3,3.032,forward	C	T	allele A	-15.9	67	82	0.995099	-15.9	83	75	-17.78	62	83	155	GSONMT00023044001	telethonin	C:Z disc; P:muscle cell development; P:heart contraction; P:T-tubule organization; P:cardiac muscle contraction; F:titin Z domain binding; P:otic vesicle formation; P:adult heart development; F:titin binding; F:FATZ binding; P:skeletal muscle contraction; F:ion channel binding; P:skeletal muscle myosin thick filament assembly; P:skeletal muscle thin filament assembly; P:cardiac muscle fiber devel…
miRNA_1241	omy-miR-XXXX-5p	CACCGTGTTATGCTGTGGAGCGC	GSONMT00023603001,3'UTR,chrUn_28,15703863,T,A,0.286,0.714,0.667,0.333,0.077,0.923,|3,0.522,chrUn_28,15703863,T,A,0.300,0.700,0.765,0.235,0.812,0.188,0.423,0.577,|4,1.353,forward	T	A	allele A	-19.3	56	80	0.997051	-19.3	81	73	-22.33	56	81	153	GSONMT00023603001	microsomal glutathione s-transferase 3	F:transferase activity
miRNA_2753	omy-miR-XXXX-5p	TTTCACATATGTTGATGTTGGG	GSONMT00023619001,3'UTR,chrUn,672314587,C,T,0.615,0.385,0.684,0.316,0.571,0.429,0.333,0.667|4,0.551,0.449,forward	C	T	allele A	-26.5	63	84	0.991241	-25.8	84	76	-26.92	63	84	184	GSONMT00023619001	14-3-3 protein gamma	F:protein domain specific binding; C:cytoplasm; P:brain development; P:heart development; P:protein targeting; P:regulation of synaptic plasticity; F:protein kinase C binding; P:regulation of neuron differentiation; F:insulin-like growth factor receptor binding; P:negative regulation of protein kinase activity; F:protein kinase C inhibitor activity; P:apoptotic process; P:intrinsic apoptotic sign…
miRNA_508	omy-miR-462b-5p	CAGCTGCTTTATGGGTTCCGTTA	GSONMT00023619001,3'UTR,chrUn,672315353,G,T,0.500,0.500,0.692,0.308,0.000,1.000,0.357,0.643,|4,0.631,chrUn,672315353,G,T,0.000,1.000,0.462,0.538,0.000,1.000,|3,0.182,forward	G	T	allele A	-18.3	58	75	0.996379	-18.3	76	68	-18.12	53	76	156	GSONMT00023619001	14-3-3 protein gamma	F:protein domain specific binding; C:cytoplasm; P:brain development; P:heart development; P:protein targeting; P:regulation of synaptic plasticity; F:protein kinase C binding; P:regulation of neuron differentiation; F:insulin-like growth factor receptor binding; P:negative regulation of protein kinase activity; F:protein kinase C inhibitor activity; P:apoptotic process; P:intrinsic apoptotic sign…
miRNA_1184	omy-miR-XXXX-3p	TTGGAGTTAGAGCTACAGGATGC	GSONMT00024594001,3'UTR,chrUn,5257824,A,C,0.957,0.043,0.702,0.298,0.925,0.075,0.790,0.210|4,0.843,0.157,forward	A	C	allele A	-19.29	25	78	0.999057	-17.47	78	70	-16.4	54	78	154	GSONMT00024594001	mid1-interacting protein 1	C:cytoplasm; C:cytoskeleton; C:microtubule; C:nucleus
miRNA_1366	omy-miR-XXXX-3p	TTTGGAGTTAGAGCTACAGGATGC	GSONMT00024594001,3'UTR,chrUn,5257824,A,C,0.957,0.043,0.702,0.298,0.925,0.075,0.790,0.210|4,0.843,0.157,forward	A	C	allele A	-19.69	25	79	0.998949	-18.37	79	71	-17.57	54	79	159	GSONMT00024594001	mid1-interacting protein 1	C:cytoplasm; C:cytoskeleton; C:microtubule; C:nucleus
miRNA_1087	omy-miR-XXXX-5p	TATACCACGGATAAGGGCTGTT	GSONMT00024730001,3'UTR,chrUn,977616494,A,T,0.517,0.483,0.360,0.640,0.625,0.375|3,1.004,chrUn_p16,17625254,T,A,0.773,0.227,0.739,0.217,0.800,0.200|3,0.279,reverse,forward	A	T	allele A	-16.85	48	79	0.999382	-15.85	79	71	-15.94	58	79	157	GSONMT00024730001	succinate dehydrogenase	P:oxidation-reduction process; F:oxidoreductase activity; P:tricarboxylic acid cycle; P:electron transport chain; F:oxidoreductase activity, acting on the CH-CH group of donors; F:flavin adenine dinucleotide binding; C:membrane; C:mitochondrial inner membrane; C:mitochondrion; P:transport; F:succinate dehydrogenase activity; P:respiratory electron transport chain; F:succinate dehydrogenase (ubiqu…
miRNA_1609	omy-miR-XXXX-5p	TTCACGTTTGGCTGAGAAATCGCC	GSONMT00025051001,3'UTR,chrUn,1086859660,A,G,0.513,0.487,0.309,0.691,0.152,0.848,0.101,0.886,0.155,0.845|5,0.328,chrUn_p18,6866680,G,A,0.748,0.252,0.761,0.239,0.634,0.366,0.256,0.744|4,0.667,reverse,forward	A	G	allele A	-17.4	119	146	0.99972	-17.9	80	72	-19.83	56	80	161	GSONMT00025051001	cyclin-i	-
miRNA_1060	omy-miR-XXXX-3p	TACCAAAGAGTTGACAAGACAG	GSONMT00026983001,3'UTR,chr_23,2007654,C,T,0.273,0.727,0.692,0.308,0.773,0.227,0.714,0.286,|4,forward	C	T	allele A	-15.3	55	79	0.991187	-15.3	80	73	-18.46	55	80	154	GSONMT00026983001	tektin-3 isoform x2	P:microtubule cytoskeleton organization; C:integral component of membrane; C:microtubule; C:cytoplasm
miRNA_1956	omy-miR-XXXX-5p	ACTCAATCACAAATGTACAGTAT	GSONMT00028411001,3'UTR,chrUn,97441349,A,T,0.054,0.946,0.000,1.000,0.110,0.890,|3,0.058,chrUn,97441349,A,T,0.221,0.779,0.496,0.504,0.000,1.000,0.000,1.000,0.300,0.700,|5,0.255,forward	A	T	allele A	-15.1	57	80	0.999334	-15.1	81	74	-15.28	58	81	152	GSONMT00028411001	fatty acid-binding intestinal	F:lipid binding; P:transport; F:transporter activity
miRNA_2343	omy-miR-XXXX-5p	ACTTTCTTAGCTACAGTATACATA	GSONMT00029545001,3'UTR,chrUn,819741943,A,G,0.667,0.333,0.375,0.625,0.077,0.923,|3,0.595,chrUn,819741943,A,G,0.688,0.312,0.769,0.231,0.556,0.444,|3,2.040,forward	A	G	allele A	-15.6	59	76	0.991187	-15.6	77	70	-15.97	57	81	152	GSONMT00029545001	sparc precursor	F:calcium ion binding; C:extracellular space; P:signal transduction; C:proteinaceous extracellular matrix; P:otolith morphogenesis; P:otic vesicle formation; P:cartilage development; P:pharyngeal system development; P:semicircular canal morphogenesis
miRNA_1991	omy-miR-XXXX-5p	TGGACTGCGAGGCGCACTATAGGC	GSONMT00040586001,3'UTR,chrUn_13,13598860,A,C,0.895,0.105,0.957,0.043,0.976,0.024,0.957,0.043|4,0.946,0.054,forward	A	C	allele A	-20.8	46	77	0.998886	-20.8	78	71	-20.07	55	78	162	GSONMT00040586001	collagen type i alpha 1	F:extracellular matrix structural constituent; C:collagen; P:fin morphogenesis; P:fin regeneration; C:cytoplasm; P:fin development; P:pectoral fin development; P:regulation of ossification
miRNA_2986	omy-miR-XXXX-5p	TCTGACATTATCATGTAGGAGCGC	GSONMT00040684001,3'UTR,chrUn,231837483,T,C,0.700,0.300,0.600,0.400,0.667,0.333,|3,forward	T	C	allele A	-17	55	78	0.998273	-17	79	72	-19.88	55	79	156	GSONMT00040684001	nad-dependent malic mitochondrial	F:metal ion binding; F:malic enzyme activity; P:oxidation-reduction process; F:oxidoreductase activity; P:malate metabolic process; F:NAD binding; F:malate dehydrogenase (decarboxylating) (NAD+) activity; F:oxidoreductase activity, acting on the CH-OH group of donors, NAD or NADP as acceptor; C:mitochondrion; C:intracellular membrane-bounded organelle
miRNA_2721	omy-miR-XXXX-5p	TTCTTTGTCATGTGCGACGTGAAG	GSONMT00044781001,3'UTR,chrUn,14751833,G,A,0.650,0.350,0.000,1.000,0.000,1.000,|3,0.277,chrUn,14751833,G,A,0.533,0.467,0.250,0.750,0.853,0.147,0.257,0.743,|4,0.898,forward	G	A	allele A	-16.2	48	79	0.999542	-16.2	80	72	-17.8	55	80	155	GSONMT00044781001	b-cell receptor-associated protein 29-like	C:integral component of membrane; C:endoplasmic reticulum; P:intracellular protein transport
miRNA_1460	omy-miR-XXXX-3p	TCAAAGGAATTCTGTAGAAGCAGC	GSONMT00045118001,3'UTR,chrUn_11,24885058,A,C,0.000,1.000,0.000,1.000,0.111,0.889,0.533,0.467,|4,0.192,chrUn_11,24885058,A,C,0.692,0.308,0.550,0.450,0.000,1.000,|3,0.706,forward	A	C	allele A	-17.9	61	80	0.996424	-17.9	81	74	-20.16	58	81	168	GSONMT00045118001	ring finger protein 10	F:metal ion binding; F:zinc ion binding; F:transcription regulatory region DNA binding; P:positive regulation of transcription from RNA polymerase II promoter; F:DNA binding; C:nucleus; P:positive regulation of transcription, DNA-templated; C:cytoplasm; P:regulation of transcription, DNA-templated; P:positive regulation of myelination; P:negative regulation of Schwann cell proliferation; P:transc…
miRNA_225	omy-miR-XXXX-3p	CCAGACTAAGCATACTCTTGGA	GSONMT00045337001,3'UTR,chrUn,308321189,T,G,0.129,0.871,0.795,0.205,0.094,0.906,|3,0.513,chrUn,308321189,T,G,0.875,0.125,0.461,0.539,0.348,0.652,0.892,0.108,0.587,0.413,|5,1.725,forward	T	G	allele A	-22.2	52	76	0.995263	-19.2	76	68	-24.36	53	76	154	GSONMT00045337001	phosphorylase b kinase regulatory subunit skeletal muscle isoform-like	F:hydrolase activity, hydrolyzing O-glycosyl compounds; P:glycogen metabolic process; P:polysaccharide metabolic process; F:catalytic activity; F:calmodulin binding
miRNA_1252	omy-miR-XXXX-3p	GCCAGACTACACTCAATCATATGA	GSONMT00045337001,3'UTR,chrUn,308321189,T,G,0.129,0.871,0.795,0.205,0.094,0.906,|3,0.513,chrUn,308321189,T,G,0.875,0.125,0.461,0.539,0.348,0.652,0.892,0.108,0.587,0.413,|5,1.725,forward	T	G	allele A	-16.7	43	76	0.999051	-16.7	77	69	-15.92	55	77	152	GSONMT00045337001	phosphorylase b kinase regulatory subunit skeletal muscle isoform-like	F:hydrolase activity, hydrolyzing O-glycosyl compounds; P:glycogen metabolic process; P:polysaccharide metabolic process; F:catalytic activity; F:calmodulin binding
miRNA_3231	omy-miR-XXXX-3p	AATGCGTCTTTAAGTCACTATCCT	GSONMT00045863001,3'UTR,chrUn_2,10808676,T,C,0.438,0.562,0.149,0.851,0.000,1.000,|3,0.244,chrUn_2,10808676,T,C,0.000,1.000,0.018,0.982,0.310,0.690,0.000,1.000,|4,0.089,forward	T	C	allele A	-19.4	33	78	0.999482	-19.4	79	71	-19.85	56	79	160	GSONMT00045863001	aspartate mitochondrial-like	P:biosynthetic process; P:cellular amino acid metabolic process; F:transferase activity; F:L-aspartate:2-oxoglutarate aminotransferase activity; F:catalytic activity; F:L-phenylalanine:2-oxoglutarate aminotransferase activity; F:pyridoxal phosphate binding; F:transaminase activity; C:mitochondrial inner membrane; P:response to ethanol; P:glutamate catabolic process to 2-oxoglutarate; P:glutamate …
miRNA_1284	omy-miR-XXXX-3p	GGCACACTATTCCCTATATAGT	GSONMT00047883001,3'UTR,chrUn_24,2801126,G,T,0.375,0.625,0.333,0.667,0.091,0.909,|3,0.362,chrUn_24,2801126,G,T,0.350,0.650,0.667,0.333,0.769,0.231,0.400,0.600,0.429,0.571,|5,1.096,forward	G	T	allele A	-19.87	49	81	0.999051	-18.77	81	74	-16.72	59	81	151	GSONMT00047883001	complement c4-a-like	P:negative regulation of endopeptidase activity; C:extracellular space; C:extracellular region; F:endopeptidase inhibitor activity
miRNA_709	omy-mir-192-5p	ATGACCTATGAATTGACAGCC	GSONMT00048437001,3'UTR,chrUn_2,18976644,G,T,0.351,0.649,0.000,1.000,0.585,0.415,|3,0.453,chrUn_2,18976644,G,T,0.128,0.872,0.000,1.000,0.000,1.000,0.489,0.511,0.000,1.000,|5,0.140,forward	G	T	allele A	-15.1	56	78	0.999451	-15.1	79	72	-15.16	59	79	151	GSONMT00048437001	f-actin-capping protein subunit alpha-2	C:F-actin capping protein complex; F:actin binding; C:WASH complex; P:actin cytoskeleton organization; C:membrane; C:Z disc; C:cortical cytoskeleton; P:actin filament capping; C:cytosol
miRNA_355	omy-mir-124-5p	ATCAAGGTCCGCTGTGAACACG	GSONMT00049198001,3'UTR,chrUn,697980044,T,C,0.810,0.190,0.714,0.286,0.773,0.227|3,0.766,0.234,forward	T	C	allele A	-17.2	62	80	0.998886	-17.2	81	74	-16.48	59	81	156	GSONMT00049198001	dimethyladenosine transferase mitochondrial-like	P:regulation of transcription, DNA-templated; C:mitochondrion; F:rRNA (adenine-N6,N6-)-dimethyltransferase activity; P:rRNA modification; P:rRNA methylation; F:rRNA methyltransferase activity; F:transcription cofactor activity; F:transferase activity; P:positive regulation of transcription, DNA-templated; C:mitochondrial nucleoid; P:transcription initiation from mitochondrial promoter; P:transcri…
miRNA_2716	omy-miR-XXXX-5p	TGCATACATACTGGACTGATAAGG	GSONMT00049260001,3'UTR,chrUn_28,14463483,T,G,0.188,0.812,0.167,0.833,0.000,1.000,0.143,0.857,|4,0.142,chrUn_28,14463483,T,G,0.000,1.000,0.286,0.714,0.692,0.308,0.609,0.391,|4,0.658,forward	T	G	allele A	-20.3	60	77	0.992518	-20.3	78	70	-21	55	78	178	GSONMT00049260001	muscleblind-like protein 1-like isoform x5	F:metal ion binding; P:biological_process; C:cellular_component
miRNA_1283	omy-miR-XXXX-5p	TAGTGCACTGCTTTTGACCAGA	GSONMT00050253001,3'UTR,chrUn,645024332,G,T,0.792,0.208,0.548,0.452,0.238,0.762,0.533,0.467,0.462,0.538|5,1.062,chrUn_p10,45030392,T,G,0.594,0.406,0.167,0.833,0.174,0.826|3,2.205,reverse,forward	G	T	allele A	-16.4	54	76	0.998273	-16.4	77	70	-19.01	53	77	151	GSONMT00050253001	inactive dual specificity phosphatase 27	F:phosphatase activity; P:dephosphorylation; P:protein dephosphorylation; F:protein tyrosine/serine/threonine phosphatase activity; C:cellular_component
miRNA_409	omy-miR-XXXX-5p	GCCATGGTATTCTCATTTTCCTTA	GSONMT00052561001,3'UTR,chrUn,957545716,C,T,0.386,0.614,0.553,0.447,0.573,0.427,0.778,0.222,|4,forward	C	T	allele A	-24	34	79	0.996625	-20.4	79	71	-23.92	56	79	151	GSONMT00052561001	atp synthase lipid-binding mitochondrial precursor	P:ATP synthesis coupled proton transport; C:proton-transporting ATP synthase complex, coupling factor F(o); C:integral component of membrane; C:membrane; P:ion transport; P:transport; F:hydrogen ion transmembrane transporter activity; F:lipid binding; P:proton transport; P:ATP hydrolysis coupled proton transport; C:proton-transporting two-sector ATPase complex, proton-transporting domain; F:hydro…
miRNA_1428	omy-miR-XXXX-3p	ACCCGTCTCCTCGAGTTTCTTTT	GSONMT00056341001,3'UTR,chrUn_14,12557874,A,G,0.688,0.312,0.000,1.000,0.000,1.000,|3,0.297,chrUn_14,12557874,A,G,0.300,0.700,0.350,0.650,0.600,0.400,0.600,0.400,|4,0.862,forward	A	G	allele A	-17.4	51	76	0.995732	-17.4	77	70	-17.38	55	77	158	GSONMT00056341001	cytochrome b-c1 complex subunit 8	F:ubiquinol-cytochrome-c reductase activity; C:cellular_component; P:midbrain development; C:mitochondrial inner membrane; P:hippocampus development; P:thalamus development; C:mitochondrion; P:pons development; P:cerebellar Purkinje cell layer development; P:pyramidal neuron development; P:subthalamus development; P:hypothalamus development
miRNA_1111	omy-miR-XXXX-5p	GCACTATATAGGGAATAGGATG	GSONMT00058371001,3'UTR,chrUn_28,18436598,A,G,0.500,0.500,0.231,0.769,0.385,0.615,|3,forward	A	G	allele A	-15.9	58	76	0.997126	-15.9	77	69	-16.16	57	77	166	GSONMT00058371001	b-cell lymphoma 6 protein homolog	F:metal ion binding; F:nucleic acid binding; C:nucleus; P:negative regulation of intrinsic apoptotic signaling pathway by p53 class mediator; P:retina morphogenesis in camera-type eye
miRNA_1151	omy-mir-196-5p	CCCAACAACTTGAAACTACCTA	GSONMT00058932001,3'UTR,chrUn,636937839,A,T,0.542,0.458,0.375,0.625,0.462,0.538,0.647,0.353|4,0.506,0.493,forward	A	T	allele A	-19.2	57	97	0.998538	-15.6	82	74	-18.66	74	97	153	GSONMT00058932001	histone-lysine n-methyltransferase setd7-like	P:regulation of transcription, DNA-templated; C:chromosome; F:histone-lysine N-methyltransferase activity; P:histone lysine methylation; P:peptidyl-lysine dimethylation; P:peptidyl-lysine monomethylation; F:p53 binding; C:nucleus; F:protein-lysine N-methyltransferase activity; P:chromatin modification; F:protein binding; P:transcription, DNA-templated
miRNA_1530	omy-miR-XXXX-3p	TTGACTGTAGACCCTGCCACATAC	GSONMT00059526001,3'UTR,chrUn,818549235,T,A,0.833,0.167,0.750,0.250,0.750,0.250,|3,3.505,chrUn,818549235,T,A,0.667,0.333,0.100,0.900,0.810,0.190,|3,1.110,forward	T	A	allele A	-18.1	57	76	0.998273	-18.1	77	70	-16.17	54	77	153	GSONMT00059526001	short-chain specific acyl- mitochondrial	P:oxidation-reduction process; F:oxidoreductase activity; F:acyl-CoA dehydrogenase activity; P:metabolic process; F:oxidoreductase activity, acting on the CH-CH group of donors; F:flavin adenine dinucleotide binding; C:mitochondrion
miRNA_104	omy-miR-XXXX-5p	GCACACCTGATTCTACTTGTCA	GSONMT00059660001,3'UTR,chrUn,320588625,C,G,0.727,0.273,0.778,0.222,0.357,0.643|3,0.621,0.379,forward	C	G	allele A	-19.89	36	81	0.99837	-19.89	82	74	-21.29	60	82	167	GSONMT00059660001	transforming growth factor-beta-induced protein ig-h3-like	P:response to chemical; P:muscle fiber development; P:cellular response to xenobiotic stimulus; C:extracellular vesicular exosome; P:angiogenesis; P:extracellular matrix organization; P:cell adhesion; C:extracellular space; C:proteinaceous extracellular matrix; F:extracellular matrix binding
miRNA_1147	omy-miR-XXXX-5p	CGTACAGGTCGCAATGGTGGGT	GSONMT00059904001,3'UTR,chrUn_23,18489593,T,A,0.500,0.500,0.000,1.000,0.455,0.545,0.500,0.500,|4,forward	T	A	allele A	-16.3	63	83	0.997051	-16.3	84	76	-15.63	65	84	150	GSONMT00059904001	monocarboxylate transporter 9	C:integral component of membrane; P:transmembrane transport; P:urate metabolic process
miRNA_1086	omy-miR-XXXX-3p	TCTGGCTGCTCCATGCTGACTGGC	GSONMT00059916001,3'UTR,chrUn,406952855,T,C,0.397,0.603,0.409,0.591,0.206,0.794,|3,0.508,chrUn,406952855,T,C,0.561,0.439,0.588,0.412,0.571,0.429,0.574,0.426,|4,1.347,forward	T	C	allele A	-23.51	39	83	0.992489	-22.01	83	76	-18.57	60	83	155	GSONMT00059916001	glycine mitochondrial-like	F:hydrolase activity, acting on carbon-nitrogen (but not peptide) bonds, in linear amidines; C:cytoplasm; F:transferase activity; C:mitochondrion; P:creatine biosynthetic process; C:membrane; C:mitochondrial inner membrane; F:glycine amidinotransferase activity; C:mitochondrial intermembrane space
miRNA_810	omy-miR-XXXX-5p	TGCAATGTAGTCCGACTGCAAT	GSONMT00062360001,3'UTR,chrUn_5,3819928,T,C,0.000,1.000,0.000,1.000,0.273,0.727,|3,0.100,chrUn_5,3819928,T,C,0.111,0.889,0.769,0.231,0.000,1.000,0.000,1.000,|4,0.282,forward	T	C	allele A	-17.27	27	81	0.991814	-17.22	82	75	-16.44	63	82	153	GSONMT00062360001	phosphatidylinositol 3-kinase regulatory subunit alpha-like isoform x2	C:phosphatidylinositol 3-kinase complex; F:phosphatidylinositol 3-kinase regulator activity; P:regulation of phosphatidylinositol 3-kinase activity; P:signal transduction; C:intracellular; P:positive regulation of apoptotic process; F:protein phosphatase binding; P:negative regulation of osteoclast differentiation; P:insulin receptor signaling pathway; P:protein phosphorylation; P:NFAT protein im…
miRNA_3045	omy-miR-XXXX-3p	TACCTTTCACTGGTCATCTACA	GSONMT00062625001,3'UTR,chrUn_27,4086422,C,T,0.059,0.941,0.000,1.000,0.190,0.810,0.000,1.000,|4,0.066,chrUn_27,4086422,C,T,0.000,1.000,0.500,0.500,0.000,1.000,0.080,0.920,|4,0.170,forward	C	T	allele A	-15.9	59	76	0.996424	-15.9	77	70	-17.36	57	77	157	GSONMT00062625001	ubiquitin carboxyl-terminal hydrolase 2-like isoform x1	F:ubiquitin thiolesterase activity; P:ubiquitin-dependent protein catabolic process; P:proteolysis; F:hydrolase activity; F:cysteine-type peptidase activity; F:peptidase activity; C:cellular_component
miRNA_17	omy-miR-XXXX-5p	TGGAGAGCATTTGTGAACAGCAG	GSONMT00063815001,3'UTR,chrUn,332352898,G,T,0.273,0.727,0.486,0.514,0.000,1.000,|3,0.339,chrUn,332352898,G,T,0.444,0.556,0.571,0.429,0.594,0.406,0.500,0.500,0.844,0.156,|5,1.445,forward	G	T	allele A	-17.33	34	80	0.99985	-17.33	81	74	-17.28	59	81	156	GSONMT00063815001	type i cytoskeletal 13-like	C:intermediate filament; F:structural molecule activity; P:biological_process
miRNA_1082	omy-miR-XXXX-5p	TGGAGAGCATTTGTGAACAGCAGT	GSONMT00063815001,3'UTR,chrUn,332352898,G,T,0.273,0.727,0.486,0.514,0.000,1.000,|3,0.339,chrUn,332352898,G,T,0.444,0.556,0.571,0.429,0.594,0.406,0.500,0.500,0.844,0.156,|5,1.445,forward	G	T	allele A	-18.63	32	80	0.999827	-18.63	81	74	-18.04	58	81	158	GSONMT00063815001	type i cytoskeletal 13-like	C:intermediate filament; F:structural molecule activity; P:biological_process
miRNA_559	omy-miR-XXXX-5p	TTGAACAAGACTGAATGCTACT	GSONMT00065897001,3'UTR,chrUn_2,23324430,T,C,0.250,0.750,0.000,1.000,0.391,0.609,0.500,0.500,|4,0.399,chrUn_2,23324430,T,C,0.154,0.846,0.091,0.909,0.000,1.000,|3,0.089,forward	T	C	allele A	-18.9	52	77	0.995724	-18.9	78	71	-16.82	57	78	172	GSONMT00065897001	troponin fast skeletal muscle-like	C:troponin complex; F:molecular_function; P:myofibril assembly
miRNA_3254	omy-mir-29-3p	AACACTGATTTCAAATGGTGCTA	GSONMT00067125001,3'UTR,chrUn_28,2578509,C,G,0.067,0.933,0.128,0.872,0.000,1.000,|3,0.070,chrUn_28,2578509,C,G,0.030,0.970,0.295,0.705,0.083,0.917,0.000,1.000,0.488,0.512,|5,0.218,forward	C	G	allele A	-16.8	37	79	0.996972	-16.8	80	72	-15.23	55	80	154	GSONMT00067125001	low quality protein: obscurin	F:ATP binding; F:protein kinase activity; P:protein phosphorylation; F:Rho guanyl-nucleotide exchange factor activity; F:protein tyrosine kinase activity; P:regulation of Rho protein signal transduction; F:transferase activity, transferring phosphorus-containing groups; F:protein serine/threonine kinase activity
miRNA_1118	omy-miR-XXXX-3p	TACAGATCTATGGACTGCACAGC	GSONMT00069910001,3'UTR,chr_7,608545,G,C,0.936,0.064,0.726,0.274,0.938,0.062,0.719,0.281,0.862,0.138|5,5.098,chr_7,608545,G,C,0.670,0.321,0.791,0.209,0.605,0.395|3,2.237,forward	G	C	allele A	-21.11	90	124	0.994563	-18.4	80	72	-22.07	58	80	171	GSONMT00069910001	ATP-dependent 6-phosphofructokinase, muscle type-like	F:transferase activity; P:phosphorylation; F:nucleotide binding; C:cytoplasm; F:ATP binding; F:kinase activity; C:6-phosphofructokinase complex; P:glycolysis; P:fructose 6-phosphate metabolic process; F:6-phosphofructokinase activity
miRNA_2753	omy-miR-XXXX-5p	TTTCACATATGTTGATGTTGGG	GSONMT00069910001,3'UTR,chr_7,608548,T,A,0.945,0.055,0.716,0.284,0.936,0.064,0.712,0.288,0.861,0.139|5,5.024,chr_7,608548,T,A,0.688,0.312,0.784,0.216,0.613,0.387|3,2.279,forward	T	A	allele A	-20.7	55	77	0.991187	-20.7	78	71	-19.37	57	78	152	GSONMT00069910001	ATP-dependent 6-phosphofructokinase, muscle type-like	F:transferase activity; P:phosphorylation; F:nucleotide binding; C:cytoplasm; F:ATP binding; F:kinase activity; C:6-phosphofructokinase complex; P:glycolysis; P:fructose 6-phosphate metabolic process; F:6-phosphofructokinase activity
miRNA_1220	omy-miR-XXXX-5p	CTGTTCTGAGGACAAAAGGAGG	GSONMT00070560001,3'UTR,chrUn_5,16229032,T,A,0.462,0.538,0.029,0.971,0.500,0.500,|3,0.493,chrUn_5,16229032,T,A,0.421,0.579,0.000,1.000,0.000,1.000,0.031,0.969,|4,0.127,forward	T	A	allele A	-15.4	63	81	0.997662	-15.4	82	74	-15.27	61	82	151	GSONMT00070560001	profilin-2-like isoform x2	F:actin binding; P:actin cytoskeleton organization; C:terminal bouton; P:regulation of synaptic vesicle exocytosis; C:cytoplasm; P:positive regulation of actin filament polymerization; P:negative regulation of actin filament polymerization; F:protein binding; P:regulation of actin filament polymerization; C:cytoskeleton
miRNA_2184	omy-miR-XXXX-5p	GGCATTCAGTTGAAGGCATTCAG	GSONMT00070560001,3'UTR,chrUn_5,16229250,C,A,0.862,0.138,0.302,0.698,0.636,0.364,0.708,0.292|4,1.681,chrUn_5,16229250,A,C,0.550,0.450,0.638,0.340,0.554,0.446|3,0.709,reverse,forward	C	A	allele A	-20.12	36	80	0.998586	-20.12	81	73	-20.85	59	81	155	GSONMT00070560001	profilin-2-like isoform x2	F:actin binding; P:actin cytoskeleton organization; C:terminal bouton; P:regulation of synaptic vesicle exocytosis; C:cytoplasm; P:positive regulation of actin filament polymerization; P:negative regulation of actin filament polymerization; F:protein binding; P:regulation of actin filament polymerization; C:cytoskeleton
miRNA_1533	omy-miR-XXXX-5p	CCCGTCTGTCCTGAGCTGCCAGA	GSONMT00071424001,3'UTR,chrUn_12,18282196,C,G,0.191,0.809,0.000,1.000,0.508,0.492,|3,0.304,chrUn_12,18282196,C,G,0.012,0.988,0.373,0.627,0.012,0.988,|3,0.152,forward	C	G	allele A	-15.7	56	80	0.997051	-15.7	81	73	-16.83	58	81	151	GSONMT00071424001	phosphoglycerate kinase 1	F:kinase activity; P:phosphorylation; F:transferase activity; F:phosphoglycerate kinase activity; P:glycolysis; P:response to hypoxia; C:chromosome; F:ATP binding; P:carbohydrate metabolic process; P:gluconeogenesis; P:small molecule metabolic process; C:cytosol
miRNA_1364	omy-miR-XXXX-3p	TCTTTCTGTGGGCAGCTGTGGGC	GSONMT00072004001,3'UTR,chrUn_3,14162276,G,A,0.818,0.182,0.800,0.200,0.800,0.200,0.700,0.300,|4,forward	G	A	allele A	-24.68	12	78	0.999904	-18.1	78	71	-21.62	58	78	159	GSONMT00072004001	nuclear receptor subfamily 1 group d member 2-like	F:sequence-specific DNA binding; P:steroid hormone mediated signaling pathway; F:sequence-specific DNA binding transcription factor activity; F:DNA binding; C:nucleus; F:zinc ion binding; P:regulation of transcription, DNA-templated; F:metal ion binding; P:transcription, DNA-templated; F:steroid hormone receptor activity; F:thyroid hormone receptor activity; P:retinoic acid receptor signaling pat…
miRNA_2088	omy-mir-132-5p	GTAAGCAGTCTAGAGCCAAGGT	GSONMT00072640001,3'UTR,chrUn,1054405551,G,A,0.816,0.184,0.616,0.384,0.784,0.216,0.286,0.714,|4,forward	G	A	allele A	-17	57	77	0.997051	-16.3	77	70	-19.09	56	77	164	GSONMT00072640001	kelch-like protein 31-like	-
miRNA_2630	omy-miR-XXXX-5p	ACACCTGTTGTATTCAGCATTTCA	GSONMT00075887001,3'UTR,chrUn_17,6443301,T,A,0.869,0.129,0.608,0.390,0.592,0.408,0.856,0.144|4,2.728,chrUn_17,6443301,T,A,0.929,0.071,0.908,0.089,0.752,0.246|3,6.393,forward	T	A	allele A	-18.24	39	83	0.996921	-17.54	83	75	-18.73	61	83	164	GSONMT00075887001	ATP-dependent 6-phosphofructokinase, muscle type	F:transferase activity; P:phosphorylation; F:nucleotide binding; C:cytoplasm; F:ATP binding; F:kinase activity; C:6-phosphofructokinase complex; P:glycolysis; P:fructose 6-phosphate metabolic process; F:6-phosphofructokinase activity
miRNA_772	omy-miR-XXXX-5p	GACATGACTGGATAGGTGAAAGC	GSONMT00076212001,3'UTR,chrUn_1,6452474,G,T,0.609,0.391,0.684,0.316,0.861,0.139,0.778,0.222,|4,forward	G	T	allele A	-17.7	56	76	0.995732	-17.7	77	70	-18.81	51	77	154	GSONMT00076212001	perilipin-2 isoform x3	-
miRNA_902	omy-miR-XXXX-3p	GCTGTGGAGACAACTGGTACATCC	GSONMT00078158001,3'UTR,chrUn_10,27194234,T,C,0.000,1.000,0.000,1.000,0.000,1.000,0.385,0.615,|4,0.106,chrUn_10,27194234,T,C,0.583,0.417,0.500,0.500,0.067,0.933,|3,0.621,forward	T	C	allele A	-20.1	50	78	0.998886	-20.1	79	72	-21.13	52	79	150	GSONMT00078158001	atp synthase subunit mitochondrial-like	F:hydrogen ion transmembrane transporter activity; P:ATP synthesis coupled proton transport; C:mitochondrial proton-transporting ATP synthase complex, coupling factor F(o)
miRNA_1160	omy-miR-XXXX-3p	TATGTACACCTCTGAACACCCTTT	GSONMT00079098001,3'UTR,chrUn_27,9580833,G,T,0.746,0.254,0.102,0.898,0.550,0.450,|3,0.873,chrUn_27,9580833,G,T,0.742,0.258,0.781,0.219,0.793,0.207,0.606,0.394,|4,2.717,forward	G	T	allele A	-17.5	58	76	0.995434	-17.5	77	69	-18.61	55	77	156	GSONMT00079098001	phosphorylase b kinase gamma catalytic skeletal muscle heart isoform isoform x1	F:transferase activity; P:phosphorylation; F:protein serine/threonine kinase activity; F:protein kinase activity; F:nucleotide binding; P:protein phosphorylation; P:glycogen biosynthetic process; F:ATP binding; F:kinase activity; F:phosphorylase kinase activity; F:calmodulin binding; F:transferase activity, transferring phosphorus-containing groups; C:phosphorylase kinase complex; F:tau-protein k…
miRNA_2005	omy-mir-93-5p	AAAAGTGCTGTTTGTGCAGGTAG	GSONMT00079101001,3'UTR,chrUn_27,9609980,T,C,0.000,1.000,0.218,0.782,0.000,1.000,|3,0.079,chrUn_27,9609980,T,C,0.424,0.576,0.581,0.419,0.000,1.000,0.298,0.702,|4,0.484,forward	T	C	allele A	-20.85	42	79	0.99837	-20.85	80	72	-19.85	59	80	174	GSONMT00079101001	protein nap homolog 2-like	C:mitochondrion
miRNA_1270	omy-miR-XXXX-3p	TTTTAGTTTCTGTCTGTAGGCAG	GSONMT00080995001,3'UTR,chrUn_16,3982139,C,G,0.061,0.939,0.811,0.189,0.707,0.293,|3,1.110,chrUn_16,3982139,C,G,0.800,0.200,0.556,0.444,0.783,0.217,|3,2.484,forward	C	G	allele A	-15.8	54	76	0.992407	-15.6	76	69	-18.11	55	76	151	GSONMT00080995001	pancreatic progenitor cell differentiation and proliferation factor a-like	P:cell differentiation; P:multicellular organismal development; P:exocrine pancreas development; P:cell proliferation; P:cell fate specification
miRNA_567	omy-miR-XXXX-5p	AGAATACTCATGGGCGAAGGAGC	GSONMT00081494001,3'UTR,chrUn_5,21483633,C,T,0.476,0.524,0.300,0.700,0.222,0.778,|3,0.499,chrUn_5,21483633,C,T,0.750,0.250,0.600,0.400,0.440,0.560,0.722,0.278,|4,1.688,forward	C	T	allele A	-16.59	33	77	0.999603	-16.59	78	70	-16.11	57	78	153	GSONMT00081494001	protein pbdc1-like	F:molecular_function; P:biological_process; C:cellular_component
miRNA_2533	omy-mir-210-5p	CAATGTACGTTAGTCAGTGGCT	GSONMT00081546001,3'UTR,chrUn_5,22586936,T,G,0.560,0.440,0.524,0.476,0.000,1.000,0.409,0.591,|4,0.595,chrUn_5,22586936,T,G,0.636,0.364,0.000,1.000,0.000,1.000,0.048,0.952,|4,0.206,forward	T	G	allele A	-18.3	60	82	0.998886	-18.3	83	76	-16.3	62	83	160	GSONMT00081546001	60s ribosomal protein l17	F:structural constituent of ribosome; P:translation; C:large ribosomal subunit; C:ribonucleoprotein complex; C:ribosome; C:intracellular; F:molecular_function; C:cytosolic large ribosomal subunit
miRNA_262	omy-mir-187-3p	TCGTGTCTTGTGTTGCAGCCAGT	GSONMT00081709001,3'UTR,chrUn_17,15271760,A,G,0.588,0.412,0.200,0.800,0.000,1.000,|3,0.357,chrUn_17,15271760,A,G,0.680,0.320,0.435,0.565,0.615,0.385,|3,1.364,forward	A	G	allele A	-18.9	5	76	0.994706	-17	77	70	-19.77	54	77	158	GSONMT00081709001	mitochondrial carnitine acylcarnitine carrier protein	C:integral component of membrane; C:membrane; P:transport; P:regulation of protein phosphorylation; C:cAMP-dependent protein kinase complex; F:cAMP-dependent protein kinase regulator activity; C:mitochondrion; C:mitochondrial inner membrane
miRNA_132	omy-mir-181-5p	AACATTCAACGCTGTCGGTGAGT	GSONMT00082003001,3'UTR,chrUn_13,2640281,T,A,0.417,0.583,0.812,0.188,0.368,0.632,|3,1.137,chrUn_13,2640281,T,A,0.500,0.500,0.188,0.812,0.375,0.625,0.238,0.762,0.087,0.913,|5,0.385,forward	T	A	allele A	-18.4	63	80	0.995434	-18.4	81	73	-19.75	60	81	165	GSONMT00082003001	calcineurin subunit b type 1	F:calcium ion binding; P:protein localization to nucleus; F:phosphoprotein phosphatase activity; F:enzyme binding; C:sarcolemma; P:protein dephosphorylation; P:heart development; P:epithelial to mesenchymal transition; C:cell; C:intracellular; F:protein binding; P:lung epithelial cell differentiation; P:NFAT protein import into nucleus; F:metal ion binding; F:protein domain specific binding; P:pa…
miRNA_1047	omy-mir-204-5p	TTCCCTTTGTCATCCTATGCCT	GSONMT00001837001,3'UTR,chrUn_9,13323029,A,G,0.781,0.219,0.133,0.867,0.749,0.251|3,1.242,chrUn_9,13323029,G,A,0.729,0.271,0.561,0.439,0.647,0.353|3,0.548,reverse,forward	A	G	allele A	-20.64	34	78	0.999827	-20.64	79	72	-17.48	57	79	149	GSONMT00001837001	alpha-actinin-3-like isoform x1	F:calcium ion binding; F:actin binding; C:cellular_component; C:Z disc; P:muscle contraction; F:actin filament binding; C:sarcomere
miRNA_2482	omy-miR-XXXX-3p	TTATGACGATGTTGGATGCTGCAG	GSONMT00002551001,3'UTR,chrUn,236913687,C,T,0.250,0.750,0.286,0.714,0.154,0.846,0.800,0.200,|4,forward	C	T	allele A	-15.82	55	93	0.999308	-15.8	78	72	-17.94	54	78	145	GSONMT00002551001	deoxyhypusine synthase	P:peptidyl-lysine modification to hypusine; F:molecular_function; C:cellular_component; F:transferase activity; F:hydrolase activity; F:deoxyhypusine synthase activity; P:deoxyhypusine biosynthetic process from spermidine; P:protein homotetramerization
miRNA_2984	omy-miR-XXXX-3p	GAACAGTTGAAACTGGAGCAGC	GSONMT00002736001,3'UTR,chrUn,1058299840,C,T,0.510,0.490,0.553,0.447,0.707,0.293|3,1.439,chrUn_p17,38301820,T,C,0.500,0.500,0.618,0.382,0.709,0.291|3,0.642,reverse,forward	C	T	allele A	-17.51	49	77	0.993112	-16.81	78	71	-15.21	59	78	147	GSONMT00002736001	5 -amp-activated protein kinase subunit beta-2-like	F:molecular_function; P:biological_process; C:cellular_component; F:AMP-activated protein kinase activity; C:AMP-activated protein kinase complex; F:identical protein binding; F:kinase activity; P:phosphorylation
miRNA_1670	omy-let-7a-5p	TGAGGTAGTAGGTTGTATAGTT	GSONMT00004885001,3'UTR,chrUn,992540800,A,C,0.667,0.333,0.185,0.815,0.961,0.039,0.460,0.540|4,1.315,chrUn_p16,32549560,C,A,0.723,0.277,0.559,0.441,0.814,0.186|3,0.431,reverse,forward	A	C	allele A	-17.8	36	77	0.996972	-17.3	77	69	-17.21	58	77	148	GSONMT00004885001	troponin slow skeletal muscle-like	C:troponin complex; F:molecular_function; P:biological_process
miRNA_3037	omy-let-7c-5p	TGAGGTAGTAGGTTGTATGGTT	GSONMT00004885001,3'UTR,chrUn,992540800,A,C,0.667,0.333,0.185,0.815,0.961,0.039,0.460,0.540|4,1.315,chrUn_p16,32549560,C,A,0.723,0.277,0.559,0.441,0.814,0.186|3,0.431,reverse,forward	A	C	allele A	-17.4	36	77	0.998538	-16.9	77	69	-17.21	58	77	146	GSONMT00004885001	troponin slow skeletal muscle-like	C:troponin complex; F:molecular_function; P:biological_process
miRNA_1030	omy-miR-XXXX-5p	TGTTTTTCCTGGAGAGAAGTGGC	GSONMT00005310001,3'UTR,chrUn_24,7615188,T,G,0.385,0.615,0.400,0.600,0.108,0.892,|3,0.425,chrUn_24,7615188,T,G,0.821,0.179,0.333,0.667,0.614,0.386,0.556,0.444,|4,1.387,forward	T	G	allele A	-18.4	51	83	0.996404	-18.4	84	76	-19.34	58	84	143	GSONMT00005310001	protein nap homolog 2-like	C:mitochondrion
miRNA_802	omy-miR-XXXX-5p	TACAAAGTAAACTATGGTCAGGGC	GSONMT00005310001,3'UTR,chrUn_24,7615055,C,A,0.688,0.312,0.267,0.733,0.241,0.759,|3,0.664,chrUn_24,7615055,C,A,0.743,0.257,0.379,0.621,0.756,0.244,0.519,0.481,|4,1.494,forward	C	A	allele A	-16.98	17	76	0.99707	-15.8	76	68	-19.52	53	76	146	GSONMT00005310001	protein nap homolog 2-like	C:mitochondrion
miRNA_1181	omy-miR-XXXX-3p	GCTGATGCTGTCTGGACAAAAA	GSONMT00005723001,3'UTR,chrUn,625757931,A,G,0.471,0.529,0.056,0.944,0.355,0.645,0.500,0.500,|4,0.529,chrUn,625757931,A,G,0.133,0.867,0.000,1.000,0.156,0.844,0.000,1.000,|4,0.078,forward	A	G	allele A	-17.21	53	82	0.999642	-17.21	83	76	-17.37	63	83	149	GSONMT00005723001	s-formylglutathione hydrolase	P:formaldehyde catabolic process; F:hydrolase activity; F:S-formylglutathione hydrolase activity; C:cytoplasm; F:hydrolase activity, acting on ester bonds; C:Golgi apparatus; C:nucleus
miRNA_3250	omy-miR-XXXX-3p	TTGAGGACAGAATCTGGGAGGTGC	GSONMT00006895001,3'UTR,chrUn,48724516,G,A,0.379,0.621,0.500,0.500,0.391,0.609,0.211,0.789,|4,0.587,chrUn,48724516,G,A,0.810,0.190,0.556,0.444,0.476,0.524,|3,1.591,forward	G	A	allele A	-21.06	52	77	0.995434	-20.86	77	70	-21.6	53	77	149	GSONMT00006895001	beta-sarcoglycan	C:sarcolemma; P:muscle organ development; C:sarcoglycan complex; C:dystrophin-associated glycoprotein complex; C:integral component of membrane; P:cardiocyte differentiation; C:cytoplasm; C:integral component of plasma membrane; C:cytoskeleton; C:membrane; C:plasma membrane
	omy-miR-XXXX-5p	TCAGGTGGTCCACCTTCCCTGTG	GSONMT00007397001,3'UTR,chrUn,690844364,A,C,0.294,0.706,0.000,1.000,0.000,1.000,|3,0.109,chrUn,690844364,A,C,0.294,0.706,0.000,1.000,0.000,1.000,0.474,0.526,0.462,0.538,|5,0.326,forward	A	C	allele A	-18.51	45	82	0.999744	-18.51	83	75	-19.96	61	83	145	GSONMT00007397001	integrin-linked protein kinase-like	P:integrin-mediated signaling pathway; F:protein serine/threonine kinase activity; P:phosphorylation; F:protein kinase activity; P:protein phosphorylation; F:ATP binding; F:kinase activity; P:regulation of signal transduction; F:transferase activity, transferring phosphorus-containing groups; P:muscle attachment; P:heart contraction; C:sarcolemma; C:cytoplasm; C:Z disc; P:regulation of heart cont…
miRNA_942	omy-miR-XXXX-3p	CTACAGCAGAGTCTCACAACTCAA	GSONMT00008396001,3'UTR,chrUn_29,12299910,C,T,0.077,0.923,0.650,0.350,0.400,0.600,|3,0.603,chrUn_29,12299910,C,T,0.444,0.556,0.688,0.312,0.615,0.385,0.765,0.235,|4,1.688,forward	C	T	allele A	-19.14	43	83	0.999248	-16.14	83	76	-15.57	61	83	143	GSONMT00008396001	calmodulin	P:positive regulation of cyclic-nucleotide phosphodiesterase activity; P:fibroblast growth factor receptor signaling pathway; P:muscle contraction; C:cytosol; F:calcium ion binding; P:glucose metabolic process; P:glycogen catabolic process; P:epidermal growth factor receptor signaling pathway; C:plasma membrane; P:Fc-epsilon receptor signaling pathway; F:ion channel binding; P:rhodopsin mediated …
miRNA_1267	omy-miR-XXXX-5p	TGTGACACGCAGTGACACGCCTA	GSONMT00008753001,3'UTR,chrUn,650855440,G,A,0.750,0.250,0.700,0.300,0.636,0.364,|3,2.279,chrUn,650855440,G,A,0.688,0.312,0.000,1.000,0.688,0.312,0.412,0.588,|4,0.808,forward	G	A	allele A	-21.76	62	101	0.994381	-21	78	71	-21.74	60	78	147	GSONMT00008753001	factor inhibiting hypoxia-inducible factor 1 alpha	C:nucleus; C:cytoplasm; C:perinuclear region of cytoplasm; F:peptidyl-histidine dioxygenase activity; P:oxidation-reduction process; P:peptidyl-histidine hydroxylation; F:peptidyl-asparagine 3-dioxygenase activity; F:oxidoreductase activity; P:regulation of transcription, DNA-templated; F:dioxygenase activity; P:peptidyl-asparagine hydroxylation; F:metal ion binding; P:transcription, DNA-template…
miRNA_1244	omy-miR-XXXX-5p	TTTTTGAAATCTGACATGGTGGC	GSONMT00009297001,3'UTR,chrUn,153856736,T,C,0.824,0.176,0.889,0.111,0.535,0.465,0.174,0.826,|4,1.538,chrUn,153856736,T,C,0.889,0.111,0.776,0.224,0.794,0.206,0.571,0.429,|4,3.132,forward	T	C	allele A	-16.5	58	81	0.992608	-15.8	81	73	-18.02	58	81	148	GSONMT00009297001	myosin regulatory light chain smooth muscle isoform	F:calcium ion binding
miRNA_2159	omy-miR-XXXX-3p	TAGTAGAGCTGTGTTGTGATGGGC	GSONMT00009409001,3'UTR,chrUn,639899946,T,C,0.844,0.125,0.632,0.368,0.735,0.265|3,2.913,chrUn_p10,39906006,C,T,0.514,0.486,0.348,0.652,0.556,0.444|3,1.114,reverse,forward	T	C	allele A	-15.25	74	133	0.999439	-19.3	83	75	-20.71	60	83	147	GSONMT00009409001	wolframin	F:molecular_function; P:biological_process; C:cellular_component; F:ubiquitin protein ligase binding; F:activating transcription factor binding; P:negative regulation of type B pancreatic cell apoptotic process; F:ATPase binding; P:polyubiquitinated misfolded protein transport; P:ER-associated ubiquitin-dependent protein catabolic process; P:negative regulation of sequence-specific DNA binding tr…
miRNA_104	omy-miR-XXXX-5p	GCACACCTGATTCTACTTGTCA	GSONMT00012271001,3'UTR,chrUn,357715967,C,T,0.853,0.147,0.758,0.242,0.432,0.568,0.808,0.192,|4,2.484,chrUn,357715967,C,T,0.552,0.448,0.407,0.593,0.138,0.862,0.595,0.405,|4,0.733,forward	C	T	allele A	-17.81	35	80	0.999582	-15.91	80	73	-16.03	59	80	140	GSONMT00012271001	myocyte-specific enhancer factor 2c-like isoform x2	P:regulation of transcription, DNA-templated; P:transcription, DNA-templated; F:protein dimerization activity; C:nucleus; F:DNA binding; P:cardiac muscle cell development; P:embryonic heart tube morphogenesis; P:heart formation; P:heart development; P:cardiac muscle cell differentiation
miRNA_709	omy-mir-192-5p	ATGACCTATGAATTGACAGCC	GSONMT00015190001,3'UTR,chrUn_18,3719044,G,A,0.647,0.353,0.278,0.722,0.476,0.524,|3,0.876,chrUn_18,3719044,G,A,0.235,0.765,0.000,1.000,0.433,0.567,0.667,0.333,0.167,0.833,|5,0.429,forward	G	A	allele A	-16.3	61	76	0.998273	-16.3	77	70	-16.93	54	77	142	GSONMT00015190001	protein af1q	P:apoptotic signaling pathway; P:intrinsic apoptotic signaling pathway; P:positive regulation of apoptotic process; P:positive regulation of mitochondrial depolarization; P:extrinsic apoptotic signaling pathway; P:positive regulation of release of cytochrome c from mitochondria; P:positive regulation of transcription, DNA-templated; C:intracellular; F:molecular_function; C:cellular_component; P:b…
miRNA_585	omy-miR-XXXX-3p	AGCCTTCAGGGAGCTGCTCATCCA	GSONMT00016195001,3'UTR,chrUn_7,28997506,A,G,0.663,0.337,0.589,0.411,0.441,0.559|3,1.294,chrUn_7,28997506,A,G,0.740,0.260,0.658,0.342,0.807,0.193|3,2.774,forward	A	G	allele A	-20.2	48	82	0.997051	-19.3	82	75	-17.09	59	82	148	GSONMT00016195001	dihydropyridine-sensitive l-type skeletal muscle calcium channel subunit alpha-1-like	F:ion channel activity; F:voltage-gated calcium channel activity; P:calcium ion transport; F:voltage-gated ion channel activity; C:integral component of membrane; C:membrane; P:ion transport; P:transport; P:regulation of ion transmembrane transport; F:calcium channel activity; P:transmembrane transport; C:voltage-gated calcium channel complex; P:calcium ion transmembrane transport; F:calcium ion …
miRNA_484	omy-miR-XXXX-5p	TCTTCAGCCTAGTGAACTCTGG	GSONMT00016227001,3'UTR,chrUn,164967785,A,G,0.866,0.134,0.184,0.815,0.038,0.962,0.465,0.535,0.449,0.551|5,0.668,chrUn_p2,44967365,G,A,0.995,0.005,0.697,0.303,0.997,0.003|3,0.116,reverse,forward	A	G	allele A	-21.71	36	80	0.999851	-20.21	80	73	-19.4	59	80	141	GSONMT00016227001	calsequestrin-1-like	F:calcium ion binding; C:cellular_component
miRNA_528	omy-miR-XXXX-3p	TCTTGTAGAATACTGGTTGAGGG	GSONMT00016227001,3'UTR,chrUn,164967909,T,A,0.864,0.136,0.209,0.791,0.031,0.969,0.472,0.527,0.474,0.526|5,0.695,chrUn_p2,44967489,A,T,0.994,0.005,0.722,0.277,0.995,0.005|3,0.106,reverse,forward	T	A	allele A	-17.81	20	78	0.998538	-17	79	71	-19.49	57	79	149	GSONMT00016227001	calsequestrin-1-like	F:calcium ion binding; C:cellular_component
miRNA_1200	omy-miR-XXXX-3p	TGATTGACTGTAGACCCTGCCACA	GSONMT00016876001,3'UTR,chrUn_5,20130722,T,C,0.550,0.450,0.714,0.286,0.500,0.500|3,0.588,0.412,forward	T	C	allele A	-16.36	42	77	0.999603	-15.66	77	70	-15.17	55	77	148	GSONMT00016876001	palladin-like isoform x2	-
miRNA_1671	omy-miR-XXXX-5p	TCAGCCACTCCTGGGCTACAATCA	GSONMT00017148001,3'UTR,chrUn,956702466,A,G,0.067,0.933,0.333,0.667,0.000,1.000,|3,0.153,chrUn,956702466,A,G,0.000,1.000,0.333,0.667,0.500,0.500,|3,0.385,forward	A	G	allele A	-19.29	50	81	0.999739	-19.19	81	74	-16.38	58	81	140	GSONMT00017148001	ankyrin repeat and socs box protein 5	P:intracellular signal transduction; P:protein ubiquitination; F:molecular_function
miRNA_1198	omy-miR-XXXX-5p	ACCATAGACTTCCAGTCACTG	GSONMT00017776001,3'UTR,chrUn_8,45576635,C,A,0.818,0.182,0.869,0.131,0.373,0.627,0.311,0.689|4,1.457,chrUn_8,45576635,C,A,0.882,0.118,0.667,0.333,0.699,0.301|3,2.984,forward	C	A	allele A	-16.5	60	80	0.999705	-15.2	80	73	-17.34	57	80	147	GSONMT00017776001	manganese superoxide dismutase	F:metal ion binding; P:oxidation-reduction process; F:oxidoreductase activity; P:superoxide metabolic process; F:superoxide dismutase activity; P:response to cadmium ion; P:response to methylmercury
miRNA_2373	omy-miR-XXXX-5p	GCCTGCATAGTTCTGTCCTACTA	GSONMT00019175001,3'UTR,chr_4,433932,T,A,0.567,0.433,0.686,0.314,0.540,0.460|3,1.488,chr_4,433932,T,A,0.733,0.267,0.895,0.105,0.788,0.212|3,4.128,forward	T	A	allele A	-16.55	40	78	0.999554	-15.95	79	71	-15.91	57	79	140	GSONMT00019175001	low quality protein: ornithine decarboxylase antizyme 1-like	F:ornithine decarboxylase inhibitor activity; P:negative regulation of catalytic activity; F:enzyme inhibitor activity
miRNA_1213	omy-miR-XXXX-3p	TGCAGACTGGCAGCTCTGGCGGCT	GSONMT00019296001,3'UTR,chrUn,212885377,A,C,0.917,0.083,0.944,0.049,0.936,0.064,0.938,0.062|4,0.934,0.065,forward	A	C	allele A	-25.99	29	76	0.997051	-25.99	77	69	-21.54	52	77	149	GSONMT00019296001	collagen alpha-1 chain-like	P:skeletal muscle tissue development; P:protein heterotrimerization; P:extracellular matrix organization; P:cellular response to amino acid stimulus; C:collagen type VI; P:axon guidance; C:sarcolemma; C:lysosomal membrane; P:extracellular matrix disassembly; C:extracellular matrix; C:protein complex; C:extracellular region; C:endoplasmic reticulum lumen; F:platelet-derived growth factor binding; …
miRNA_1652	omy-miR-XXXX-3p	GGCCTAGTATGGTTCTCAATCAGA	GSONMT00022703001,3'UTR,chrUn_12,27191090,T,C,0.818,0.182,0.600,0.400,0.643,0.357,|3,forward	T	C	allele A	-20.11	28	77	0.999051	-19.61	77	70	-16.76	54	77	140	GSONMT00022703001	mitotic-spindle organizing protein 2-like	F:molecular_function; C:cytoplasm; C:gamma-tubulin ring complex; C:cytoskeleton; C:spindle; P:biological_process; C:centrosome; C:microtubule organizing center
miRNA_1567	omy-miR-XXXX-3p	TCGTCTGTGGACCTATTTGGGCGG	GSONMT00023678001,3'UTR,chrUn_4,659594,A,C,0.667,0.333,0.211,0.789,0.618,0.382,|3,0.996,chrUn_4,659594,A,C,0.692,0.308,0.000,1.000,0.000,1.000,|3,0.300,forward	A	C	allele A	-16.3	37	83	0.999744	-16.3	84	76	-18.64	59	84	149	GSONMT00023678001	troponin fast skeletal muscle-like	C:troponin complex; F:molecular_function; P:myofibril assembly
miRNA_1484	omy-miR-XXXX-5p	GCGGTCATCGTCACCGGTCTACTA	GSONMT00023920001,3'UTR,chr_1,3640739,A,G,0.791,0.209,0.708,0.292,0.672,0.328,|3,2.623,chr_1,3640739,A,G,0.738,0.262,0.820,0.180,0.195,0.805,0.300,0.700,|4,1.053,forward	A	G	allele A	-16.4	51	76	0.997051	-16.4	77	69	-17	53	77	149	GSONMT00023920001	small edrk-rich factor 2	F:molecular_function; C:cytosol; P:biological_process; C:cellular_component; C:nucleus
miRNA_1329	omy-miR-XXXX-5p	TGGACTGGGAGTCTACAAACTTA	GSONMT00024594001,3'UTR,chrUn,5257824,A,C,0.957,0.043,0.702,0.298,0.925,0.075,0.790,0.210|4,0.843,0.157,forward	A	C	allele A	-17.9	47	82	0.997508	-17.9	83	75	-16.06	62	83	141	GSONMT00024594001	mid1-interacting protein 1	C:cytoplasm; C:cytoskeleton; C:microtubule; C:nucleus
miRNA_1054	omy-miR-XXXX-5p	TCAGGTGGTCCACCTTCCCTGTG	GSONMT00027468001,3'UTR,chrUn,843972135,A,G,0.489,0.511,0.746,0.254,0.771,0.229,0.752,0.248,|4,forward	A	G	allele A	-17.8	55	80	0.997051	-17.8	81	73	-19.09	57	81	140	GSONMT00027468001	malate cytoplasmic-like	F:L-malate dehydrogenase activity; P:cellular carbohydrate metabolic process; P:tricarboxylic acid cycle; P:oxidation-reduction process; P:carbohydrate metabolic process; F:oxidoreductase activity, acting on the CH-OH group of donors, NAD or NADP as acceptor; F:oxidoreductase activity; F:malate dehydrogenase activity; F:catalytic activity; P:malate metabolic process; C:cellular_component
miRNA_2492	omy-miR-XXXX-3p	GCCCATCCACGAACTTGCTGTTCA	GSONMT00028101001,3'UTR,chrUn_8,28492418,T,G,0.000,1.000,0.500,0.500,0.118,0.882,|3,0.259,chrUn_8,28492418,T,G,0.524,0.476,0.538,0.462,0.727,0.273,|3,1.475,forward	T	G	allele A	-19.45	29	79	0.999057	-18.05	79	71	-19.8	55	79	140	GSONMT00028101001	heat shock protein hsp 90-beta	F:unfolded protein binding; F:ATP binding; P:response to stress; P:protein folding; P:muscle organ development; C:cytoplasm; F:nucleotide binding; F:protein binding; C:melanosome; P:regulation of type I interferon-mediated signaling pathway; C:mitochondrion; P:negative regulation of proteasomal ubiquitin-dependent protein catabolic process; P:cellular response to interleukin-4; P:regulation of in…
miRNA_1592	omy-miR-XXXX-3p	GTTGAAACTGGAGCAGCAGCACGG	GSONMT00028841001,3'UTR,chrUn,964677692,G,A,0.846,0.154,0.609,0.391,0.871,0.129|3,3.444,chrUn_p16,4686452,G,A,0.581,0.419,0.846,0.154,0.423,0.577|3,1.611,forward	G	A	allele A	-16.1	54	77	0.992727	-16.1	78	70	-19.49	54	78	142	GSONMT00028841001	stress-induced-phosphoprotein 1	P:biological_process; P:response to stress; C:cytoplasm; C:nucleus
miRNA_1991	omy-miR-XXXX-5p	TGGACTGCGAGGCGCACTATAGGC	GSONMT00031154001,3'UTR,chrUn_14,4547616,T,C,0.758,0.242,0.943,0.057,0.583,0.417,0.891,0.109|4,0.794,0.206,forward	T	C	allele A	-17.8	45	77	0.999057	-17.1	77	70	-17.31	54	77	141	GSONMT00031154001	tropomyosin alpha-3 chain isoform x6	C:basement membrane; P:cell adhesion; C:cytoplasm; C:stress fiber; C:actin cytoskeleton; C:cleavage furrow; C:podosome; C:neuron projection; C:growth cone; F:actin binding; F:molecular_function; C:filamentous actin; C:cellular_component; C:cortical cytoskeleton; P:brain development; C:cytoskeleton; F:protein binding
miRNA_2109	omy-miR-XXXX-5p	ATTAGATCGATTGGGCTGTCACCG	GSONMT00033312001,3'UTR,chrUn_Sex,13451803,T,C,0.418,0.582,0.000,1.000,0.583,0.417,|3,forward	T	C	allele A	-17.61	20	84	0.99837	-16.53	84	76	-18.34	61	84	149	GSONMT00033312001	superoxide dismutase	F:metal ion binding; P:oxidation-reduction process; F:oxidoreductase activity; P:superoxide metabolic process; F:superoxide dismutase activity; P:response to metal ion; P:neuron cellular homeostasis; P:response to methylmercury; P:response to xenobiotic stimulus
miRNA_1243	omy-miR-XXXX-3p	TACCGGTACAGAGTCAATGTGGA	GSONMT00036122001,3'UTR,chrUn_18,10297176,A,G,0.500,0.500,0.667,0.333,0.500,0.500|3,1.252,chrUn_18,10297176,G,A,0.529,0.471,0.737,0.263,0.667,0.333,0.714,0.286|4,0.511,reverse,forward	A	G	allele A	-16.3	60	78	0.999542	-16.3	79	71	-17.51	61	79	148	GSONMT00036122001	e3 ubiquitin-protein ligase rnf115-like	F:metal ion binding; F:zinc ion binding; P:protein autoubiquitination; C:cytosol; F:ubiquitin-protein ligase activity
miRNA_307	omy-mir-202-5p	AAAGAGGTATATGCATAGGAA	GSONMT00040877001,3'UTR,chrUn,108147872,A,T,0.609,0.391,0.693,0.307,0.774,0.226,0.817,0.182|4,2.620,chrUn_p1,48147992,T,A,0.616,0.384,0.574,0.424,0.548,0.452,0.846,0.153|4,0.546,reverse,forward	A	T	allele A	-15.36	35	80	0.995841	-17.36	80	72	-15.3	58	80	143	GSONMT00040877001	novel protein vertebrate nebulin	F:actin binding; P:muscle fiber development; P:muscle organ development; C:actin cytoskeleton; P:muscle filament sliding; C:Z disc; F:protein binding; F:structural constituent of muscle; P:regulation of actin filament length; C:cytosol; P:somatic muscle development; C:protein complex; P:sarcomere organization; C:contractile fiber; C:myofibril; C:striated muscle thin filament
miRNA_1162	omy-miR-XXXX-3p	AGGTCTGGACTTTGACTTGGC	GSONMT00042786001,3'UTR,chrUn_22,18405756,A,C,0.588,0.412,0.400,0.600,0.625,0.375,|3,1.165,chrUn_22,18405756,A,C,0.444,0.556,0.571,0.429,0.182,0.818,0.143,0.857,|4,0.504,forward	A	C	allele A	-16.82	30	78	0.999705	-15.92	78	71	-17.7	58	78	144	GSONMT00042786001	dcn1-like protein 2	-
miRNA_1430	omy-miR-XXXX-5p	TGTTGTCAAGAGACTGGACATTGG	GSONMT00043755001,3'UTR,chrUn,873439747,C,A,0.903,0.097,0.947,0.053,0.899,0.097,0.867,0.133|4,9.516,chrUn_p14,33440407,A,C,0.574,0.426,0.612,0.388,0.303,0.697|3,1.016,reverse,forward	C	A	allele A	-16.6	52	76	0.995264	-16.1	76	68	-19.72	50	76	140	GSONMT00043755001	parvalbumin-7-like isoform x2	F:metal ion binding; F:calcium ion binding; C:cellular_component
miRNA_1780	omy-miR-XXXX-3p	GCCAGACTACACTCAATCATA	GSONMT00045337001,3'UTR,chrUn,308321189,T,G,0.129,0.871,0.795,0.205,0.094,0.906,|3,0.513,chrUn,308321189,T,G,0.875,0.125,0.461,0.539,0.348,0.652,0.892,0.108,0.587,0.413,|5,1.725,forward	T	G	allele A	-15.26	56	76	0.999603	-15.26	77	69	-15.2	57	77	145	GSONMT00045337001	phosphorylase b kinase regulatory subunit skeletal muscle isoform-like	F:hydrolase activity, hydrolyzing O-glycosyl compounds; P:glycogen metabolic process; P:polysaccharide metabolic process; F:catalytic activity; F:calmodulin binding
miRNA_1539	omy-miR-XXXX-5p	TGTAACTGAGTCAGGTTTGTAGGC	GSONMT00049493001,3'UTR,chrUn_14,14285945,T,C,0.750,0.250,0.000,1.000,0.600,0.400,|3,forward	T	C	allele A	-15.5	55	76	0.999451	-15.5	77	70	-18.34	52	77	145	GSONMT00049493001	kelch-like protein 31-like	-
miRNA_1131	omy-miR-XXXX-5p	TGGCACTGTTCGTAACCTGGC	GSONMT00052561001,3'UTR,chrUn,957545709,G,A,0.368,0.632,0.521,0.479,0.554,0.446,0.750,0.250,|4,forward	G	A	allele A	-19.1	38	82	0.999088	-18.7	82	75	-19.87	59	82	147	GSONMT00052561001	atp synthase lipid-binding mitochondrial precursor	P:ATP synthesis coupled proton transport; C:proton-transporting ATP synthase complex, coupling factor F(o); C:integral component of membrane; C:membrane; P:ion transport; P:transport; F:hydrogen ion transmembrane transporter activity; F:lipid binding; P:proton transport; P:ATP hydrolysis coupled proton transport; C:proton-transporting two-sector ATPase complex, proton-transporting domain; F:hydro…
miRNA_3234	omy-miR-XXXX-3p	GCCATCGTGAGAGTCCTTTCTTCA	GSONMT00056226001,3'UTR,chrUn,894213679,C,A,0.800,0.200,0.735,0.265,0.714,0.286,0.786,0.214|4,3.149,chrUn_p14,54214339,A,C,0.630,0.370,0.188,0.812,0.405,0.595,0.364,0.636|4,1.519,reverse,forward	C	A	allele A	-19.6	59	79	0.999923	-19.6	80	73	-23.23	57	80	148	GSONMT00056226001	cyclic amp-dependent transcription factor atf-4-like	P:regulation of transcription, DNA-templated; F:sequence-specific DNA binding; F:sequence-specific DNA binding transcription factor activity; C:membrane; C:nucleus; F:DNA binding; C:cytoplasm; P:transcription, DNA-templated; C:plasma membrane; C:transcription factor complex; P:positive regulation of transcription from RNA polymerase II promoter; P:response to endoplasmic reticulum stress; P:posit…
miRNA_884	omy-mir-130-5p	ACTCTTTCCCTGTTGCACTACT	GSONMT00056341001,3'UTR,chrUn_14,12557874,A,G,0.688,0.312,0.000,1.000,0.000,1.000,|3,0.297,chrUn_14,12557874,A,G,0.300,0.700,0.350,0.650,0.600,0.400,0.600,0.400,|4,0.862,forward	A	G	allele A	-24.21	48	83	0.996625	-24.21	84	76	-23.32	63	84	146	GSONMT00056341001	cytochrome b-c1 complex subunit 8	F:ubiquinol-cytochrome-c reductase activity; C:cellular_component; P:midbrain development; C:mitochondrial inner membrane; P:hippocampus development; P:thalamus development; C:mitochondrion; P:pons development; P:cerebellar Purkinje cell layer development; P:pyramidal neuron development; P:subthalamus development; P:hypothalamus development
miRNA_2680	omy-miR-XXXX-3p	GCTGATCCCTCCTGACGACCTG	GSONMT00057475001,3'UTR,chrUn,136731075,T,G,0.176,0.824,0.250,0.750,0.417,0.583,|3,0.391,chrUn,136731075,T,G,0.000,1.000,0.000,1.000,0.000,1.000,0.357,0.643,|4,0.098,forward	T	G	allele A	-18.55	29	82	0.999744	-17.09	83	75	-17.84	60	83	147	GSONMT00057475001	low quality protein: migration and invasion enhancer 1-like	F:selenium binding; P:cell redox homeostasis; P:negative regulation of apoptotic process; C:intrinsic component of the cytoplasmic side of the plasma membrane; C:membrane; P:apoptotic process; C:cytoplasm; P:positive regulation of filopodium assembly; P:positive regulation of cell migration; F:protein binding; C:cytosol; C:plasma membrane
miRNA_1151	omy-mir-196-5p	CCCAACAACTTGAAACTACCTA	GSONMT00058932001,3'UTR,chrUn,636937839,A,T,0.542,0.458,0.375,0.625,0.462,0.538,0.647,0.353|4,0.506,0.493,forward	A	T	allele A	-19.2	57	97	0.998538	-15.6	82	74	-16.86	58	82	142	GSONMT00058932001	histone-lysine n-methyltransferase setd7-like	P:regulation of transcription, DNA-templated; C:chromosome; F:histone-lysine N-methyltransferase activity; P:histone lysine methylation; P:peptidyl-lysine dimethylation; P:peptidyl-lysine monomethylation; F:p53 binding; C:nucleus; F:protein-lysine N-methyltransferase activity; P:chromatin modification; F:protein binding; P:transcription, DNA-templated
miRNA_2502	omy-mir-489-3p	TGACATCATATGTACGGCTGCT	GSONMT00059294001,3'UTR,chrUn,308447201,C,T,0.524,0.476,0.762,0.238,0.600,0.400,|3,1.695,chrUn,308447201,C,T,0.400,0.600,0.500,0.500,0.429,0.571,|3,0.795,forward	C	T	allele A	-18.65	32	77	0.999051	-18.65	78	71	-18.99	57	78	140	GSONMT00059294001	mitochondrial dynamic protein mid51-like	F:molecular_function; P:biological_process; C:cellular_component; C:peroxisome; C:integral component of membrane; F:identical protein binding; C:mitochondrion; C:mitochondrial outer membrane; P:positive regulation of mitochondrial fission; P:mitochondrial fusion; P:mitochondrial fission; F:protein binding; P:positive regulation of protein targeting to membrane; C:membrane
miRNA_2704	omy-miR-3618-5p	ACTGTCTCAATTACTGGAAATCA	GSONMT00062360001,3'UTR,chrUn_5,3821692,A,G,0.800,0.200,0.714,0.286,0.667,0.333,|3,2.663,chrUn_5,3821692,A,G,0.667,0.333,0.364,0.636,0.417,0.583,0.600,0.400,|4,1.049,forward	A	G	allele A	-16	55	77	0.996424	-16	78	71	-16.98	53	78	143	GSONMT00062360001	phosphatidylinositol 3-kinase regulatory subunit alpha-like isoform x2	C:phosphatidylinositol 3-kinase complex; F:phosphatidylinositol 3-kinase regulator activity; P:regulation of phosphatidylinositol 3-kinase activity; P:signal transduction; C:intracellular; P:positive regulation of apoptotic process; F:protein phosphatase binding; P:negative regulation of osteoclast differentiation; P:insulin receptor signaling pathway; P:protein phosphorylation; P:NFAT protein im…
miRNA_1054	omy-miR-XXXX-5p	TCAGGTGGTCCACCTTCCCTGTG	GSONMT00064157001,3'UTR,chrUn_26,2112638,C,T,0.829,0.171,0.041,0.959,0.605,0.395,|3,0.969,chrUn_26,2112638,C,T,0.744,0.256,0.438,0.562,0.871,0.129,0.622,0.378,|4,2.021,forward	C	T	allele A	-16.5	55	78	0.997051	-15	78	71	-19.73	55	78	148	GSONMT00064157001	phosphorylase b kinase regulatory subunit beta isoform x2	F:hydrolase activity, hydrolyzing O-glycosyl compounds; P:glycogen metabolic process; P:polysaccharide metabolic process; F:catalytic activity; F:calmodulin binding
miRNA_1705	omy-miR-XXXX-3p	GACAGCTCCACAGATGTCAACAA	GSONMT00064572001,3'UTR,chrUn_1,23598513,T,C,0.774,0.226,0.739,0.261,0.441,0.559|3,0.651,0.349,forward	T	C	allele A	-17.9	64	81	0.993105	-19.6	80	72	-19.02	57	80	146	GSONMT00064572001	synaptopodin 2-like	P:cardiac muscle tissue development; P:skeletal muscle tissue development; F:molecular_function; C:cellular_component
miRNA_2641	omy-miR-XXXX-5p	CTCGGCCTTTTGGCTAAGATCAAG	GSONMT00064576001,3'UTR,chrUn_1,23884617,A,G,0.398,0.602,0.259,0.741,0.257,0.743,|3,0.439,chrUn_1,23884617,A,G,0.439,0.561,0.672,0.328,0.466,0.534,0.532,0.468,0.734,0.266,|5,1.320,forward	A	G	allele A	-18.16	41	80	0.999902	-18.16	81	74	-15.7	54	81	141	GSONMT00064576001	lim-domain binding factor 3	F:metal ion binding; F:zinc ion binding; P:somitogenesis; P:heart development
miRNA_1013	omy-mir-194-5p	TGTAACAGTATCTCCATATGGA	GSONMT00066389001,3'UTR,chr_6,3389622,C,T,0.793,0.207,0.850,0.150,0.656,0.344,|3,3.274,chr_6,3389622,C,T,0.526,0.474,0.853,0.147,0.076,0.924,0.242,0.758,0.792,0.208,|5,0.992,forward	C	T	allele A	-16.6	56	78	0.994185	-16.6	79	72	-17.54	57	79	147	GSONMT00066389001	atp synthase subunit mitochondrial-like	P:ATP synthesis coupled proton transport; C:proton-transporting ATP synthase complex, catalytic core F(1); P:ion transport; P:transport; F:proton-transporting ATP synthase activity, rotational mechanism; P:ATP metabolic process; F:nucleotide binding; F:proton-transporting ATPase activity, rotational mechanism; F:ATP binding; P:ATP biosynthetic process; P:proton transport; C:proton-transporting tw…
miRNA_1910	omy-miR-XXXX-5p	ACGTTTGCCATGTTTTCAGTCGAT	GSONMT00066947001,3'UTR,chrUn_29,11499729,A,C,0.308,0.692,0.250,0.750,0.400,0.600,|3,0.468,chrUn_29,11499729,A,C,0.333,0.667,0.684,0.316,0.647,0.353,0.533,0.467,0.400,0.600,|5,1.079,forward	A	C	allele A	-18.6	51	77	0.996424	-18.6	78	71	-18.92	50	78	142	GSONMT00066947001	dna-directed rna polymerase ii subunit rpb2	F:nucleotidyltransferase activity; F:transferase activity; P:transcription, DNA-templated; F:DNA-directed RNA polymerase activity; F:ribonucleoside binding; F:DNA binding; C:DNA-directed RNA polymerase II, core complex; F:RNA polymerase II activity; F:chromatin binding; P:transcription from RNA polymerase II promoter; C:nucleus; P:7-methylguanosine mRNA capping; F:molecular_function; F:metal ion …
miRNA_1055	omy-miR-XXXX-3p	TTGATGTCACTTGTAGATGAAGGG	GSONMT00067514001,3'UTR,chrUn_8,32482870,C,T,0.583,0.417,0.762,0.238,0.400,0.600,0.850,0.150,|4,forward	C	T	allele A	-16.5	52	84	0.997224	-15.8	84	76	-15	60	84	140	GSONMT00067514001	nucleolar gtp-binding protein 1	F:GTP binding; F:nucleotide binding; P:ribosome biogenesis; C:nucleolus; C:nucleus; P:protein stabilization; P:negative regulation of protein ubiquitination; P:negative regulation of cell-cell adhesion; C:perinuclear region of cytoplasm; P:negative regulation of cell migration; P:negative regulation of collagen binding; P:negative regulation of DNA replication; P:regulation of cyclin-dependent pr…
miRNA_1175	omy-miR-XXXX-3p	TAACGTAGTCTCTAATTTGTAGG	GSONMT00069417001,3'UTR,chrUn,387773208,A,C,0.080,0.920,0.483,0.517,0.000,1.000,|3,0.232,chrUn,387773208,A,C,0.138,0.862,0.000,1.000,0.000,1.000,0.259,0.741,0.000,1.000,|5,0.086,forward	A	C	allele A	-18.6	55	80	0.992407	-17.7	80	73	-17.65	60	80	141	GSONMT00069417001	fun14 domain-containing protein 1	F:molecular_function; P:biological_process; P:mitochondrion degradation; P:response to hypoxia; C:integral component of mitochondrial outer membrane
miRNA_1121	omy-miR-XXXX-3p	TCAGATATCGGTAAGTGGACTGG	GSONMT00069910001,3'UTR,chr_7,608547,G,C,0.946,0.054,0.720,0.280,0.940,0.060,0.714,0.286,0.862,0.138|5,5.098,chr_7,608547,G,C,0.688,0.312,0.784,0.216,0.610,0.390|3,2.268,forward	G	C	allele A	-17.5	61	78	0.995434	-17.5	79	71	-19.87	56	79	142	GSONMT00069910001	ATP-dependent 6-phosphofructokinase, muscle type-like	F:transferase activity; P:phosphorylation; F:nucleotide binding; C:cytoplasm; F:ATP binding; F:kinase activity; C:6-phosphofructokinase complex; P:glycolysis; P:fructose 6-phosphate metabolic process; F:6-phosphofructokinase activity
miRNA_1236	omy-miR-XXXX-5p	TTCGTCTGTAGAAGGAGAAGC	GSONMT00071424001,3'UTR,chrUn_12,18282196,C,G,0.191,0.809,0.000,1.000,0.508,0.492,|3,0.304,chrUn_12,18282196,C,G,0.012,0.988,0.373,0.627,0.012,0.988,|3,0.152,forward	C	G	allele A	-15.9	52	80	0.995434	-15.9	81	73	-18.47	59	81	145	GSONMT00071424001	phosphoglycerate kinase 1	F:kinase activity; P:phosphorylation; F:transferase activity; F:phosphoglycerate kinase activity; P:glycolysis; P:response to hypoxia; C:chromosome; F:ATP binding; P:carbohydrate metabolic process; P:gluconeogenesis; P:small molecule metabolic process; C:cytosol
miRNA_1443	omy-miR-XXXX-3p	TTCGTCTGTAGAAGGAGAAGCGGA	GSONMT00071424001,3'UTR,chrUn_12,18282196,C,G,0.191,0.809,0.000,1.000,0.508,0.492,|3,0.304,chrUn_12,18282196,C,G,0.012,0.988,0.373,0.627,0.012,0.988,|3,0.152,forward	C	G	allele A	-20.8	50	80	0.995434	-20.8	81	73	-18.47	59	81	146	GSONMT00071424001	phosphoglycerate kinase 1	F:kinase activity; P:phosphorylation; F:transferase activity; F:phosphoglycerate kinase activity; P:glycolysis; P:response to hypoxia; C:chromosome; F:ATP binding; P:carbohydrate metabolic process; P:gluconeogenesis; P:small molecule metabolic process; C:cytosol
miRNA_1567	omy-miR-XXXX-3p	TCGTCTGTGGACCTATTTGGGCGG	GSONMT00071424001,3'UTR,chrUn_12,18282196,C,G,0.191,0.809,0.000,1.000,0.508,0.492,|3,0.304,chrUn_12,18282196,C,G,0.012,0.988,0.373,0.627,0.012,0.988,|3,0.152,forward	C	G	allele A	-19.78	30	80	0.999057	-19.48	80	73	-19.09	58	80	146	GSONMT00071424001	phosphoglycerate kinase 1	F:kinase activity; P:phosphorylation; F:transferase activity; F:phosphoglycerate kinase activity; P:glycolysis; P:response to hypoxia; C:chromosome; F:ATP binding; P:carbohydrate metabolic process; P:gluconeogenesis; P:small molecule metabolic process; C:cytosol
miRNA_2137	omy-miR-XXXX-3p	TCGTCTGTGGACCTATTTGGGC	GSONMT00071424001,3'UTR,chrUn_12,18282196,C,G,0.191,0.809,0.000,1.000,0.508,0.492,|3,0.304,chrUn_12,18282196,C,G,0.012,0.988,0.373,0.627,0.012,0.988,|3,0.152,forward	C	G	allele A	-19.18	33	80	0.999525	-19.08	80	73	-18.17	60	80	146	GSONMT00071424001	phosphoglycerate kinase 1	F:kinase activity; P:phosphorylation; F:transferase activity; F:phosphoglycerate kinase activity; P:glycolysis; P:response to hypoxia; C:chromosome; F:ATP binding; P:carbohydrate metabolic process; P:gluconeogenesis; P:small molecule metabolic process; C:cytosol
miRNA_2644	omy-mir-196b-5p	TAGGTAGTTTCAAGTTGTTGGG	GSONMT00071651001,3'UTR,chrUn_6,2510794,A,G,0.000,1.000,0.417,0.583,0.500,0.500,|3,0.441,chrUn_6,2510794,A,G,0.000,1.000,0.000,1.000,0.000,1.000,0.500,0.500,|4,0.143,forward	A	G	allele A	-17.3	62	79	0.991187	-17.3	80	73	-18.66	58	80	146	GSONMT00071651001	long-chain-fatty-acid-- ligase acsbg2-like	P:metabolic process; F:catalytic activity; F:ligase activity; P:fatty acid metabolic process; P:lipid metabolic process; F:nucleotide binding; C:cytoplasm; F:ATP binding; P:long-chain fatty acid metabolic process; F:long-chain fatty acid-CoA ligase activity
miRNA_2027	omy-miR-XXXX-5p	TTAATGTTACTACTTAGCTTCGGC	GSONMT00075887001,3'UTR,chrUn_17,6443302,C,T,0.873,0.127,0.607,0.393,0.599,0.401,0.859,0.141|4,2.759,chrUn_17,6443302,C,T,0.929,0.071,0.917,0.083,0.754,0.246|3,6.519,forward	C	T	allele A	-15.8	55	78	0.992608	-15.4	78	70	-17.7	54	78	149	GSONMT00075887001	6- muscle type-like	F:transferase activity; P:phosphorylation; F:nucleotide binding; C:cytoplasm; F:ATP binding; F:kinase activity; C:6-phosphofructokinase complex; P:glycolysis; P:fructose 6-phosphate metabolic process; F:6-phosphofructokinase activity
miRNA_1231	omy-miR-XXXX-3p	GCTGTCTGAAGTGGTTCTCAATCA	GSONMT00076212001,3'UTR,chrUn_1,6452350,C,A,0.581,0.419,0.221,0.779,0.517,0.483,0.163,0.837|4,0.588,chrUn_1,6452350,A,C,0.704,0.296,0.244,0.756,0.205,0.795,0.571,0.429|4,1.320,reverse,forward	C	A	allele A	-17	57	77	0.997662	-17	78	71	-19.11	51	78	148	GSONMT00076212001	perilipin-2 isoform x3	-
miRNA_2249	omy-miR-XXXX-5p	TTTGACATGAAGGCAGGAGTATC	GSONMT00076212001,3'UTR,chrUn_1,6452474,G,T,0.609,0.391,0.684,0.316,0.861,0.139,0.778,0.222,|4,forward	G	T	allele A	-20.24	34	80	0.993112	-19.54	80	72	-22.65	57	80	144	GSONMT00076212001	perilipin-2 isoform x3	-
miRNA_2502	omy-mir-489-3p	TGACATCATATGTACGGCTGCT	GSONMT00077589001,3'UTR,chrUn_10,25768253,C,T,0.156,0.844,0.160,0.840,0.000,1.000,|3,0.117,chrUn_10,25768253,C,T,0.006,0.994,0.396,0.604,0.285,0.715,0.128,0.872,|4,0.256,forward	C	T	allele A	-15	55	79	0.998886	-15	80	73	-17.49	54	80	143	GSONMT00077589001	creatine kinase m-type-like	F:kinase activity; F:ATP binding; P:phosphorylation; F:transferase activity; F:nucleotide binding; F:catalytic activity; F:transferase activity, transferring phosphorus-containing groups
miRNA_2341	omy-miR-XXXX-5p	GAGGTCTACCTGTGTCGATTCTAA	GSONMT00077754001,3'UTR,chrUn_1,3428500,A,G,0.000,1.000,0.235,0.765,0.222,0.778,|3,0.179,chrUn_1,3428500,A,G,0.000,1.000,0.000,1.000,0.000,1.000,0.312,0.688,0.000,1.000,|5,0.066,forward	A	G	allele A	-19.41	36	81	0.99946	-18.95	82	74	-17.02	60	82	147	GSONMT00077754001	nadh dehydrogenase	P:nucleobase-containing compound metabolic process; F:ATP binding; F:phosphotransferase activity, alcohol group as acceptor
miRNA_1132	omy-miR-XXXX-5p	TTGCACTGTTCGTAACCTGGC	GSONMT00078158001,3'UTR,chrUn_10,27194483,T,A,0.150,0.850,0.000,1.000,0.050,0.950,|3,0.072,chrUn_10,27194483,T,A,0.200,0.800,0.375,0.625,0.000,1.000,0.000,1.000,|4,0.168,forward	T	A	allele A	-17.9	46	77	0.993112	-17.5	77	69	-16.32	57	77	142	GSONMT00078158001	atp synthase subunit mitochondrial-like	F:hydrogen ion transmembrane transporter activity; P:ATP synthesis coupled proton transport; C:mitochondrial proton-transporting ATP synthase complex, coupling factor F(o)
miRNA_205	omy-miR-XXXX-3p	CCTGTCTCACGACGGTCTAAACC	GSONMT00078681001,3'UTR,chrUn_24,13046704,G,C,0.560,0.440,0.444,0.556,0.690,0.310,0.500,0.500,0.556,0.444|5,1.222,chrUn_24,13046704,C,G,0.826,0.174,0.684,0.316,0.474,0.526|3,0.513,reverse,forward	G	C	allele A	-17.5	60	78	0.991282	-17.5	79	72	-18.35	56	79	149	GSONMT00078681001	ubiquitin carboxyl-terminal hydrolase 2-like isoform x1	F:ubiquitin thiolesterase activity; P:ubiquitin-dependent protein catabolic process; P:proteolysis; F:hydrolase activity; F:cysteine-type peptidase activity; F:peptidase activity; C:cellular_component
miRNA_1930	omy-miR-XXXX-3p	GCTACATGTAGTCTCTGGGATGC	GSONMT00080933001,3'UTR,chrUn_16,3236588,T,G,0.174,0.826,0.000,1.000,0.000,1.000,|3,0.062,chrUn_16,3236588,T,G,0.423,0.577,0.640,0.360,0.000,1.000,|3,0.548,forward	T	G	allele A	-20.06	27	76	0.998273	-20.06	77	70	-15.03	52	77	147	GSONMT00080933001	citrate synthase	F:transferase activity; F:transferase activity, transferring acyl groups, acyl groups converted into alkyl on transfer; C:mitochondrion; P:response to activity; F:citrate (Si)-synthase activity; P:cellular carbohydrate metabolic process; P:tricarboxylic acid cycle; P:carbohydrate metabolic process; C:mitochondrial matrix
miRNA_1313	omy-miR-XXXX-5p	TGTGATGTGAGGGTAGGACTCCTC	GSONMT00081520001,3'UTR,chrUn_5,22015650,T,C,0.439,0.561,0.436,0.564,0.615,0.385,|3,0.988,chrUn_5,22015650,T,C,0.577,0.423,0.892,0.108,0.750,0.250,|3,2.846,forward	T	C	allele A	-18.1	59	78	0.997051	-18.1	79	71	-18.53	56	79	145	GSONMT00081520001	atp synthase subunit mitochondrial	F:hydrogen ion transmembrane transporter activity; P:ATP synthesis coupled proton transport; C:mitochondrial proton-transporting ATP synthase complex, coupling factor F(o); F:hydrolase activity; P:response to hypoxia; F:ATPase activity; C:mitochondrial proton-transporting ATP synthase complex; C:mitochondrion; P:ATP catabolic process
miRNA_1328	omy-miR-XXXX-5p	TTGTAGCTTACCTCTGGGCAGGTG	GSONMT00082782001,3'UTR,chrUn_5,8443344,G,A,0.400,0.600,0.731,0.269,0.750,0.250,0.724,0.276,|4,1.865,chrUn_5,8443344,G,A,0.200,0.800,0.438,0.562,0.579,0.421,|3,0.684,forward	G	A	allele A	-16.52	47	77	0.999542	-16.12	77	70	-16.12	54	77	140	GSONMT00082782001	protein phosphatase ptc7 homolog	P:metabolic process; F:catalytic activity; C:mitochondrion

## Sheet: SNPs destroying target_all
Predicted microRNA target site on 3' UTR SNP positions Note that SNP position in all these 3'UTR is 76th nucleotide; and in all predicted target this SNP position resides in potential microRNA recognition element seed site (MRESS)																			Target mRNA/gene ID	Gene name	Blast 2Go annotation of gene
MicroRNA ID	MicroRNA Name	MicroRNA Sequence	Chromosome	Chromosome position	NCBI-Sr.	Allele A (MRESS creating allele)	Allele B (MRESS destroying allele)	Target spy prediction statistics				Pita prediction statistics			Miranda prediction statistics
								Energy	Target Start	Target End	Score	Energy	Target Start	Target End	Energy	Target Start	Target End	Score
miRNA_1047	omy-mir-204-5p	TTCCCTTTGTCATCCTATGCCT	chr_1	1923829	2711201485	G	A	-21.7	37	79	0.995434	-21	79	72	-17.44	57	79	151	GSONMT00080054001	microtubule-associated proteins 1a 1b light chain 3b	P:autophagy; C:cytosol; F:molecular_function
miRNA_1484	omy-miR-XXXX-5p	GCGGTCATCGTCACCGGTCTACTA	chr_1	3640739	2711201262	G	A	-16.4	51	76	0.997051	-16.4	77	69	-17	53	77	149	GSONMT00023920001	small edrk-rich factor 2	F:molecular_function; C:cytosol; P:biological_process; C:cellular_component; C:nucleus
miRNA_1447	omy-mir-21-5p	GCCAACACCAGTCTGATAAGCTA	chr_1	3640795	2711201355	T	G	-17.5	46	80	0.998545	-15.6	80	73	-17.96	57	80	160	GSONMT00023920001	small edrk-rich factor 2	F:molecular_function; C:cytosol; P:biological_process; C:cellular_component; C:nucleus
miRNA_1060	omy-miR-XXXX-3p	TACCAAAGAGTTGACAAGACAG	chr_23	158225	2711194746	C	A	-15.6	61	82	0.999451	-15.6	83	76	-19.39	61	83	153	GSONMT00060203001	atlastin-2 isoform 1	F:GTP binding; F:GTPase activity; P:GTP catabolic process; C:integral component of membrane; P:protein homooligomerization; C:membrane; F:identical protein binding; F:hydrolase activity; F:nucleotide binding; P:endoplasmic reticulum organization; P:Golgi organization; F:protein binding; C:endoplasmic reticulum; P:ER to Golgi vesicle-mediated transport; C:endoplasmic reticulum membrane
miRNA_2770	omy-miR-XXXX-5p	TGTGCTGTTGGAGAGCAGATGC	chr_23	158615	2711194742	C	A	-18.5	51	76	0.998886	-18.5	77	70	-16.14	55	77	154	GSONMT00060203001	atlastin-2 isoform 1	F:GTP binding; F:GTPase activity; P:GTP catabolic process; C:integral component of membrane; P:protein homooligomerization; C:membrane; F:identical protein binding; F:hydrolase activity; F:nucleotide binding; P:endoplasmic reticulum organization; P:Golgi organization; F:protein binding; C:endoplasmic reticulum; P:ER to Golgi vesicle-mediated transport; C:endoplasmic reticulum membrane
miRNA_1105	omy-miR-XXXX-3p	GTAGTGCTCTATATAGGGAATA	chr_23	158615	2711194742	C	A	-15.6	59	78	0.996424	-15.6	79	72	-15.51	58	79	149	GSONMT00060203001	atlastin-2 isoform 1	F:GTP binding; F:GTPase activity; P:GTP catabolic process; C:integral component of membrane; P:protein homooligomerization; C:membrane; F:identical protein binding; F:hydrolase activity; F:nucleotide binding; P:endoplasmic reticulum organization; P:Golgi organization; F:protein binding; C:endoplasmic reticulum; P:ER to Golgi vesicle-mediated transport; C:endoplasmic reticulum membrane
miRNA_1060	omy-miR-XXXX-3p	TACCAAAGAGTTGACAAGACAG	chr_23	2007654	2711194737	T	C	-15.3	55	79	0.991187	-15.3	80	73	-18.46	55	80	154	GSONMT00026983001	tektin-3 isoform x2	P:microtubule cytoskeleton organization; C:integral component of membrane; C:microtubule; C:cytoplasm
miRNA_1298	omy-miR-XXXX-5p	TCCATGCTGACTGGCAGCTCTGGC	chr_4	433932	2711200454	A	T	-24.27	35	83	0.999057	-22.77	83	75	-22.9	55	83	150	GSONMT00019175001	low quality protein: ornithine decarboxylase antizyme 1-like	F:ornithine decarboxylase inhibitor activity; P:negative regulation of catalytic activity; F:enzyme inhibitor activity
miRNA_2373	omy-miR-XXXX-5p	GCCTGCATAGTTCTGTCCTACTA	chr_4	433932	2711200454	A	T	-16.55	40	78	0.999554	-15.95	79	71	-15.91	57	79	140	GSONMT00019175001	low quality protein: ornithine decarboxylase antizyme 1-like	F:ornithine decarboxylase inhibitor activity; P:negative regulation of catalytic activity; F:enzyme inhibitor activity
miRNA_1184	omy-miR-XXXX-3p	TTGGAGTTAGAGCTACAGGATGC	chr_5	787077	2711191913	C	T	-18.74	42	79	0.998513	-18.34	79	72	-18.24	54	79	150	GSONMT00067434001	arrestin domain-containing protein 2	F:molecular_function; P:biological_process; C:cellular_component
miRNA_1013	omy-mir-194-5p	TGTAACAGTATCTCCATATGGA	chr_6	3389622	2711204524	T	C	-16.6	56	78	0.994185	-16.6	79	72	-17.54	57	79	147	GSONMT00066389001	atp synthase subunit mitochondrial-like	P:ATP synthesis coupled proton transport; C:proton-transporting ATP synthase complex, catalytic core F(1); P:ion transport; P:transport; F:proton-transporting ATP synthase activity, rotational mechanism; P:ATP metabolic process; F:nucleotide binding; F:proton-transporting ATPase activity, rotational mechanism; F:ATP binding; P:ATP biosynthetic process; P:proton transport; C:proton-transporting tw…
miRNA_1192	omy-miR-XXXX-3p	TTGTTGACATCTGTGGAGCTGTC	chr_7	608537	2711265327	C	A	-18.2	58	81	0.995434	-17.8	81	74	-19.93	58	81	146	GSONMT00069910001	ATP-dependent 6-phosphofructokinase, muscle type-like	F:transferase activity; P:phosphorylation; F:nucleotide binding; C:cytoplasm; F:ATP binding; F:kinase activity; C:6-phosphofructokinase complex; P:glycolysis; P:fructose 6-phosphate metabolic process; F:6-phosphofructokinase activity
miRNA_1118	omy-miR-XXXX-3p	TACAGATCTATGGACTGCACAGC	chr_7	608545	2711265305	C	G	-21.11	90	124	0.994563	-18.4	80	72	-22.07	58	80	171	GSONMT00069910001	ATP-dependent 6-phosphofructokinase, muscle type-like	F:transferase activity; P:phosphorylation; F:nucleotide binding; C:cytoplasm; F:ATP binding; F:kinase activity; C:6-phosphofructokinase complex; P:glycolysis; P:fructose 6-phosphate metabolic process; F:6-phosphofructokinase activity
miRNA_1121	omy-miR-XXXX-3p	TCAGATATCGGTAAGTGGACTGG	chr_7	608547	2711265328	C	G	-17.5	61	78	0.995434	-17.5	79	71	-19.87	56	79	142	GSONMT00069910001	ATP-dependent 6-phosphofructokinase, muscle type-like	F:transferase activity; P:phosphorylation; F:nucleotide binding; C:cytoplasm; F:ATP binding; F:kinase activity; C:6-phosphofructokinase complex; P:glycolysis; P:fructose 6-phosphate metabolic process; F:6-phosphofructokinase activity
miRNA_3059	omy-mir-221-3p	AGCTACATTGTCTGCTGGGTTT	chr_7	608548	2711265241	T	A	-18.6	57	81	0.994185	-18.6	82	76	-16.2	60	82	147	GSONMT00069910001	ATP-dependent 6-phosphofructokinase, muscle type-like	F:transferase activity; P:phosphorylation; F:nucleotide binding; C:cytoplasm; F:ATP binding; F:kinase activity; C:6-phosphofructokinase complex; P:glycolysis; P:fructose 6-phosphate metabolic process; F:6-phosphofructokinase activity
miRNA_710	omy-mir-221-3p	AGCTACATCTGATTACTGGGTCA	chr_7	608548	2711265241	T	A	-19.26	12	81	0.999689	-17.9	82	76	-18.27	56	82	144	GSONMT00069910001	ATP-dependent 6-phosphofructokinase, muscle type-like	F:transferase activity; P:phosphorylation; F:nucleotide binding; C:cytoplasm; F:ATP binding; F:kinase activity; C:6-phosphofructokinase complex; P:glycolysis; P:fructose 6-phosphate metabolic process; F:6-phosphofructokinase activity
miRNA_2753	omy-miR-XXXX-5p	TTTCACATATGTTGATGTTGGG	chr_7	608548	2711265241	A	T	-20.7	55	77	0.991187	-20.7	78	71	-19.37	57	78	152	GSONMT00069910001	ATP-dependent 6-phosphofructokinase, muscle type-like	F:transferase activity; P:phosphorylation; F:nucleotide binding; C:cytoplasm; F:ATP binding; F:kinase activity; C:6-phosphofructokinase complex; P:glycolysis; P:fructose 6-phosphate metabolic process; F:6-phosphofructokinase activity
miRNA_2416	omy-miR-XXXX-3p	GTTCAGTTTGTCTCAGTTGTTGAA	chrUn	1009071633	2711258556	G	A	-17.1	53	75	0.996424	-17.1	76	70	-15.98	53	76	157	GSONMT00039917001	glycerol-3-phosphate dehydrogenase	F:NAD binding; F:coenzyme binding; F:protein homodimerization activity; P:glycerol-3-phosphate catabolic process; C:cytoplasm; P:glycerol-3-phosphate metabolic process; P:oxidation-reduction process; P:carbohydrate metabolic process; F:oxidoreductase activity, acting on the CH-OH group of donors, NAD or NADP as acceptor; F:oxidoreductase activity; F:glycerol-3-phosphate dehydrogenase [NAD+] activ…
miRNA_2298	omy-miR-XXXX-3p	CCTGAATGATGATTGGCTGACAGC	chrUn	1023472416	2711255553	C	T	-15.4	53	82	0.998273	-15.4	83	76	-17.77	58	83	153	GSONMT00034100001	troponin slow skeletal muscle-like	C:troponin complex; F:molecular_function; P:biological_process
miRNA_2298	omy-miR-XXXX-3p	CCTGAATGATGATTGGCTGACAGC	chrUn	1023472420	2711232971	C	T	-15.4	49	78	0.998273	-15.4	79	72	-17.77	54	79	153	GSONMT00034100001	troponin slow skeletal muscle-like	C:troponin complex; F:molecular_function; P:biological_process
miRNA_1167	omy-miR-XXXX-3p	TGATTGAGAACCATACCAGGC	chrUn	1054404511	2711224500	T	C	-16.25	37	77	0.998273	-16.25	78	71	-17.22	58	78	143	GSONMT00072640001	kelch-like protein 31-like	-
miRNA_2088	omy-mir-132-5p	GTAAGCAGTCTAGAGCCAAGGT	chrUn	1054405551	2711213850	G	A	-16.1	57	78	0.991313	-16	77	70	-18.17	56	77	148	GSONMT00072640001	kelch-like protein 31-like	-
miRNA_2088	omy-mir-132-5p	GTAAGCAGTCTAGAGCCAAGGT	chrUn	1054405551	2711213850	A	G	-17	57	77	0.997051	-16.3	77	70	-19.09	56	77	164	GSONMT00072640001	kelch-like protein 31-like	-
miRNA_2504	omy-miR-XXXX-5p	TCTAGCAGCTCTGGACAGACGG	chrUn	1058299840	2711261064	C	T	-19.51	33	79	0.993724	-19.51	80	73	-21.3	57	80	159	GSONMT00002736001	5 -amp-activated protein kinase subunit beta-2-like	F:molecular_function; P:biological_process; C:cellular_component; F:AMP-activated protein kinase activity; C:AMP-activated protein kinase complex; F:identical protein binding; F:kinase activity; P:phosphorylation
miRNA_2984	omy-miR-XXXX-3p	GAACAGTTGAAACTGGAGCAGC	chrUn	1058299840	2711261064	T	C	-17.51	49	77	0.993112	-16.81	78	71	-15.21	59	78	147	GSONMT00002736001	5 -amp-activated protein kinase subunit beta-2-like	F:molecular_function; P:biological_process; C:cellular_component; F:AMP-activated protein kinase activity; C:AMP-activated protein kinase complex; F:identical protein binding; F:kinase activity; P:phosphorylation
miRNA_1094	omy-MIR439-3p	ATGAACATGTACCTGTGGAACGGT	chrUn	106368257	2711230233	C	T	-19.3	58	83	0.995434	-19.3	84	76	-16.31	61	84	144	GSONMT00006716001	voltage-dependent anion-selective channel protein 2	C:mitochondrial outer membrane; P:anion transport; F:voltage-gated anion channel activity; P:transmembrane transport; P:regulation of anion transport; P:fin regeneration
miRNA_1781	omy-mir-139-5p	TCTACAGTGCATGTGTCTCCAGT	chrUn	108147872	2711247473	A	T	-20.74	36	83	0.999057	-19.24	83	75	-15.52	62	83	155	GSONMT00040877001	novel protein vertebrate nebulin	F:actin binding; P:muscle fiber development; P:muscle organ development; C:actin cytoskeleton; P:muscle filament sliding; C:Z disc; F:protein binding; F:structural constituent of muscle; P:regulation of actin filament length; C:cytosol; P:somatic muscle development; C:protein complex; P:sarcomere organization; C:contractile fiber; C:myofibril; C:striated muscle thin filament
miRNA_307	omy-mir-202-5p	AAAGAGGTATATGCATAGGAA	chrUn	108147872	2711247473	T	A	-15.36	35	80	0.995841	-17.36	80	72	-15.3	58	80	143	GSONMT00040877001	novel protein vertebrate nebulin	F:actin binding; P:muscle fiber development; P:muscle organ development; C:actin cytoskeleton; P:muscle filament sliding; C:Z disc; F:protein binding; F:structural constituent of muscle; P:regulation of actin filament length; C:cytosol; P:somatic muscle development; C:protein complex; P:sarcomere organization; C:contractile fiber; C:myofibril; C:striated muscle thin filament
miRNA_1781	omy-mir-139-5p	TCTACAGTGCATGTGTCTCCAGT	chrUn	108147873	2711237958	C	A	-20.74	35	82	0.999057	-19.24	82	74	-15.52	61	82	155	GSONMT00040877001	novel protein vertebrate nebulin	F:actin binding; P:muscle fiber development; P:muscle organ development; C:actin cytoskeleton; P:muscle filament sliding; C:Z disc; F:protein binding; F:structural constituent of muscle; P:regulation of actin filament length; C:cytosol; P:somatic muscle development; C:protein complex; P:sarcomere organization; C:contractile fiber; C:myofibril; C:striated muscle thin filament
miRNA_1781	omy-mir-139-5p	TCTACAGTGCATGTGTCTCCAGT	chrUn	108147875	2711228680	G	A	-20.74	33	80	0.999057	-19.24	80	72	-15.52	59	80	155	GSONMT00040877001	novel protein vertebrate nebulin	F:actin binding; P:muscle fiber development; P:muscle organ development; C:actin cytoskeleton; P:muscle filament sliding; C:Z disc; F:protein binding; F:structural constituent of muscle; P:regulation of actin filament length; C:cytosol; P:somatic muscle development; C:protein complex; P:sarcomere organization; C:contractile fiber; C:myofibril; C:striated muscle thin filament
miRNA_1609	omy-miR-XXXX-5p	TTCACGTTTGGCTGAGAAATCGCC	chrUn	1086859660	2711213366	G	A	-17.4	119	146	0.99972	-17.9	80	72	-19.83	56	80	161	GSONMT00025051001	cyclin-i	-
miRNA_132	omy-mir-181-5p	AACATTCAACGCTGTCGGTGAGT	chrUn	1103897177	2711251522	T	C	-17.8	53	78	0.998273	-17.8	79	72	-18.08	55	79	148	GSONMT00023015001	protein fam13a-like	F:molecular_function; P:signal transduction; C:intracellular
miRNA_557	omy-miR-XXXX-3p	GCTACAGCCGGCTCGTCAGGCT	chrUn	114515049	2711256208	G	A	-21.11	19	83	0.999904	-16.35	83	76	-15.31	62	83	143	GSONMT00005011001	ferritin-H subunit	F:metal ion binding; P:cellular iron ion homeostasis; F:ferric iron binding; P:iron ion transport; P:oxidation-reduction process; F:oxidoreductase activity; F:ferroxidase activity
miRNA_942	omy-miR-XXXX-3p	CTACAGCAGAGTCTCACAACTCAA	chrUn	114515049	2711256208	G	A	-17.35	35	82	0.999176	-15.05	82	75	-15.5	58	82	142	GSONMT00005011001	ferritin-H subunit	F:metal ion binding; P:cellular iron ion homeostasis; F:ferric iron binding; P:iron ion transport; P:oxidation-reduction process; F:oxidoreductase activity; F:ferroxidase activity
miRNA_132	omy-mir-181-5p	AACATTCAACGCTGTCGGTGAGT	chrUn	115321941	2711263991	G	T	-16.7	50	82	0.995434	-15.5	82	75	-17.12	58	82	146	GSONMT00053040001	phosducin-like protein 3	C:cytoplasm; P:apoptotic process
miRNA_1185	omy-miR-XXXX-3p	CCGTTCTGGCTCCTTGGCATCAGA	chrUn	136406369	2711257068	G	A	-22.7	51	76	0.998886	-22.7	77	70	-22.1	54	77	166	GSONMT00058315001	cytochrome b-c1 complex subunit mitochondrial-like	F:metal ion binding; P:metabolic process; F:catalytic activity
miRNA_2646	omy-mir-23-3p	ATCACATTGCCAGGGATTACC	chrUn	136731075	2711229280	T	G	-18.8	53	79	0.998165	-17.8	79	72	-17.27	59	79	156	GSONMT00057475001	low quality protein: migration and invasion enhancer 1-like	F:selenium binding; P:cell redox homeostasis; P:negative regulation of apoptotic process; C:intrinsic component of the cytoplasmic side of the plasma membrane; C:membrane; P:apoptotic process; C:cytoplasm; P:positive regulation of filopodium assembly; P:positive regulation of cell migration; F:protein binding; C:cytosol; C:plasma membrane
miRNA_1306	omy-mir-23a-5p	ATCACATTGCCAGGGATTTCCA	chrUn	136731075	2711229280	T	G	-18.8	53	79	0.996201	-18.4	79	72	-19.96	58	79	159	GSONMT00057475001	low quality protein: migration and invasion enhancer 1-like	F:selenium binding; P:cell redox homeostasis; P:negative regulation of apoptotic process; C:intrinsic component of the cytoplasmic side of the plasma membrane; C:membrane; P:apoptotic process; C:cytoplasm; P:positive regulation of filopodium assembly; P:positive regulation of cell migration; F:protein binding; C:cytosol; C:plasma membrane
miRNA_2680	omy-miR-XXXX-3p	GCTGATCCCTCCTGACGACCTG	chrUn	136731075	2711229280	G	T	-18.55	29	82	0.999744	-17.09	83	75	-17.84	60	83	147	GSONMT00057475001	low quality protein: migration and invasion enhancer 1-like	F:selenium binding; P:cell redox homeostasis; P:negative regulation of apoptotic process; C:intrinsic component of the cytoplasmic side of the plasma membrane; C:membrane; P:apoptotic process; C:cytoplasm; P:positive regulation of filopodium assembly; P:positive regulation of cell migration; F:protein binding; C:cytosol; C:plasma membrane
miRNA_710	omy-mir-221-3p	AGCTACATCTGATTACTGGGTCA	chrUn	14751506	2711237511	A	T	-20.14	34	78	0.997371	-20.14	79	71	-15.53	55	79	154	GSONMT00044781001	b-cell receptor-associated protein 29-like	C:integral component of membrane; C:endoplasmic reticulum; P:intracellular protein transport
miRNA_3058	omy-mir-222-3p	AGCTACATCTGGCTACTGGGTCT	chrUn	14751506	2711237511	A	T	-23	34	78	0.998731	-23	79	71	-16.63	57	79	150	GSONMT00044781001	b-cell receptor-associated protein 29-like	C:integral component of membrane; C:endoplasmic reticulum; P:intracellular protein transport
miRNA_2721	omy-miR-XXXX-5p	TTCTTTGTCATGTGCGACGTGAAG	chrUn	14751833	2711241394	A	G	-16.2	48	79	0.999542	-16.2	80	72	-17.8	55	80	155	GSONMT00044781001	b-cell receptor-associated protein 29-like	C:integral component of membrane; C:endoplasmic reticulum; P:intracellular protein transport
miRNA_1003	omy-miR-XXXX-3p	TTGGAAAGTCATAACTGCAGAGGC	chrUn	153856736	2711236748	C	T	-22.49	34	79	0.998949	-21.79	79	71	-24.62	55	79	167	GSONMT00009297001	myosin regulatory light chain smooth muscle isoform	F:calcium ion binding
miRNA_1244	omy-miR-XXXX-5p	TTTTTGAAATCTGACATGGTGGC	chrUn	153856736	2711236748	C	T	-16.5	58	81	0.992608	-15.8	81	73	-18.02	58	81	148	GSONMT00009297001	myosin regulatory light chain smooth muscle isoform	F:calcium ion binding
miRNA_1616	omy-miR-XXXX-5p	CGTCTCTGATTGGGAACCATAT	chrUn	153856824	2711224239	C	T	-19.4	57	76	0.998273	-19.4	77	70	-18.49	53	77	155	GSONMT00009297001	myosin regulatory light chain smooth muscle isoform	F:calcium ion binding
miRNA_484	omy-miR-XXXX-5p	TCTTCAGCCTAGTGAACTCTGG	chrUn	164967785	2711235646	G	A	-21.71	36	80	0.999851	-20.21	80	73	-19.4	59	80	141	GSONMT00016227001	calsequestrin-1-like	F:calcium ion binding; C:cellular_component
miRNA_484	omy-miR-XXXX-5p	TCTTCAGCCTAGTGAACTCTGG	chrUn	164967789	2711244497	A	T	-21.71	32	76	0.999851	-20.21	76	69	-19.4	55	76	141	GSONMT00016227001	calsequestrin-1-like	F:calcium ion binding; C:cellular_component
miRNA_1173	omy-miR-XXXX-3p	TCTTGTAGAATACTGGTTGAGGGG	chrUn	164967909	2711213166	A	T	-20.91	19	78	0.998538	-17.6	79	71	-19.59	56	79	154	GSONMT00016227001	calsequestrin-1-like	F:calcium ion binding; C:cellular_component
miRNA_528	omy-miR-XXXX-3p	TCTTGTAGAATACTGGTTGAGGG	chrUn	164967909	2711213166	A	T	-17.81	20	78	0.998538	-17	79	71	-19.49	57	79	149	GSONMT00016227001	calsequestrin-1-like	F:calcium ion binding; C:cellular_component
miRNA_2218	omy-miR-XXXX-3p	TCAGGACAGACGGGAGACTCTAGC	chrUn	193385461	2711239550	C	T	-21.6	98	117	0.999178	-17.8	79	72	-18.52	55	79	151	GSONMT00023528001	troponin fast skeletal muscle isoforms-like isoform x2	C:troponin complex; P:sarcomere organization; P:regulation of muscle contraction; P:myofibril assembly; P:regulation of striated muscle contraction
miRNA_422	omy-miR-XXXX-3p	TCAGGACAGACGGGAGACTCTGGC	chrUn	193385461	2711239550	C	T	-21.2	98	117	0.999178	-18	79	72	-20.45	57	79	154	GSONMT00023528001	troponin fast skeletal muscle isoforms-like isoform x2	C:troponin complex; P:sarcomere organization; P:regulation of muscle contraction; P:myofibril assembly; P:regulation of striated muscle contraction
miRNA_1026	omy-miR-XXXX-5p	TCAGGACAGACGGGAGACTCTG	chrUn	193385461	2711239550	C	T	-18.71	71	117	0.996325	-17.8	79	72	-19.53	57	79	151	GSONMT00023528001	troponin fast skeletal muscle isoforms-like isoform x2	C:troponin complex; P:sarcomere organization; P:regulation of muscle contraction; P:myofibril assembly; P:regulation of striated muscle contraction
miRNA_1413	omy-miR-XXXX-5p	TCAGGACAGACGGGAGACTCTGG	chrUn	193385461	2711239550	C	T	-18.71	71	117	0.996325	-17.8	79	72	-20.21	56	79	151	GSONMT00023528001	troponin fast skeletal muscle isoforms-like isoform x2	C:troponin complex; P:sarcomere organization; P:regulation of muscle contraction; P:myofibril assembly; P:regulation of striated muscle contraction
miRNA_1028	omy-miR-XXXX-3p	TGGATAGACCGGACCGTGCAGGCG	chrUn	194317217	2711247534	T	C	-16	59	81	0.991633	-19.2	79	72	-20.39	57	79	143	GSONMT00031599001	14-3-3 protein beta alpha-2	F:protein domain specific binding; F:monooxygenase activity; C:cytoplasm; P:phagocytosis, engulfment; C:protein complex; C:nucleus; P:cytoplasmic sequestering of protein; P:negative regulation of protein dephosphorylation; P:protein targeting; C:perinuclear region of cytoplasm; F:enzyme binding; C:transcriptional repressor complex; F:protein complex binding; C:extracellular vesicular exosome; P:p…
miRNA_113	omy-miR-XXXX-5p	TAAGTATGATTCTCAATCAGAG	chrUn	209113512	2711225442	C	A	-15.5	54	78	0.995639	-15.5	79	72	-16.89	55	79	163	GSONMT00056923001	atp synthase lipid-binding mitochondrial precursor	P:ATP synthesis coupled proton transport; C:proton-transporting ATP synthase complex, coupling factor F(o); C:integral component of membrane; C:membrane; P:ion transport; P:transport; F:hydrogen ion transmembrane transporter activity; F:lipid binding; P:proton transport; P:ATP hydrolysis coupled proton transport; C:proton-transporting two-sector ATPase complex, proton-transporting domain; F:hydro…
miRNA_2061	omy-miR-XXXX-5p	CAGAGACAGGTAGACCTTGATC	chrUn	212885248	2711264034	C	T	-18.26	56	78	0.99837	-15.56	78	70	-22.06	56	78	151	GSONMT00019296001	collagen alpha-1 chain-like	P:skeletal muscle tissue development; P:protein heterotrimerization; P:extracellular matrix organization; P:cellular response to amino acid stimulus; C:collagen type VI; P:axon guidance; C:sarcolemma; C:lysosomal membrane; P:extracellular matrix disassembly; C:extracellular matrix; C:protein complex; C:extracellular region; C:endoplasmic reticulum lumen; F:platelet-derived growth factor binding; …
miRNA_1679	omy-miR-XXXX-5p	TGTTCCATTTATTCCATTCCAGC	chrUn	212885365	2711232638	T	G	-20.3	74	104	0.996424	-17.8	82	76	-18.45	59	82	140	GSONMT00019296001	collagen alpha-1 chain-like	P:skeletal muscle tissue development; P:protein heterotrimerization; P:extracellular matrix organization; P:cellular response to amino acid stimulus; C:collagen type VI; P:axon guidance; C:sarcolemma; C:lysosomal membrane; P:extracellular matrix disassembly; C:extracellular matrix; C:protein complex; C:extracellular region; C:endoplasmic reticulum lumen; F:platelet-derived growth factor binding; …
miRNA_1213	omy-miR-XXXX-3p	TGCAGACTGGCAGCTCTGGCGGCT	chrUn	212885377	2711260667	C	A	-25.99	29	76	0.997051	-25.99	77	69	-21.54	52	77	149	GSONMT00019296001	collagen alpha-1 chain-like	P:skeletal muscle tissue development; P:protein heterotrimerization; P:extracellular matrix organization; P:cellular response to amino acid stimulus; C:collagen type VI; P:axon guidance; C:sarcolemma; C:lysosomal membrane; P:extracellular matrix disassembly; C:extracellular matrix; C:protein complex; C:extracellular region; C:endoplasmic reticulum lumen; F:platelet-derived growth factor binding; …
miRNA_2647	omy-mir-27-3p	TTCACAGTGGCTAAGTTCTGC	chrUn	212885396	2711221663	T	G	-18.27	36	79	0.999851	-17.57	79	72	-18.35	59	79	155	GSONMT00019296001	collagen alpha-1 chain-like	P:skeletal muscle tissue development; P:protein heterotrimerization; P:extracellular matrix organization; P:cellular response to amino acid stimulus; C:collagen type VI; P:axon guidance; C:sarcolemma; C:lysosomal membrane; P:extracellular matrix disassembly; C:extracellular matrix; C:protein complex; C:extracellular region; C:endoplasmic reticulum lumen; F:platelet-derived growth factor binding; …
miRNA_2833	omy-miR-XXXX-5p	ATCAGTCAGACGGAAGACTCGACA	chrUn	212885441	2711256633	A	G	-20.3	35	76	0.998829	-20.3	77	69	-20.59	54	77	157	GSONMT00019296001	collagen alpha-1 chain-like	P:skeletal muscle tissue development; P:protein heterotrimerization; P:extracellular matrix organization; P:cellular response to amino acid stimulus; C:collagen type VI; P:axon guidance; C:sarcolemma; C:lysosomal membrane; P:extracellular matrix disassembly; C:extracellular matrix; C:protein complex; C:extracellular region; C:endoplasmic reticulum lumen; F:platelet-derived growth factor binding; …
miRNA_382	omy-miR-XXXX-3p	TAGAAATGCTCTGGATTTGCAGGC	chrUn	215959220	2711244331	C	A	-16.3	58	83	0.995434	-15.1	83	76	-17.03	59	83	145	GSONMT00026647001	f-actin-capping protein subunit alpha-1	C:F-actin capping protein complex; F:actin binding; C:WASH complex; P:actin cytoskeleton organization; C:Z disc; C:actin cytoskeleton; P:blood coagulation; C:extracellular region; P:protein complex assembly; F:protein binding; P:innate immune response; P:actin filament capping; C:cytosol; P:cellular component movement; C:cytoskeleton; C:membrane; P:barbed-end actin filament capping; F:actin filam…
miRNA_1536	omy-miR-XXXX-5p	TGGGCCAGACTACACTCAATCATA	chrUn	231837483	2711225165	T	C	-17.35	31	82	0.999241	-16.7	82	76	-18.73	57	82	141	GSONMT00040684001	nad-dependent malic mitochondrial	F:metal ion binding; F:malic enzyme activity; P:oxidation-reduction process; F:oxidoreductase activity; P:malate metabolic process; F:NAD binding; F:malate dehydrogenase (decarboxylating) (NAD+) activity; F:oxidoreductase activity, acting on the CH-OH group of donors, NAD or NADP as acceptor; C:mitochondrion; C:intracellular membrane-bounded organelle
miRNA_2986	omy-miR-XXXX-5p	TCTGACATTATCATGTAGGAGCGC	chrUn	231837483	2711225165	C	T	-17	55	78	0.998273	-17	79	72	-19.88	55	79	156	GSONMT00040684001	nad-dependent malic mitochondrial	F:metal ion binding; F:malic enzyme activity; P:oxidation-reduction process; F:oxidoreductase activity; P:malate metabolic process; F:NAD binding; F:malate dehydrogenase (decarboxylating) (NAD+) activity; F:oxidoreductase activity, acting on the CH-OH group of donors, NAD or NADP as acceptor; C:mitochondrion; C:intracellular membrane-bounded organelle
miRNA_82	omy-miR-XXXX-3p	CTCATATGGATCTGACTTCTGATA	chrUn	236913687	2711257906	T	C	-17.8	56	80	0.991187	-17.8	81	74	-20.59	54	81	158	GSONMT00002551001	deoxyhypusine synthase	P:peptidyl-lysine modification to hypusine; F:molecular_function; C:cellular_component; F:transferase activity; F:hydrolase activity; F:deoxyhypusine synthase activity; P:deoxyhypusine biosynthetic process from spermidine; P:protein homotetramerization
miRNA_1292	omy-miR-XXXX-5p	TCATCATGTCAGGTAGTCCTGAGG	chrUn	236913687	2711257906	T	C	-16.23	54	96	0.999542	-15.9	83	75	-18.6	73	96	150	GSONMT00002551001	deoxyhypusine synthase	P:peptidyl-lysine modification to hypusine; F:molecular_function; C:cellular_component; F:transferase activity; F:hydrolase activity; F:deoxyhypusine synthase activity; P:deoxyhypusine biosynthetic process from spermidine; P:protein homotetramerization
miRNA_2482	omy-miR-XXXX-3p	TTATGACGATGTTGGATGCTGCAG	chrUn	236913687	2711257906	T	C	-15.82	55	93	0.999308	-15.8	78	72	-17.94	54	78	145	GSONMT00002551001	deoxyhypusine synthase	P:peptidyl-lysine modification to hypusine; F:molecular_function; C:cellular_component; F:transferase activity; F:hydrolase activity; F:deoxyhypusine synthase activity; P:deoxyhypusine biosynthetic process from spermidine; P:protein homotetramerization
miRNA_1781	omy-mir-139-5p	TCTACAGTGCATGTGTCTCCAGT	chrUn	242736540	2711218855	T	C	-16.64	51	80	0.998538	-16.64	81	74	-18.29	59	81	152	GSONMT00027418001	protein tob1-like	P:negative regulation of cell proliferation; P:negative regulation of translation; P:negative regulation of nuclear-transcribed mRNA poly(A) tail shortening; F:receptor tyrosine kinase binding; F:SMAD binding; C:cytoplasm; F:transcription corepressor activity; P:negative regulation of osteoblast differentiation; P:negative regulation of BMP signaling pathway; P:SMAD protein import into nucleus; P…
miRNA_1781	omy-mir-139-5p	TCTACAGTGCATGTGTCTCCAGT	chrUn	242736541	2711209976	G	T	-16.64	50	79	0.998538	-16.64	80	73	-18.29	58	80	152	GSONMT00027418001	protein tob1-like	P:negative regulation of cell proliferation; P:negative regulation of translation; P:negative regulation of nuclear-transcribed mRNA poly(A) tail shortening; F:receptor tyrosine kinase binding; F:SMAD binding; C:cytoplasm; F:transcription corepressor activity; P:negative regulation of osteoblast differentiation; P:negative regulation of BMP signaling pathway; P:SMAD protein import into nucleus; P…
miRNA_1861	omy-miR-XXXX-3p	TGGTCAGGACCTGGCAGACGG	chrUn	270128481	2711236583	C	A	-17.1	57	78	0.99731	-16.4	78	71	-20.02	57	78	144	GSONMT00018656001	nucleolin-like isoform x2	F:nucleic acid binding; F:nucleotide binding
miRNA_225	omy-miR-XXXX-3p	CCAGACTAAGCATACTCTTGGA	chrUn	308321189	2711254153	G	T	-22.2	52	76	0.995263	-19.2	76	68	-24.36	53	76	154	GSONMT00045337001	phosphorylase b kinase regulatory subunit skeletal muscle isoform-like	F:hydrolase activity, hydrolyzing O-glycosyl compounds; P:glycogen metabolic process; P:polysaccharide metabolic process; F:catalytic activity; F:calmodulin binding
miRNA_1252	omy-miR-XXXX-3p	GCCAGACTACACTCAATCATATGA	chrUn	308321189	2711254153	G	T	-16.7	43	76	0.999051	-16.7	77	69	-15.92	55	77	152	GSONMT00045337001	phosphorylase b kinase regulatory subunit skeletal muscle isoform-like	F:hydrolase activity, hydrolyzing O-glycosyl compounds; P:glycogen metabolic process; P:polysaccharide metabolic process; F:catalytic activity; F:calmodulin binding
miRNA_1780	omy-miR-XXXX-3p	GCCAGACTACACTCAATCATA	chrUn	308321189	2711254153	G	T	-15.26	56	76	0.999603	-15.26	77	69	-15.2	57	77	145	GSONMT00045337001	phosphorylase b kinase regulatory subunit skeletal muscle isoform-like	F:hydrolase activity, hydrolyzing O-glycosyl compounds; P:glycogen metabolic process; P:polysaccharide metabolic process; F:catalytic activity; F:calmodulin binding
miRNA_688	omy-miR-XXXX-5p	GCACAGTGGCTTCATTGGACATTG	chrUn	308321328	2711263432	A	G	-17	55	81	0.995434	-17	82	75	-19.77	55	82	152	GSONMT00045337001	phosphorylase b kinase regulatory subunit skeletal muscle isoform-like	F:hydrolase activity, hydrolyzing O-glycosyl compounds; P:glycogen metabolic process; P:polysaccharide metabolic process; F:catalytic activity; F:calmodulin binding
miRNA_2502	omy-mir-489-3p	TGACATCATATGTACGGCTGCT	chrUn	308447201	2711255707	T	C	-18.65	32	77	0.999051	-18.65	78	71	-18.99	57	78	140	GSONMT00059294001	mitochondrial dynamic protein mid51-like	F:molecular_function; P:biological_process; C:cellular_component; C:peroxisome; C:integral component of membrane; F:identical protein binding; C:mitochondrion; C:mitochondrial outer membrane; P:positive regulation of mitochondrial fission; P:mitochondrial fusion; P:mitochondrial fission; F:protein binding; P:positive regulation of protein targeting to membrane; C:membrane
miRNA_1009	omy-miR-XXXX-5p	CCAGAGCTGCCAGTCAGCATGGA	chrUn	313286411	2711241732	C	T	-20.64	53	78	0.991282	-20.64	79	73	-18.26	58	79	141	GSONMT00056411001	dnaj homolog subfamily c member 7-like	C:cytoplasm; P:chaperone cofactor-dependent protein refolding; F:heat shock protein binding; C:nucleus
miRNA_1529	omy-miR-XXXX-3p	GAGCAACCTTAGTTGATCATGTCA	chrUn	318020746	2711233777	T	C	-22	53	76	0.996424	-22	77	70	-22.94	53	77	165	GSONMT00000751001	myosin light chain 3	F:calcium ion binding
miRNA_104	omy-miR-XXXX-5p	GCACACCTGATTCTACTTGTCA	chrUn	320588625	2711255675	G	C	-19.89	36	81	0.99837	-19.89	82	74	-21.29	60	82	167	GSONMT00059660001	transforming growth factor-beta-induced protein ig-h3-like	P:response to chemical; P:muscle fiber development; P:cellular response to xenobiotic stimulus; C:extracellular vesicular exosome; P:angiogenesis; P:extracellular matrix organization; P:cell adhesion; C:extracellular space; C:proteinaceous extracellular matrix; F:extracellular matrix binding
miRNA_2109	omy-miR-XXXX-5p	ATTAGATCGATTGGGCTGTCACCG	chrUn	324270021	2711240052	T	A	-16.7	41	78	0.997051	-16.7	79	71	-15.64	55	79	140	GSONMT00048949001	eh domain-binding protein 1-like protein 1-like isoform x2	F:molecular_function; P:biological_process; C:cellular_component
miRNA_17	omy-miR-XXXX-5p	TGGAGAGCATTTGTGAACAGCAG	chrUn	332352898	2711252758	T	G	-17.33	34	80	0.99985	-17.33	81	74	-17.28	59	81	156	GSONMT00063815001	type i cytoskeletal 13-like	C:intermediate filament; F:structural molecule activity; P:biological_process
miRNA_1082	omy-miR-XXXX-5p	TGGAGAGCATTTGTGAACAGCAGT	chrUn	332352898	2711252758	T	G	-18.63	32	80	0.999827	-18.63	81	74	-18.04	58	81	158	GSONMT00063815001	type i cytoskeletal 13-like	C:intermediate filament; F:structural molecule activity; P:biological_process
miRNA_759	omy-mir-29-5p	TCTAAACACCAGAGGAAATCAGT	chrUn	332352932	2711210452	G	C	-19.06	43	77	0.997677	-18.66	77	69	-18.78	55	77	141	GSONMT00063815001	type i cytoskeletal 13-like	C:intermediate filament; F:structural molecule activity; P:biological_process
miRNA_1829	omy-miR-XXXX-3p	TGATTTGAAGTTGTCAACTGGAG	chrUn	357715727	2711256010	C	A	-16.2	62	81	0.998847	-16.2	82	74	-16.05	56	82	159	GSONMT00012271001	myocyte-specific enhancer factor 2c-like isoform x2	P:regulation of transcription, DNA-templated; P:transcription, DNA-templated; F:protein dimerization activity; C:nucleus; F:DNA binding; P:cardiac muscle cell development; P:embryonic heart tube morphogenesis; P:heart formation; P:heart development; P:cardiac muscle cell differentiation
miRNA_585	omy-miR-XXXX-3p	AGCCTTCAGGGAGCTGCTCATCCA	chrUn	357715967	2711264756	C	T	-24	57	76	0.997051	-24	77	70	-23.85	52	77	167	GSONMT00012271001	myocyte-specific enhancer factor 2c-like isoform x2	P:regulation of transcription, DNA-templated; P:transcription, DNA-templated; F:protein dimerization activity; C:nucleus; F:DNA binding; P:cardiac muscle cell development; P:embryonic heart tube morphogenesis; P:heart formation; P:heart development; P:cardiac muscle cell differentiation
miRNA_104	omy-miR-XXXX-5p	GCACACCTGATTCTACTTGTCA	chrUn	357715967	2711264756	T	C	-17.81	35	80	0.999582	-15.91	80	73	-16.03	59	80	140	GSONMT00012271001	myocyte-specific enhancer factor 2c-like isoform x2	P:regulation of transcription, DNA-templated; P:transcription, DNA-templated; F:protein dimerization activity; C:nucleus; F:DNA binding; P:cardiac muscle cell development; P:embryonic heart tube morphogenesis; P:heart formation; P:heart development; P:cardiac muscle cell differentiation
miRNA_2338	omy-miR-XXXX-3p	TCTTAGTAGAACCTTTCAACTGGC	chrUn	379403448	2711234974	A	G	-15.84	55	81	0.999051	-15.84	82	74	-20.6	55	82	140	GSONMT00041882001	nexilin-like isoform x2	P:regulation of cell migration; C:Z disc; F:actin filament binding; P:cardiac muscle fiber development
miRNA_1175	omy-miR-XXXX-3p	TAACGTAGTCTCTAATTTGTAGG	chrUn	387773208	2711250837	C	A	-18.6	55	80	0.992407	-17.7	80	73	-17.65	60	80	141	GSONMT00069417001	fun14 domain-containing protein 1	F:molecular_function; P:biological_process; P:mitochondrion degradation; P:response to hypoxia; C:integral component of mitochondrial outer membrane
miRNA_2502	omy-mir-489-3p	TGACATCATATGTACGGCTGCT	chrUn	402769731	2711263512	G	T	-21.1	51	82	0.995434	-20.6	82	75	-20.3	62	82	158	GSONMT00043181001	dehydrogenase reductase sdr family member 7c-a-like	P:oxidation-reduction process; F:oxidoreductase activity; P:metabolic process; C:extracellular region
miRNA_2705	omy-miR-XXXX-5p	TGACATGATCAACTAAGGTTGCTC	chrUn	402769731	2711263512	T	G	-18.3	51	86	0.999051	-16.5	82	75	-15.08	67	87	157	GSONMT00043181001	dehydrogenase reductase sdr family member 7c-a-like	P:oxidation-reduction process; F:oxidoreductase activity; P:metabolic process; C:extracellular region
miRNA_1210	omy-miR-XXXX-5p	GGCCCCTGGGATGATCTTGATTTA	chrUn	404715000	2711218655	G	T	-18.5	51	77	0.99399	-18.5	78	71	-18.48	55	78	144	GSONMT00009227001	phosphoglucose isomerase-2	F:glucose-6-phosphate isomerase activity; P:glycolysis; F:isomerase activity; P:gluconeogenesis
miRNA_870	omy-mir-10b-5p	TACCCTGTAGAACCGAATTTGT	chrUn	404715000	2711218655	T	G	-16.51	51	76	0.991187	-16.51	77	70	-16.27	57	77	151	GSONMT00009227001	phosphoglucose isomerase-2	F:glucose-6-phosphate isomerase activity; P:glycolysis; F:isomerase activity; P:gluconeogenesis
miRNA_1086	omy-miR-XXXX-3p	TCTGGCTGCTCCATGCTGACTGGC	chrUn	406952855	2711225704	C	T	-23.51	39	83	0.992489	-22.01	83	76	-18.57	60	83	155	GSONMT00059916001	glycine mitochondrial-like	F:hydrolase activity, acting on carbon-nitrogen (but not peptide) bonds, in linear amidines; C:cytoplasm; F:transferase activity; C:mitochondrion; P:creatine biosynthetic process; C:membrane; C:mitochondrial inner membrane; F:glycine amidinotransferase activity; C:mitochondrial intermembrane space
miRNA_2026	omy-miR-XXXX-3p	GTTTCTACACTGTCCCATACGAGA	chrUn	413836304	2711261612	G	A	-17.71	56	80	0.998708	-16.41	80	72	-19.23	57	80	156	GSONMT00020623001	mhc class i alpha chain	P:antigen processing and presentation of peptide antigen via MHC class I; F:peptide antigen binding; P:positive regulation of T cell mediated cytotoxicity; C:membrane; C:MHC class I protein complex; P:antigen processing and presentation; P:immune response
miRNA_188	omy-miR-XXXX-3p	TTCTGAAGCTCTGCTTGATGAGGC	chrUn	430249108	2711239438	C	T	-17.3	46	79	0.995434	-17.3	80	72	-18.03	58	80	156	GSONMT00035503001	carnitine o-acetyltransferase isoform x1	F:transferase activity; F:transferase activity, transferring acyl groups; C:peroxisome; C:mitochondrion; P:carnitine metabolic process, CoA-linked; F:receptor binding; F:carnitine O-acetyltransferase activity
miRNA_212	omy-miR-XXXX-5p	CCCTTTCGATGGCAGAGAACAACA	chrUn	462168258	2711211419	G	A	-15.2	58	81	0.995732	-15.2	82	75	-16.47	58	82	141	GSONMT00039009001	60s acidic ribosomal protein p2	P:translational elongation; F:structural constituent of ribosome; C:ribonucleoprotein complex; C:ribosome; C:intracellular; P:translation
miRNA_1661	omy-miR-XXXX-3p	TAATGGATTGTGCTGTGACAAGCA	chrUn	48724212	2711256029	T	C	-18.1	60	82	0.991397	-17.5	82	75	-20.3	59	82	141	GSONMT00006895001	beta-sarcoglycan	C:sarcolemma; P:muscle organ development; C:sarcoglycan complex; C:dystrophin-associated glycoprotein complex; C:integral component of membrane; P:cardiocyte differentiation; C:cytoplasm; C:integral component of plasma membrane; C:cytoskeleton; C:membrane; C:plasma membrane
miRNA_2504	omy-miR-XXXX-5p	TCTAGCAGCTCTGGACAGACGG	chrUn	48724372	2711245122	A	T	-18.7	56	78	0.99731	-17.2	78	71	-18.25	57	78	151	GSONMT00006895001	beta-sarcoglycan	C:sarcolemma; P:muscle organ development; C:sarcoglycan complex; C:dystrophin-associated glycoprotein complex; C:integral component of membrane; P:cardiocyte differentiation; C:cytoplasm; C:integral component of plasma membrane; C:cytoskeleton; C:membrane; C:plasma membrane
miRNA_3250	omy-miR-XXXX-3p	TTGAGGACAGAATCTGGGAGGTGC	chrUn	48724516	2711237842	A	G	-21.06	52	77	0.995434	-20.86	77	70	-21.6	53	77	149	GSONMT00006895001	beta-sarcoglycan	C:sarcolemma; P:muscle organ development; C:sarcoglycan complex; C:dystrophin-associated glycoprotein complex; C:integral component of membrane; P:cardiocyte differentiation; C:cytoplasm; C:integral component of plasma membrane; C:cytoskeleton; C:membrane; C:plasma membrane
miRNA_1794	omy-miR-727-5p	TCAGTCTTCAATTCCTCCCAGC	chrUn	507114093	2711247380	A	G	-18	61	82	0.992727	-16.5	82	75	-20.21	61	82	148	GSONMT00058025001	gamma-adducin-like isoform x6	C:cytoskeleton; C:condensed nuclear chromosome; C:cytoplasm; C:cell cortex; F:structural molecule activity; C:membrane; C:cell-cell junction
miRNA_1909	omy-miR-XXXX-5p	GCAGTCCTACAATCTAAGCTAGA	chrUn	507114093	2711247380	G	A	-17	54	81	0.996424	-17	82	75	-17.49	60	82	140	GSONMT00058025001	gamma-adducin-like isoform x6	C:cytoskeleton; C:condensed nuclear chromosome; C:cytoplasm; C:cell cortex; F:structural molecule activity; C:membrane; C:cell-cell junction
miRNA_1820	omy-miR-XXXX-3p	GAGAGGGGTGGTTGTGTATTCTGA	chrUn	507116638	2711211990	T	C	-16.08	10	79	0.999896	-15.06	79	72	-16.49	57	79	152	GSONMT00058025001	gamma-adducin-like isoform x6	C:cytoskeleton; C:condensed nuclear chromosome; C:cytoplasm; C:cell cortex; F:structural molecule activity; C:membrane; C:cell-cell junction
miRNA_1184	omy-miR-XXXX-3p	TTGGAGTTAGAGCTACAGGATGC	chrUn	5257824	2711247993	C	A	-19.29	25	78	0.999057	-17.47	78	70	-16.4	54	78	154	GSONMT00024594001	mid1-interacting protein 1	C:cytoplasm; C:cytoskeleton; C:microtubule; C:nucleus
miRNA_1366	omy-miR-XXXX-3p	TTTGGAGTTAGAGCTACAGGATGC	chrUn	5257824	2711247993	C	A	-19.69	25	79	0.998949	-18.37	79	71	-17.57	54	79	159	GSONMT00024594001	mid1-interacting protein 1	C:cytoplasm; C:cytoskeleton; C:microtubule; C:nucleus
miRNA_1329	omy-miR-XXXX-5p	TGGACTGGGAGTCTACAAACTTA	chrUn	5257824	2711247993	C	A	-17.9	47	82	0.997508	-17.9	83	75	-16.06	62	83	141	GSONMT00024594001	mid1-interacting protein 1	C:cytoplasm; C:cytoskeleton; C:microtubule; C:nucleus
miRNA_3082	omy-mir-16-5p	CTCCAATATTTACGTGCTGCTA	chrUn	557882668	2711241499	T	C	-15.9	67	82	0.995099	-15.9	83	75	-17.78	62	83	155	GSONMT00023044001	telethonin	C:Z disc; P:muscle cell development; P:heart contraction; P:T-tubule organization; P:cardiac muscle contraction; F:titin Z domain binding; P:otic vesicle formation; P:adult heart development; F:titin binding; F:FATZ binding; P:skeletal muscle contraction; F:ion channel binding; P:skeletal muscle myosin thick filament assembly; P:skeletal muscle thin filament assembly; P:cardiac muscle fiber devel…
miRNA_3065	omy-miR-XXXX-3p	CGTCCTCTGGGGTGTCCACGTCCT	chrUn	606773489	2711215284	G	C	-19.47	43	81	0.999889	-19.47	82	75	-17.51	59	82	152	GSONMT00034470001	obscurin-like protein 1-like isoform x8	-
miRNA_1181	omy-miR-XXXX-3p	GCTGATGCTGTCTGGACAAAAA	chrUn	625757931	2711238674	G	A	-17.21	53	82	0.999642	-17.21	83	76	-17.37	63	83	149	GSONMT00005723001	s-formylglutathione hydrolase	P:formaldehyde catabolic process; F:hydrolase activity; F:S-formylglutathione hydrolase activity; C:cytoplasm; F:hydrolase activity, acting on ester bonds; C:Golgi apparatus; C:nucleus
miRNA_1145	omy-miR-XXXX-5p	CTTCACGTCGCACATGACAAAGAA	chrUn	636937349	2711240228	G	A	-16.2	57	80	0.998538	-16.2	81	73	-16.42	60	81	157	GSONMT00058932001	histone-lysine n-methyltransferase setd7-like	P:regulation of transcription, DNA-templated; C:chromosome; F:histone-lysine N-methyltransferase activity; P:histone lysine methylation; P:peptidyl-lysine dimethylation; P:peptidyl-lysine monomethylation; F:p53 binding; C:nucleus; F:protein-lysine N-methyltransferase activity; P:chromatin modification; F:protein binding; P:transcription, DNA-templated
miRNA_1609	omy-miR-XXXX-5p	TTCACGTTTGGCTGAGAAATCGCC	chrUn	636937349	2711240228	G	A	-15.8	60	80	0.995434	-15.4	80	74	-17.8	58	80	140	GSONMT00058932001	histone-lysine n-methyltransferase setd7-like	P:regulation of transcription, DNA-templated; C:chromosome; F:histone-lysine N-methyltransferase activity; P:histone lysine methylation; P:peptidyl-lysine dimethylation; P:peptidyl-lysine monomethylation; F:p53 binding; C:nucleus; F:protein-lysine N-methyltransferase activity; P:chromatin modification; F:protein binding; P:transcription, DNA-templated
miRNA_2100	omy-miR-XXXX-5p	GGTCAAGAGAAGTGCACTATA	chrUn	636937349	2711240228	A	G	-16.59	46	75	0.998731	-16.59	76	68	-15.22	56	76	150	GSONMT00058932001	histone-lysine n-methyltransferase setd7-like	P:regulation of transcription, DNA-templated; C:chromosome; F:histone-lysine N-methyltransferase activity; P:histone lysine methylation; P:peptidyl-lysine dimethylation; P:peptidyl-lysine monomethylation; F:p53 binding; C:nucleus; F:protein-lysine N-methyltransferase activity; P:chromatin modification; F:protein binding; P:transcription, DNA-templated
miRNA_1151	omy-mir-196-5p	CCCAACAACTTGAAACTACCTA	chrUn	636937839	2711240153	T	A	-19.2	57	97	0.998538	-15.6	82	74	-18.66	74	97	153	GSONMT00058932001	histone-lysine n-methyltransferase setd7-like	P:regulation of transcription, DNA-templated; C:chromosome; F:histone-lysine N-methyltransferase activity; P:histone lysine methylation; P:peptidyl-lysine dimethylation; P:peptidyl-lysine monomethylation; F:p53 binding; C:nucleus; F:protein-lysine N-methyltransferase activity; P:chromatin modification; F:protein binding; P:transcription, DNA-templated
miRNA_1151	omy-mir-196-5p	CCCAACAACTTGAAACTACCTA	chrUn	636937839	2711240153	T	A	-19.2	57	97	0.998538	-15.6	82	74	-16.86	58	82	142	GSONMT00058932001	histone-lysine n-methyltransferase setd7-like	P:regulation of transcription, DNA-templated; C:chromosome; F:histone-lysine N-methyltransferase activity; P:histone lysine methylation; P:peptidyl-lysine dimethylation; P:peptidyl-lysine monomethylation; F:p53 binding; C:nucleus; F:protein-lysine N-methyltransferase activity; P:chromatin modification; F:protein binding; P:transcription, DNA-templated
miRNA_2159	omy-miR-XXXX-3p	TAGTAGAGCTGTGTTGTGATGGGC	chrUn	639899946	2711252153	C	T	-15.25	74	133	0.999439	-19.3	83	75	-20.71	60	83	147	GSONMT00009409001	wolframin	F:molecular_function; P:biological_process; C:cellular_component; F:ubiquitin protein ligase binding; F:activating transcription factor binding; P:negative regulation of type B pancreatic cell apoptotic process; F:ATPase binding; P:polyubiquitinated misfolded protein transport; P:ER-associated ubiquitin-dependent protein catabolic process; P:negative regulation of sequence-specific DNA binding tr…
miRNA_2137	omy-miR-XXXX-3p	TCGTCTGTGGACCTATTTGGGC	chrUn	639900681	2711260618	A	G	-22.19	40	83	0.996591	-20.99	83	76	-21.76	61	83	156	GSONMT00009409001	wolframin	F:molecular_function; P:biological_process; C:cellular_component; F:ubiquitin protein ligase binding; F:activating transcription factor binding; P:negative regulation of type B pancreatic cell apoptotic process; F:ATPase binding; P:polyubiquitinated misfolded protein transport; P:ER-associated ubiquitin-dependent protein catabolic process; P:negative regulation of sequence-specific DNA binding tr…
miRNA_1443	omy-miR-XXXX-3p	TTCGTCTGTAGAAGGAGAAGCGGA	chrUn	639900681	2711260618	A	G	-20.39	35	83	0.999072	-20.39	84	76	-18.95	61	84	156	GSONMT00009409001	wolframin	F:molecular_function; P:biological_process; C:cellular_component; F:ubiquitin protein ligase binding; F:activating transcription factor binding; P:negative regulation of type B pancreatic cell apoptotic process; F:ATPase binding; P:polyubiquitinated misfolded protein transport; P:ER-associated ubiquitin-dependent protein catabolic process; P:negative regulation of sequence-specific DNA binding tr…
miRNA_1236	omy-miR-XXXX-5p	TTCGTCTGTAGAAGGAGAAGC	chrUn	639900681	2711260618	A	G	-17.99	41	83	0.998829	-17.99	84	76	-18.34	64	84	156	GSONMT00009409001	wolframin	F:molecular_function; P:biological_process; C:cellular_component; F:ubiquitin protein ligase binding; F:activating transcription factor binding; P:negative regulation of type B pancreatic cell apoptotic process; F:ATPase binding; P:polyubiquitinated misfolded protein transport; P:ER-associated ubiquitin-dependent protein catabolic process; P:negative regulation of sequence-specific DNA binding tr…
miRNA_1033	omy-miR-XXXX-5p	TTCGTCTGTAGGAGGAGAAGC	chrUn	639900681	2711260618	A	G	-17.19	41	83	0.999245	-17.19	84	76	-18.54	64	84	152	GSONMT00009409001	wolframin	F:molecular_function; P:biological_process; C:cellular_component; F:ubiquitin protein ligase binding; F:activating transcription factor binding; P:negative regulation of type B pancreatic cell apoptotic process; F:ATPase binding; P:polyubiquitinated misfolded protein transport; P:ER-associated ubiquitin-dependent protein catabolic process; P:negative regulation of sequence-specific DNA binding tr…
miRNA_2072	omy-miR-XXXX-5p	TTCGTCTGTAGGAGGAGGAGAAGC	chrUn	639900681	2711260618	A	G	-18.21	41	83	0.999245	-18.21	84	76	-18.62	61	84	152	GSONMT00009409001	wolframin	F:molecular_function; P:biological_process; C:cellular_component; F:ubiquitin protein ligase binding; F:activating transcription factor binding; P:negative regulation of type B pancreatic cell apoptotic process; F:ATPase binding; P:polyubiquitinated misfolded protein transport; P:ER-associated ubiquitin-dependent protein catabolic process; P:negative regulation of sequence-specific DNA binding tr…
miRNA_766	omy-miR-18a-5p	CTATCTGCACTAGATGCACCTTA	chrUn	639900686	2711258583	T	C	-15.8	55	77	0.995434	-15.8	78	70	-15.78	54	78	144	GSONMT00009409001	wolframin	F:molecular_function; P:biological_process; C:cellular_component; F:ubiquitin protein ligase binding; F:activating transcription factor binding; P:negative regulation of type B pancreatic cell apoptotic process; F:ATPase binding; P:polyubiquitinated misfolded protein transport; P:ER-associated ubiquitin-dependent protein catabolic process; P:negative regulation of sequence-specific DNA binding tr…
miRNA_1033	omy-miR-XXXX-5p	TTCGTCTGTAGGAGGAGAAGC	chrUn	639900686	2711258583	C	T	-17.19	36	78	0.999245	-17.19	79	72	-18.03	59	79	148	GSONMT00009409001	wolframin	F:molecular_function; P:biological_process; C:cellular_component; F:ubiquitin protein ligase binding; F:activating transcription factor binding; P:negative regulation of type B pancreatic cell apoptotic process; F:ATPase binding; P:polyubiquitinated misfolded protein transport; P:ER-associated ubiquitin-dependent protein catabolic process; P:negative regulation of sequence-specific DNA binding tr…
miRNA_1567	omy-miR-XXXX-3p	TCGTCTGTGGACCTATTTGGGCGG	chrUn	639900686	2711258583	C	T	-24.09	35	78	0.999436	-22.89	78	72	-19.79	54	78	140	GSONMT00009409001	wolframin	F:molecular_function; P:biological_process; C:cellular_component; F:ubiquitin protein ligase binding; F:activating transcription factor binding; P:negative regulation of type B pancreatic cell apoptotic process; F:ATPase binding; P:polyubiquitinated misfolded protein transport; P:ER-associated ubiquitin-dependent protein catabolic process; P:negative regulation of sequence-specific DNA binding tr…
miRNA_2072	omy-miR-XXXX-5p	TTCGTCTGTAGGAGGAGGAGAAGC	chrUn	639900686	2711258583	C	T	-18.21	36	78	0.999245	-18.21	79	72	-18.11	56	79	148	GSONMT00009409001	wolframin	F:molecular_function; P:biological_process; C:cellular_component; F:ubiquitin protein ligase binding; F:activating transcription factor binding; P:negative regulation of type B pancreatic cell apoptotic process; F:ATPase binding; P:polyubiquitinated misfolded protein transport; P:ER-associated ubiquitin-dependent protein catabolic process; P:negative regulation of sequence-specific DNA binding tr…
miRNA_1443	omy-miR-XXXX-3p	TTCGTCTGTAGAAGGAGAAGCGGA	chrUn	639900686	2711258583	C	T	-20.39	30	78	0.999072	-20.39	79	72	-18.44	56	79	152	GSONMT00009409001	wolframin	F:molecular_function; P:biological_process; C:cellular_component; F:ubiquitin protein ligase binding; F:activating transcription factor binding; P:negative regulation of type B pancreatic cell apoptotic process; F:ATPase binding; P:polyubiquitinated misfolded protein transport; P:ER-associated ubiquitin-dependent protein catabolic process; P:negative regulation of sequence-specific DNA binding tr…
miRNA_1236	omy-miR-XXXX-5p	TTCGTCTGTAGAAGGAGAAGC	chrUn	639900686	2711258583	C	T	-17.99	36	78	0.998829	-17.99	79	72	-17.83	59	79	152	GSONMT00009409001	wolframin	F:molecular_function; P:biological_process; C:cellular_component; F:ubiquitin protein ligase binding; F:activating transcription factor binding; P:negative regulation of type B pancreatic cell apoptotic process; F:ATPase binding; P:polyubiquitinated misfolded protein transport; P:ER-associated ubiquitin-dependent protein catabolic process; P:negative regulation of sequence-specific DNA binding tr…
miRNA_1283	omy-miR-XXXX-5p	TAGTGCACTGCTTTTGACCAGA	chrUn	645024332	2711249814	T	G	-16.4	54	76	0.998273	-16.4	77	70	-19.01	53	77	151	GSONMT00050253001	inactive dual specificity phosphatase 27	F:phosphatase activity; P:dephosphorylation; P:protein dephosphorylation; F:protein tyrosine/serine/threonine phosphatase activity; C:cellular_component
miRNA_1762	omy-mir-199-5p	GAACAGGTAGTCTGAACACTGGG	chrUn	650855093	2711212075	C	T	-15.36	4	43	0.993112	-22.8	81	74	-18.67	59	81	161	GSONMT00008753001	factor inhibiting hypoxia-inducible factor 1 alpha	C:nucleus; C:cytoplasm; C:perinuclear region of cytoplasm; F:peptidyl-histidine dioxygenase activity; P:oxidation-reduction process; P:peptidyl-histidine hydroxylation; F:peptidyl-asparagine 3-dioxygenase activity; F:oxidoreductase activity; P:regulation of transcription, DNA-templated; F:dioxygenase activity; P:peptidyl-asparagine hydroxylation; F:metal ion binding; P:transcription, DNA-template…
miRNA_1267	omy-miR-XXXX-5p	TGTGACACGCAGTGACACGCCTA	chrUn	650855440	2711210286	A	G	-21.76	62	101	0.994381	-21	78	71	-21.74	60	78	147	GSONMT00008753001	factor inhibiting hypoxia-inducible factor 1 alpha	C:nucleus; C:cytoplasm; C:perinuclear region of cytoplasm; F:peptidyl-histidine dioxygenase activity; P:oxidation-reduction process; P:peptidyl-histidine hydroxylation; F:peptidyl-asparagine 3-dioxygenase activity; F:oxidoreductase activity; P:regulation of transcription, DNA-templated; F:dioxygenase activity; P:peptidyl-asparagine hydroxylation; F:metal ion binding; P:transcription, DNA-template…
miRNA_2753	omy-miR-XXXX-5p	TTTCACATATGTTGATGTTGGG	chrUn	672314587	2711251935	T	C	-26.5	63	84	0.991241	-25.8	84	76	-26.92	63	84	184	GSONMT00023619001	14-3-3 protein gamma	F:protein domain specific binding; C:cytoplasm; P:brain development; P:heart development; P:protein targeting; P:regulation of synaptic plasticity; F:protein kinase C binding; P:regulation of neuron differentiation; F:insulin-like growth factor receptor binding; P:negative regulation of protein kinase activity; F:protein kinase C inhibitor activity; P:apoptotic process; P:intrinsic apoptotic sign…
miRNA_508	omy-miR-462b-5p	CAGCTGCTTTATGGGTTCCGTTA	chrUn	672315353	2711222648	T	G	-18.3	58	75	0.996379	-18.3	76	68	-18.12	53	76	156	GSONMT00023619001	14-3-3 protein gamma	F:protein domain specific binding; C:cytoplasm; P:brain development; P:heart development; P:protein targeting; P:regulation of synaptic plasticity; F:protein kinase C binding; P:regulation of neuron differentiation; F:insulin-like growth factor receptor binding; P:negative regulation of protein kinase activity; F:protein kinase C inhibitor activity; P:apoptotic process; P:intrinsic apoptotic sign…
	omy-miR-XXXX-5p	TCAGGTGGTCCACCTTCCCTGTG	chrUn	690844364	2711215540	C	A	-18.51	45	82	0.999744	-18.51	83	75	-19.96	61	83	145	GSONMT00007397001	integrin-linked protein kinase-like	P:integrin-mediated signaling pathway; F:protein serine/threonine kinase activity; P:phosphorylation; F:protein kinase activity; P:protein phosphorylation; F:ATP binding; F:kinase activity; P:regulation of signal transduction; F:transferase activity, transferring phosphorus-containing groups; P:muscle attachment; P:heart contraction; C:sarcolemma; C:cytoplasm; C:Z disc; P:regulation of heart cont…
miRNA_2552	omy-miR-XXXX-5p	TTGGTGATGGTGAATTCAGGTGC	chrUn	691705148	2711255843	C	A	-20.23	40	79	0.995287	-19.53	79	71	-20.01	57	79	163	GSONMT00012098001	transforming growth factor-beta-induced protein ig-h3-like	P:response to chemical; P:muscle fiber development; P:cellular response to xenobiotic stimulus
miRNA_355	omy-mir-124-5p	ATCAAGGTCCGCTGTGAACACG	chrUn	697980044	2711219744	C	T	-17.2	62	80	0.998886	-17.2	81	74	-16.48	59	81	156	GSONMT00049198001	dimethyladenosine transferase mitochondrial-like	P:regulation of transcription, DNA-templated; C:mitochondrion; F:rRNA (adenine-N6,N6-)-dimethyltransferase activity; P:rRNA modification; P:rRNA methylation; F:rRNA methyltransferase activity; F:transcription cofactor activity; F:transferase activity; P:positive regulation of transcription, DNA-templated; C:mitochondrial nucleoid; P:transcription initiation from mitochondrial promoter; P:transcri…
miRNA_2501	omy-mir-30-5p	GCTGAGAGTGTAGGATGTTTACA	chrUn	742697318	2711243652	G	T	-15.53	56	103	0.999642	-16.9	77	69	-21.09	55	77	148	GSONMT00044696001	retinoic acid receptor rxr-beta-a-like isoform x3	F:sequence-specific DNA binding; P:steroid hormone mediated signaling pathway; F:sequence-specific DNA binding transcription factor activity; F:DNA binding; C:nucleus; F:zinc ion binding; P:regulation of transcription, DNA-templated; F:metal ion binding; P:transcription, DNA-templated; F:steroid hormone receptor activity; P:negative regulation of transcription, DNA-templated; F:sequence-specific …
miRNA_2203	omy-miR-XXXX-5p	TGGATACAATTGAGTTTTGGAT	chrUn	7949499	2711245532	T	C	-15.7	54	80	0.998235	-15.7	81	74	-17.82	55	81	149	GSONMT00057153001	synaptopodin	F:actin binding; C:stress fiber; P:regulation of stress fiber assembly; C:actin cytoskeleton; P:positive regulation of actin filament bundle assembly; C:dendritic spine; C:tight junction; C:cytoplasm; C:perikaryon; F:protein binding; C:postsynaptic membrane; C:postsynaptic density
miRNA_1132	omy-miR-XXXX-5p	TTGCACTGTTCGTAACCTGGC	chrUn	799685912	2711241066	T	A	-17.63	36	80	0.999181	-17.23	80	72	-16.83	58	80	155	GSONMT00043150001	aminoacyl trna synthase complex-interacting multifunctional protein 2-like isoform x2	F:molecular_function; P:biological_process; C:cellular_component; F:aminoacyl-tRNA ligase activity
miRNA_2323	omy-mir-460-5p	CCTGCATTGTACACACTGTGCG	chrUn	799685912	2711241066	T	A	-20.08	32	80	0.999057	-20.08	81	73	-16.22	60	81	144	GSONMT00043150001	aminoacyl trna synthase complex-interacting multifunctional protein 2-like isoform x2	F:molecular_function; P:biological_process; C:cellular_component; F:aminoacyl-tRNA ligase activity
miRNA_1121	omy-miR-XXXX-3p	TCAGATATCGGTAAGTGGACTGG	chrUn	81048812	2711244085	T	G	-16.55	33	82	0.999705	-15.25	82	75	-17.38	60	82	150	GSONMT00020817001	medium-chain specific acyl- mitochondrial	P:oxidation-reduction process; F:oxidoreductase activity; F:acyl-CoA dehydrogenase activity; P:metabolic process; F:oxidoreductase activity, acting on the CH-CH group of donors; F:flavin adenine dinucleotide binding; P:fatty acid beta-oxidation; P:fatty acid beta-oxidation using acyl-CoA dehydrogenase; P:medium-chain fatty acid metabolic process; P:glycogen biosynthetic process; P:response to sta…
miRNA_1067	omy-miR-XXXX-5p	TCAGATATCGGTAAGTGGACTGGA	chrUn	81048812	2711244085	T	G	-18.45	32	82	0.999705	-17.05	82	75	-17.38	59	82	150	GSONMT00020817001	medium-chain specific acyl- mitochondrial	P:oxidation-reduction process; F:oxidoreductase activity; F:acyl-CoA dehydrogenase activity; P:metabolic process; F:oxidoreductase activity, acting on the CH-CH group of donors; F:flavin adenine dinucleotide binding; P:fatty acid beta-oxidation; P:fatty acid beta-oxidation using acyl-CoA dehydrogenase; P:medium-chain fatty acid metabolic process; P:glycogen biosynthetic process; P:response to sta…
miRNA_1042	omy-miR-XXXX-5p	ACCCAAACTGCTACAGACCTATA	chrUn	81048859	2711222176	T	C	-17.6	67	80	0.997164	-17.6	81	74	-17.22	58	81	158	GSONMT00020817001	medium-chain specific acyl- mitochondrial	P:oxidation-reduction process; F:oxidoreductase activity; F:acyl-CoA dehydrogenase activity; P:metabolic process; F:oxidoreductase activity, acting on the CH-CH group of donors; F:flavin adenine dinucleotide binding; P:fatty acid beta-oxidation; P:fatty acid beta-oxidation using acyl-CoA dehydrogenase; P:medium-chain fatty acid metabolic process; P:glycogen biosynthetic process; P:response to sta…
miRNA_1530	omy-miR-XXXX-3p	TTGACTGTAGACCCTGCCACATAC	chrUn	818549235	2711216056	A	T	-18.1	57	76	0.998273	-18.1	77	70	-16.17	54	77	153	GSONMT00059526001	short-chain specific acyl- mitochondrial	P:oxidation-reduction process; F:oxidoreductase activity; F:acyl-CoA dehydrogenase activity; P:metabolic process; F:oxidoreductase activity, acting on the CH-CH group of donors; F:flavin adenine dinucleotide binding; C:mitochondrion
miRNA_2343	omy-miR-XXXX-5p	ACTTTCTTAGCTACAGTATACATA	chrUn	819741943	2711256922	G	A	-15.6	59	76	0.991187	-15.6	77	70	-15.97	57	81	152	GSONMT00029545001	sparc precursor	F:calcium ion binding; C:extracellular space; P:signal transduction; C:proteinaceous extracellular matrix; P:otolith morphogenesis; P:otic vesicle formation; P:cartilage development; P:pharyngeal system development; P:semicircular canal morphogenesis
miRNA_2	omy-miR-XXXX-3p	TCAGGTCTGGACTTTGACTTGGC	chrUn	843971758	2711230982	T	C	-17.01	40	78	0.999873	-15.51	78	71	-16.06	56	78	152	GSONMT00027468001	malate cytoplasmic-like	F:L-malate dehydrogenase activity; P:cellular carbohydrate metabolic process; P:tricarboxylic acid cycle; P:oxidation-reduction process; P:carbohydrate metabolic process; F:oxidoreductase activity, acting on the CH-OH group of donors, NAD or NADP as acceptor; F:oxidoreductase activity; F:malate dehydrogenase activity; F:catalytic activity; P:malate metabolic process; C:cellular_component
miRNA_2455	omy-miR-XXXX-3p	TTCAGGTCTGGACTTTGACTTGG	chrUn	843971758	2711230982	T	C	-17.19	40	79	0.99955	-16.99	79	71	-17.23	57	79	157	GSONMT00027468001	malate cytoplasmic-like	F:L-malate dehydrogenase activity; P:cellular carbohydrate metabolic process; P:tricarboxylic acid cycle; P:oxidation-reduction process; P:carbohydrate metabolic process; F:oxidoreductase activity, acting on the CH-OH group of donors, NAD or NADP as acceptor; F:oxidoreductase activity; F:malate dehydrogenase activity; F:catalytic activity; P:malate metabolic process; C:cellular_component
miRNA_1054	omy-miR-XXXX-5p	TCAGGTGGTCCACCTTCCCTGTG	chrUn	843972135	2711222620	A	G	-18.2	55	80	0.997051	-18.2	81	73	-19.56	57	81	156	GSONMT00027468001	malate cytoplasmic-like	F:L-malate dehydrogenase activity; P:cellular carbohydrate metabolic process; P:tricarboxylic acid cycle; P:oxidation-reduction process; P:carbohydrate metabolic process; F:oxidoreductase activity, acting on the CH-OH group of donors, NAD or NADP as acceptor; F:oxidoreductase activity; F:malate dehydrogenase activity; F:catalytic activity; P:malate metabolic process; C:cellular_component
miRNA_2552	omy-miR-XXXX-5p	TTGGTGATGGTGAATTCAGGTGC	chrUn	843972135	2711222620	A	G	-18.7	58	76	0.992727	-18.7	77	70	-19.79	57	77	162	GSONMT00027468001	malate cytoplasmic-like	F:L-malate dehydrogenase activity; P:cellular carbohydrate metabolic process; P:tricarboxylic acid cycle; P:oxidation-reduction process; P:carbohydrate metabolic process; F:oxidoreductase activity, acting on the CH-OH group of donors, NAD or NADP as acceptor; F:oxidoreductase activity; F:malate dehydrogenase activity; F:catalytic activity; P:malate metabolic process; C:cellular_component
miRNA_1054	omy-miR-XXXX-5p	TCAGGTGGTCCACCTTCCCTGTG	chrUn	843972135	2711222620	G	A	-17.8	55	80	0.997051	-17.8	81	73	-19.09	57	81	140	GSONMT00027468001	malate cytoplasmic-like	F:L-malate dehydrogenase activity; P:cellular carbohydrate metabolic process; P:tricarboxylic acid cycle; P:oxidation-reduction process; P:carbohydrate metabolic process; F:oxidoreductase activity, acting on the CH-OH group of donors, NAD or NADP as acceptor; F:oxidoreductase activity; F:malate dehydrogenase activity; F:catalytic activity; P:malate metabolic process; C:cellular_component
miRNA_2433	omy-miR-XXXX-5p	TAGTAGGACGGTGACGACGAC	chrUn	843972149	2711263652	T	G	-16.9	51	77	0.997051	-15.9	77	70	-18.99	53	77	143	GSONMT00027468001	malate cytoplasmic-like	F:L-malate dehydrogenase activity; P:cellular carbohydrate metabolic process; P:tricarboxylic acid cycle; P:oxidation-reduction process; P:carbohydrate metabolic process; F:oxidoreductase activity, acting on the CH-OH group of donors, NAD or NADP as acceptor; F:oxidoreductase activity; F:malate dehydrogenase activity; F:catalytic activity; P:malate metabolic process; C:cellular_component
miRNA_1627	omy-miR-XXXX-3p	TGGGTTTGTTGCAGCAGAAGCTGG	chrUn	844897535	2711262824	C	A	-18.4	52	76	0.997244	-18.4	77	70	-18.44	53	77	161	GSONMT00014794001	ring finger protein 11	F:metal ion binding; F:zinc ion binding; P:protein ubiquitination involved in ubiquitin-dependent protein catabolic process; C:early endosome; F:DNA binding; C:nucleus; C:recycling endosome; P:ubiquitin-dependent protein catabolic process; F:protein binding; C:ubiquitin ligase complex; C:endosome; C:cytoplasm
miRNA_1743	omy-miR-XXXX-3p	TGAGAAGGACTGTCACCAGGAAG	chrUn	873439504	2711252071	T	C	-18.66	31	77	0.99985	-18.66	78	71	-15.16	58	78	142	GSONMT00043755001	parvalbumin-7-like isoform x2	F:metal ion binding; F:calcium ion binding; C:cellular_component
miRNA_2327	omy-miR-XXXX-3p	TGAGAAGGACTGTCACCAGGAAGG	chrUn	873439504	2711252071	T	C	-18.66	31	77	0.99985	-18.66	78	71	-15.16	57	78	142	GSONMT00043755001	parvalbumin-7-like isoform x2	F:metal ion binding; F:calcium ion binding; C:cellular_component
miRNA_1430	omy-miR-XXXX-5p	TGTTGTCAAGAGACTGGACATTGG	chrUn	873439747	2711235305	A	C	-16.6	52	76	0.995264	-16.1	76	68	-19.72	50	76	140	GSONMT00043755001	parvalbumin-7-like isoform x2	F:metal ion binding; F:calcium ion binding; C:cellular_component
miRNA_3234	omy-miR-XXXX-3p	GCCATCGTGAGAGTCCTTTCTTCA	chrUn	894213679	2711254544	A	C	-19.6	59	79	0.999923	-19.6	80	73	-23.23	57	80	148	GSONMT00056226001	cyclic amp-dependent transcription factor atf-4-like	P:regulation of transcription, DNA-templated; F:sequence-specific DNA binding; F:sequence-specific DNA binding transcription factor activity; C:membrane; C:nucleus; F:DNA binding; C:cytoplasm; P:transcription, DNA-templated; C:plasma membrane; C:transcription factor complex; P:positive regulation of transcription from RNA polymerase II promoter; P:response to endoplasmic reticulum stress; P:posit…
miRNA_2833	omy-miR-XXXX-5p	ATCAGTCAGACGGAAGACTCGACA	chrUn	906460314	2711261474	T	C	-21.9	54	78	0.995732	-21.9	79	72	-23.5	55	79	145	GSONMT00025071001	transcription cofactor vestigial-like protein 2-like	P:regulation of transcription, DNA-templated; C:nucleus; P:positive regulation of transcription from RNA polymerase II promoter; C:cytoplasm; F:transcription coactivator activity; P:skeletal muscle tissue development
miRNA_2833	omy-miR-XXXX-5p	ATCAGTCAGACGGAAGACTCGACA	chrUn	906460315	2711224068	G	T	-21.9	53	77	0.995732	-21.9	78	71	-23.5	54	78	145	GSONMT00025071001	transcription cofactor vestigial-like protein 2-like	P:regulation of transcription, DNA-templated; C:nucleus; P:positive regulation of transcription from RNA polymerase II promoter; C:cytoplasm; F:transcription coactivator activity; P:skeletal muscle tissue development
miRNA_3221	omy-miR-XXXX-3p	TACCTGGTTGATCCTGCCAGTAGC	chrUn	908659764	2711221961	A	C	-19.35	28	83	0.999788	-16.11	84	76	-19.88	61	84	158	GSONMT00010625001	oxidation resistance protein 1-like	F:molecular_function; P:cell wall macromolecule catabolic process; C:cellular_component
miRNA_1671	omy-miR-XXXX-5p	TCAGCCACTCCTGGGCTACAATCA	chrUn	956702466	2711210896	G	A	-19.29	50	81	0.999739	-19.19	81	74	-16.38	58	81	140	GSONMT00017148001	ankyrin repeat and socs box protein 5	P:intracellular signal transduction; P:protein ubiquitination; F:molecular_function
miRNA_1131	omy-miR-XXXX-5p	TGGCACTGTTCGTAACCTGGC	chrUn	957545709	2711253700	A	G	-19.1	38	82	0.999088	-18.7	82	75	-19.87	59	82	147	GSONMT00052561001	atp synthase lipid-binding mitochondrial precursor	P:ATP synthesis coupled proton transport; C:proton-transporting ATP synthase complex, coupling factor F(o); C:integral component of membrane; C:membrane; P:ion transport; P:transport; F:hydrogen ion transmembrane transporter activity; F:lipid binding; P:proton transport; P:ATP hydrolysis coupled proton transport; C:proton-transporting two-sector ATPase complex, proton-transporting domain; F:hydro…
miRNA_409	omy-miR-XXXX-5p	GCCATGGTATTCTCATTTTCCTTA	chrUn	957545716	2711253893	T	C	-24	34	79	0.996625	-20.4	79	71	-23.92	56	79	151	GSONMT00052561001	atp synthase lipid-binding mitochondrial precursor	P:ATP synthesis coupled proton transport; C:proton-transporting ATP synthase complex, coupling factor F(o); C:integral component of membrane; C:membrane; P:ion transport; P:transport; F:hydrogen ion transmembrane transporter activity; F:lipid binding; P:proton transport; P:ATP hydrolysis coupled proton transport; C:proton-transporting two-sector ATPase complex, proton-transporting domain; F:hydro…
miRNA_1592	omy-miR-XXXX-3p	GTTGAAACTGGAGCAGCAGCACGG	chrUn	964677692	2711239104	A	G	-16.1	54	77	0.992727	-16.1	78	70	-19.49	54	78	142	GSONMT00028841001	stress-induced-phosphoprotein 1	P:biological_process; P:response to stress; C:cytoplasm; C:nucleus
miRNA_1430	omy-miR-XXXX-5p	TGTTGTCAAGAGACTGGACATTGG	chrUn	968186372	2711250331	C	T	-16.88	3	77	0.999245	-16.3	77	69	-19.05	52	77	141	GSONMT00028219001	solute carrier family 41 member 1-like isoform x2	F:cation transmembrane transporter activity; P:cation transport
miRNA_1956	omy-miR-XXXX-5p	ACTCAATCACAAATGTACAGTAT	chrUn	97441349	2711249398	T	A	-15.1	57	80	0.999334	-15.1	81	74	-15.28	58	81	152	GSONMT00028411001	fatty acid-binding intestinal	F:lipid binding; P:transport; F:transporter activity
miRNA_1087	omy-miR-XXXX-5p	TATACCACGGATAAGGGCTGTT	chrUn	977616494	2711210196	T	A	-16.85	48	79	0.999382	-15.85	79	71	-15.94	58	79	157	GSONMT00024730001	succinate dehydrogenase	P:oxidation-reduction process; F:oxidoreductase activity; P:tricarboxylic acid cycle; P:electron transport chain; F:oxidoreductase activity, acting on the CH-CH group of donors; F:flavin adenine dinucleotide binding; C:membrane; C:mitochondrial inner membrane; C:mitochondrion; P:transport; F:succinate dehydrogenase activity; P:respiratory electron transport chain; F:succinate dehydrogenase (ubiqu…
miRNA_1884	omy-miR-XXXX-3p	TTGGATGGAGAGCATTTGTGAAC	chrUn	979421987	2711242044	T	C	-18.16	42	80	0.998538	-18.06	80	72	-18.03	58	80	158	GSONMT00040857001	cytochrome b-c1 complex subunit mitochondrial precursor	F:ubiquinol-cytochrome-c reductase activity; P:oxidation-reduction process; C:mitochondrion; P:mitochondrial electron transport, ubiquinol to cytochrome c; C:membrane; C:mitochondrial inner membrane; C:respiratory chain; P:transport; F:oxidoreductase activity
miRNA_691	omy-miR-XXXX-3p	TTTGGATGCCGTTGTTTCTCAGA	chrUn	979421987	2711242044	T	C	-15.7	57	80	0.998273	-15.7	81	74	-17.42	58	81	144	GSONMT00040857001	cytochrome b-c1 complex subunit mitochondrial precursor	F:ubiquinol-cytochrome-c reductase activity; P:oxidation-reduction process; C:mitochondrion; P:mitochondrial electron transport, ubiquinol to cytochrome c; C:membrane; C:mitochondrial inner membrane; C:respiratory chain; P:transport; F:oxidoreductase activity
miRNA_1080	omy-miR-XXXX-5p	GCCCCAGAGGCTCGTCCGTACCAG	chrUn	992540777	2711211305	T	G	-17.71	76	119	0.998568	-15.2	82	75	-17	59	82	144	GSONMT00004885001	troponin slow skeletal muscle-like	C:troponin complex; F:molecular_function; P:biological_process
miRNA_1080	omy-miR-XXXX-5p	GCCCCAGAGGCTCGTCCGTACCAG	chrUn	992540778	2711245289	T	G	-17.71	75	118	0.998568	-15.2	81	74	-17	58	81	144	GSONMT00004885001	troponin slow skeletal muscle-like	C:troponin complex; F:molecular_function; P:biological_process
miRNA_1670	omy-let-7a-5p	TGAGGTAGTAGGTTGTATAGTT	chrUn	992540800	2711248375	C	A	-17.8	36	77	0.996972	-17.3	77	69	-17.21	58	77	148	GSONMT00004885001	troponin slow skeletal muscle-like	C:troponin complex; F:molecular_function; P:biological_process
miRNA_3037	omy-let-7c-5p	TGAGGTAGTAGGTTGTATGGTT	chrUn	992540800	2711248375	C	A	-17.4	36	77	0.998538	-16.9	77	69	-17.21	58	77	146	GSONMT00004885001	troponin slow skeletal muscle-like	C:troponin complex; F:molecular_function; P:biological_process
miRNA_3268	omy-mir-29-5p	TCTAAACCACCATAGGAAACCAG	chrUn	992540845	2711216960	T	G	-16.53	47	81	0.995834	-16.23	81	73	-16.11	59	81	142	GSONMT00004885001	troponin slow skeletal muscle-like	C:troponin complex; F:molecular_function; P:biological_process
miRNA_1705	omy-miR-XXXX-3p	GACAGCTCCACAGATGTCAACAA	chrUn_1	23598513	2711198247	C	T	-17.9	64	81	0.993105	-19.6	80	72	-19.02	57	80	146	GSONMT00064572001	synaptopodin 2-like	P:cardiac muscle tissue development; P:skeletal muscle tissue development; F:molecular_function; C:cellular_component
miRNA_2641	omy-miR-XXXX-5p	CTCGGCCTTTTGGCTAAGATCAAG	chrUn_1	23884617	2711198998	G	A	-18.16	41	80	0.999902	-18.16	81	74	-15.7	54	81	141	GSONMT00064576001	lim-domain binding factor 3	F:metal ion binding; F:zinc ion binding; P:somitogenesis; P:heart development
miRNA_2398	omy-miR-XXXX-5p	GCTTGCTTCAGTGCAGTCAATGAA	chrUn_1	23901221	2711197937	G	A	-15.3	58	76	0.99864	-15.3	77	70	-16.9	57	77	156	GSONMT00064578001	lim domain-binding protein 3-like isoform x2	F:metal ion binding; F:zinc ion binding; P:somitogenesis; P:heart development
miRNA_226	omy-miR-XXXX-3p	TCAGTCTGGAAGGGTGACTCGGC	chrUn_1	28083909	2711198125	A	G	-16.21	48	79	0.999889	-16.21	80	73	-16.07	55	80	143	GSONMT00055970001	nfu1 iron-sulfur cluster scaffold mitochondrial-like	P:iron-sulfur cluster assembly; C:cytoplasm; F:iron ion binding; F:iron-sulfur cluster binding; C:nucleus; C:mitochondrion; F:4 iron, 4 sulfur cluster binding; C:centrosome; C:cytosol
miRNA_2239	omy-miR-XXXX-3p	TATTGAACTGCTGCGTGGAAGAGC	chrUn_1	2829926	2711198442	C	A	-16.23	34	80	0.999181	-15.53	80	72	-15.65	57	80	152	GSONMT00081283001	u6 snrna-associated sm-like protein lsm4	F:molecular_function
miRNA_2745	omy-miR-XXXX-3p	GAGGTCTACCTGTGTCGATTCTAA	chrUn_1	3428500	2711197638	A	G	-19.71	36	81	0.99946	-19.25	82	74	-17.71	60	82	163	GSONMT00077754001	nadh dehydrogenase	P:nucleobase-containing compound metabolic process; F:ATP binding; F:phosphotransferase activity, alcohol group as acceptor
miRNA_2341	omy-miR-XXXX-5p	GAGGTCTACCTGTGTCGATTCTAA	chrUn_1	3428500	2711197638	G	A	-19.41	36	81	0.99946	-18.95	82	74	-17.02	60	82	147	GSONMT00077754001	nadh dehydrogenase	P:nucleobase-containing compound metabolic process; F:ATP binding; F:phosphotransferase activity, alcohol group as acceptor
miRNA_1975	omy-mir-24-3p	GTTCCTGCTGAACTGAGCCA	chrUn_1	35337891	2711198793	G	A	-17.2	61	78	0.995434	-17.2	79	71	-18.18	60	79	145	GSONMT00074225001	spectrin beta non-erythrocytic 1 isoform x1	F:phospholipid binding; F:structural constituent of cytoskeleton; F:actin binding; C:spectrin; P:plasma membrane organization; P:Golgi to plasma membrane protein transport; P:protein targeting to plasma membrane; C:nucleus; C:spectrin-associated cytoskeleton; P:membrane assembly; P:SMAD protein import into nucleus; C:M band; C:cuticular plate; P:common-partner SMAD protein phosphorylation; F:anky…
miRNA_1153	omy-miR-XXXX-3p	AGGTCTGTGATGAGAAATCATGC	chrUn_1	6452350	2711198913	C	A	-17.2	54	76	0.995732	-17.2	77	70	-17	54	77	147	GSONMT00076212001	perilipin-2 isoform x3	-
miRNA_111	omy-miR-XXXX-3p	GCTGTCTGGAGTGGTTCTCAATCA	chrUn_1	6452350	2711198913	A	C	-19.2	57	77	0.997662	-19.2	78	71	-21.22	51	78	148	GSONMT00076212001	perilipin-2 isoform x3	-
miRNA_1231	omy-miR-XXXX-3p	GCTGTCTGAAGTGGTTCTCAATCA	chrUn_1	6452350	2711198913	A	C	-17	57	77	0.997662	-17	78	71	-19.11	51	78	148	GSONMT00076212001	perilipin-2 isoform x3	-
miRNA_772	omy-miR-XXXX-5p	GACATGACTGGATAGGTGAAAGC	chrUn_1	6452474	2711197860	T	G	-17.7	56	76	0.995732	-17.7	77	70	-18.81	51	77	154	GSONMT00076212001	perilipin-2 isoform x3	-
miRNA_2249	omy-miR-XXXX-5p	TTTGACATGAAGGCAGGAGTATC	chrUn_1	6452474	2711197860	T	G	-20.24	34	80	0.993112	-19.54	80	72	-22.65	57	80	144	GSONMT00076212001	perilipin-2 isoform x3	-
miRNA_1276	omy-miR-XXXX-5p	TTGGACTAGTAACCAGCAGGTAGC	chrUn_1	8172174	2711198401	T	A	-15.52	62	83	0.999542	-15.12	83	76	-16.68	57	83	147	GSONMT00076252001	aspartate mitochondrial-like	P:biosynthetic process; P:cellular amino acid metabolic process; F:transferase activity; F:L-aspartate:2-oxoglutarate aminotransferase activity; F:catalytic activity; F:L-phenylalanine:2-oxoglutarate aminotransferase activity; F:pyridoxal phosphate binding; F:transaminase activity; C:mitochondrial inner membrane; P:response to ethanol; P:glutamate catabolic process to 2-oxoglutarate; P:glutamate …
miRNA_1761	omy-mir-214-5p	GCACAGCAAGTGTAGACAGGCA	chrUn_10	1771599	2711201724	G	A	-22	51	79	0.997627	-17.5	79	72	-23.5	53	79	150	GSONMT00048664001	smoothelin-like protein 2-like	F:actin binding; P:chordate embryonic development; F:DNA binding
miRNA_3027	omy-mir-199-5p	CCCAGTGTTCAGACTACCTGTTC	chrUn_10	1771906	2711201612	A	G	-19.6	50	82	0.998273	-19.6	83	76	-16.63	60	83	153	GSONMT00048664001	smoothelin-like protein 2-like	F:actin binding; P:chordate embryonic development; F:DNA binding
miRNA_2502	omy-mir-489-3p	TGACATCATATGTACGGCTGCT	chrUn_10	25768253	2711202074	T	C	-15	55	79	0.998886	-15	80	73	-17.49	54	80	143	GSONMT00077589001	creatine kinase m-type-like	F:kinase activity; F:ATP binding; P:phosphorylation; F:transferase activity; F:nucleotide binding; F:catalytic activity; F:transferase activity, transferring phosphorus-containing groups
miRNA_902	omy-miR-XXXX-3p	GCTGTGGAGACAACTGGTACATCC	chrUn_10	27194234	2711202238	C	T	-20.1	50	78	0.998886	-20.1	79	72	-21.13	52	79	150	GSONMT00078158001	atp synthase subunit mitochondrial-like	F:hydrogen ion transmembrane transporter activity; P:ATP synthesis coupled proton transport; C:mitochondrial proton-transporting ATP synthase complex, coupling factor F(o)
miRNA_1132	omy-miR-XXXX-5p	TTGCACTGTTCGTAACCTGGC	chrUn_10	27194483	2711202031	A	T	-17.9	46	77	0.993112	-17.5	77	69	-16.32	57	77	142	GSONMT00078158001	atp synthase subunit mitochondrial-like	F:hydrogen ion transmembrane transporter activity; P:ATP synthesis coupled proton transport; C:mitochondrial proton-transporting ATP synthase complex, coupling factor F(o)
miRNA_1232	omy-miR-XXXX-3p	TGGATGAGCAGCTCCCTGAAGGC	chrUn_10	31919815	2711202022	C	T	-18.1	21	77	0.99992	-17.63	78	71	-18.88	56	78	142	GSONMT00027836001	alpha-actinin-3-like isoform x2	F:calcium ion binding; F:actin binding; C:cellular_component
miRNA_1912	omy-miR-XXXX-3p	TGGATGAGCAGCTCCCTGAAGG	chrUn_10	31919815	2711202022	C	T	-17.7	21	77	0.99992	-17.43	78	71	-17.3	57	78	142	GSONMT00027836001	alpha-actinin-3-like isoform x2	F:calcium ion binding; F:actin binding; C:cellular_component
miRNA_1633	omy-miR-XXXX-5p	CCAACTGTGAAGCTAGCTGTAGC	chrUn_10	3747011	2711202727	A	G	-22.6	59	83	0.999041	-20.5	83	76	-25.97	59	83	164	GSONMT00038850001	3-methyl-2-oxobutanoate dehydrogenase	F:ATP binding; P:phosphorylation; F:transferase activity, transferring phosphorus-containing groups; F:kinase activity; F:transferase activity; F:[3-methyl-2-oxobutanoate dehydrogenase (acetyl-transferring)] kinase activity; F:protein serine/threonine kinase activity; F:protein kinase activity; P:branched-chain amino acid catabolic process; C:mitochondrion; P:protein phosphorylation; F:nucleotide…
miRNA_1118	omy-miR-XXXX-3p	TACAGATCTATGGACTGCACAGC	chrUn_10	9208860	2711201691	C	G	-16.86	30	80	0.999603	-15.56	80	73	-15.31	58	80	153	GSONMT00007574001	glycogen muscle form-like isoform x1	F:phosphorylase activity; F:transferase activity; P:carbohydrate metabolic process; F:pyridoxal phosphate binding; F:glycogen phosphorylase activity; F:transferase activity, transferring glycosyl groups; C:cellular_component
miRNA_2301	omy-mir-8-3p	TCATCATTACCAGGCAGTATTA	chrUn_11	20907904	2711284820	T	G	-18	37	78	0.999176	-16.7	78	71	-17.25	55	78	158	GSONMT00014544001	long-chain-fatty-acid-- ligase acsbg2-like	P:metabolic process; F:catalytic activity; F:ligase activity; P:fatty acid metabolic process; P:lipid metabolic process; F:nucleotide binding; C:cytoplasm; F:ATP binding; P:long-chain fatty acid metabolic process; F:long-chain fatty acid-CoA ligase activity
miRNA_1895	omy-miR-XXXX-5p	TACTGGAGATCTTGAGAGCAGGG	chrUn_11	20908035	2711284611	T	C	-15	65	81	0.996379	-15	82	74	-16.91	60	82	154	GSONMT00014544001	long-chain-fatty-acid-- ligase acsbg2-like	P:metabolic process; F:catalytic activity; F:ligase activity; P:fatty acid metabolic process; P:lipid metabolic process; F:nucleotide binding; C:cytoplasm; F:ATP binding; P:long-chain fatty acid metabolic process; F:long-chain fatty acid-CoA ligase activity
miRNA_1460	omy-miR-XXXX-3p	TCAAAGGAATTCTGTAGAAGCAGC	chrUn_11	24885058	2711284763	C	A	-17.9	61	80	0.996424	-17.9	81	74	-20.16	58	81	168	GSONMT00045118001	ring finger protein 10	F:metal ion binding; F:zinc ion binding; F:transcription regulatory region DNA binding; P:positive regulation of transcription from RNA polymerase II promoter; F:DNA binding; C:nucleus; P:positive regulation of transcription, DNA-templated; C:cytoplasm; P:regulation of transcription, DNA-templated; P:positive regulation of myelination; P:negative regulation of Schwann cell proliferation; P:transc…
miRNA_1379	omy-miR-XXXX-3p	GTTTCTGTACAGCACTTTGAGATA	chrUn_12	12739036	2711267804	A	C	-17.4	57	77	0.995732	-17.4	78	71	-20.08	55	78	158	GSONMT00018145001	heat shock cognate 70 kda protein	F:ATP binding; P:response to stress; F:nucleotide binding; P:chaperone mediated protein folding requiring cofactor; C:synaptic vesicle; F:unfolded protein binding; C:protein complex; P:ATP catabolic process; C:nucleus; P:chaperone-mediated protein folding; C:ribonucleoprotein complex; P:regulation of transcription, DNA-templated; P:transcription, DNA-templated; F:receptor binding; C:Prp19 complex…
miRNA_1533	omy-miR-XXXX-5p	CCCGTCTGTCCTGAGCTGCCAGA	chrUn_12	18282196	2711267453	G	C	-15.7	56	80	0.997051	-15.7	81	73	-16.83	58	81	151	GSONMT00071424001	phosphoglycerate kinase 1	F:kinase activity; P:phosphorylation; F:transferase activity; F:phosphoglycerate kinase activity; P:glycolysis; P:response to hypoxia; C:chromosome; F:ATP binding; P:carbohydrate metabolic process; P:gluconeogenesis; P:small molecule metabolic process; C:cytosol
miRNA_1236	omy-miR-XXXX-5p	TTCGTCTGTAGAAGGAGAAGC	chrUn_12	18282196	2711267453	G	C	-15.9	52	80	0.995434	-15.9	81	73	-18.47	59	81	145	GSONMT00071424001	phosphoglycerate kinase 1	F:kinase activity; P:phosphorylation; F:transferase activity; F:phosphoglycerate kinase activity; P:glycolysis; P:response to hypoxia; C:chromosome; F:ATP binding; P:carbohydrate metabolic process; P:gluconeogenesis; P:small molecule metabolic process; C:cytosol
miRNA_1443	omy-miR-XXXX-3p	TTCGTCTGTAGAAGGAGAAGCGGA	chrUn_12	18282196	2711267453	G	C	-20.8	50	80	0.995434	-20.8	81	73	-18.47	59	81	146	GSONMT00071424001	phosphoglycerate kinase 1	F:kinase activity; P:phosphorylation; F:transferase activity; F:phosphoglycerate kinase activity; P:glycolysis; P:response to hypoxia; C:chromosome; F:ATP binding; P:carbohydrate metabolic process; P:gluconeogenesis; P:small molecule metabolic process; C:cytosol
miRNA_1567	omy-miR-XXXX-3p	TCGTCTGTGGACCTATTTGGGCGG	chrUn_12	18282196	2711267453	G	C	-19.78	30	80	0.999057	-19.48	80	73	-19.09	58	80	146	GSONMT00071424001	phosphoglycerate kinase 1	F:kinase activity; P:phosphorylation; F:transferase activity; F:phosphoglycerate kinase activity; P:glycolysis; P:response to hypoxia; C:chromosome; F:ATP binding; P:carbohydrate metabolic process; P:gluconeogenesis; P:small molecule metabolic process; C:cytosol
miRNA_2137	omy-miR-XXXX-3p	TCGTCTGTGGACCTATTTGGGC	chrUn_12	18282196	2711267453	G	C	-19.18	33	80	0.999525	-19.08	80	73	-18.17	60	80	146	GSONMT00071424001	phosphoglycerate kinase 1	F:kinase activity; P:phosphorylation; F:transferase activity; F:phosphoglycerate kinase activity; P:glycolysis; P:response to hypoxia; C:chromosome; F:ATP binding; P:carbohydrate metabolic process; P:gluconeogenesis; P:small molecule metabolic process; C:cytosol
miRNA_1652	omy-miR-XXXX-3p	GGCCTAGTATGGTTCTCAATCAGA	chrUn_12	27191090	2711268056	C	T	-20.11	28	77	0.999051	-19.61	77	70	-16.76	54	77	140	GSONMT00022703001	mitotic-spindle organizing protein 2-like	F:molecular_function; C:cytoplasm; C:gamma-tubulin ring complex; C:cytoskeleton; C:spindle; P:biological_process; C:centrosome; C:microtubule organizing center
miRNA_2092	omy-mir-143-3p	TGTTAACAACACTGTCATCTCAGA	chrUn_12	43993091	2711267634	A	C	-15.42	36	78	0.999689	-15.42	79	72	-15.97	49	79	142	GSONMT00050693001	creatine kinase m-type-like	F:kinase activity; F:ATP binding; P:phosphorylation; F:transferase activity; F:nucleotide binding; F:catalytic activity; F:transferase activity, transferring phosphorus-containing groups
miRNA_2435	omy-miR-XXXX-3p	GGCATCCTATTCCTTATATGGT	chrUn_13	13598721	2711200775	A	G	-16.92	51	82	0.999051	-16.92	83	75	-15.35	60	83	154	GSONMT00040586001	collagen type i alpha 1	F:extracellular matrix structural constituent; C:collagen; P:fin morphogenesis; P:fin regeneration; C:cytoplasm; P:fin development; P:pectoral fin development; P:regulation of ossification
miRNA_2435	omy-miR-XXXX-3p	GGCATCCTATTCCTTATATGGT	chrUn_13	13598722	2711200555	G	A	-16.92	50	81	0.999051	-16.92	82	74	-15.35	59	82	154	GSONMT00040586001	collagen type i alpha 1	F:extracellular matrix structural constituent; C:collagen; P:fin morphogenesis; P:fin regeneration; C:cytoplasm; P:fin development; P:pectoral fin development; P:regulation of ossification
miRNA_1991	omy-miR-XXXX-5p	TGGACTGCGAGGCGCACTATAGGC	chrUn_13	13598860	2711200858	C	A	-20.8	46	77	0.998886	-20.8	78	71	-20.07	55	78	162	GSONMT00040586001	collagen type i alpha 1	F:extracellular matrix structural constituent; C:collagen; P:fin morphogenesis; P:fin regeneration; C:cytoplasm; P:fin development; P:pectoral fin development; P:regulation of ossification
miRNA_1166	omy-miR-XXXX-5p	GGCACATATATGGAATAGGGTG	chrUn_13	2640281	2711201210	T	A	-19.7	44	82	0.998538	-19.7	83	76	-18.78	63	83	154	GSONMT00082003001	calcineurin subunit b type 1	F:calcium ion binding; P:protein localization to nucleus; F:phosphoprotein phosphatase activity; F:enzyme binding; C:sarcolemma; P:protein dephosphorylation; P:heart development; P:epithelial to mesenchymal transition; C:cell; C:intracellular; F:protein binding; P:lung epithelial cell differentiation; P:NFAT protein import into nucleus; F:metal ion binding; F:protein domain specific binding; P:pa…
miRNA_866	omy-mir-181-5p	AACATTCATTGCTGTCGGTGG	chrUn_13	2640281	2711201210	A	T	-17.2	63	80	0.998273	-17.2	81	74	-18.02	62	81	157	GSONMT00082003001	calcineurin subunit b type 1	F:calcium ion binding; P:protein localization to nucleus; F:phosphoprotein phosphatase activity; F:enzyme binding; C:sarcolemma; P:protein dephosphorylation; P:heart development; P:epithelial to mesenchymal transition; C:cell; C:intracellular; F:protein binding; P:lung epithelial cell differentiation; P:NFAT protein import into nucleus; F:metal ion binding; F:protein domain specific binding; P:pa…
miRNA_132	omy-mir-181-5p	AACATTCAACGCTGTCGGTGAGT	chrUn_13	2640281	2711201210	A	T	-18.4	63	80	0.995434	-18.4	81	73	-19.75	60	81	165	GSONMT00082003001	calcineurin subunit b type 1	F:calcium ion binding; P:protein localization to nucleus; F:phosphoprotein phosphatase activity; F:enzyme binding; C:sarcolemma; P:protein dephosphorylation; P:heart development; P:epithelial to mesenchymal transition; C:cell; C:intracellular; F:protein binding; P:lung epithelial cell differentiation; P:NFAT protein import into nucleus; F:metal ion binding; F:protein domain specific binding; P:pa…
miRNA_2037	omy-miR-XXXX-5p	TGAAGAGTTGCTGTTGAACCTGGC	chrUn_13	9514643	2711200870	C	G	-16.85	31	81	0.999876	-16	82	74	-16.51	56	82	151	GSONMT00032278001	nadh dehydrogenase 1 alpha subcomplex subunit 4	P:oxidation-reduction process; F:oxidoreductase activity; F:NADH dehydrogenase (ubiquinone) activity; C:mitochondrion; C:mitochondrial respiratory chain complex IV; F:cytochrome-c oxidase activity; C:membrane; C:mitochondrial inner membrane; P:transport; C:respiratory chain
miRNA_1626	omy-miR-XXXX-5p	TAGACTTTGAAAGGGTAGACATGC	chrUn_13	9514643	2711200870	G	C	-15.03	31	79	0.999176	-15.03	80	73	-16.6	57	80	156	GSONMT00032278001	nadh dehydrogenase 1 alpha subcomplex subunit 4	P:oxidation-reduction process; F:oxidoreductase activity; F:NADH dehydrogenase (ubiquinone) activity; C:mitochondrion; C:mitochondrial respiratory chain complex IV; F:cytochrome-c oxidase activity; C:membrane; C:mitochondrial inner membrane; P:transport; C:respiratory chain
miRNA_1428	omy-miR-XXXX-3p	ACCCGTCTCCTCGAGTTTCTTTT	chrUn_14	12557874	2711196369	G	A	-17.4	51	76	0.995732	-17.4	77	70	-17.38	55	77	158	GSONMT00056341001	cytochrome b-c1 complex subunit 8	F:ubiquinol-cytochrome-c reductase activity; C:cellular_component; P:midbrain development; C:mitochondrial inner membrane; P:hippocampus development; P:thalamus development; C:mitochondrion; P:pons development; P:cerebellar Purkinje cell layer development; P:pyramidal neuron development; P:subthalamus development; P:hypothalamus development
miRNA_884	omy-mir-130-5p	ACTCTTTCCCTGTTGCACTACT	chrUn_14	12557874	2711196369	G	A	-24.21	48	83	0.996625	-24.21	84	76	-23.32	63	84	146	GSONMT00056341001	cytochrome b-c1 complex subunit 8	F:ubiquinol-cytochrome-c reductase activity; C:cellular_component; P:midbrain development; C:mitochondrial inner membrane; P:hippocampus development; P:thalamus development; C:mitochondrion; P:pons development; P:cerebellar Purkinje cell layer development; P:pyramidal neuron development; P:subthalamus development; P:hypothalamus development
miRNA_1539	omy-miR-XXXX-5p	TGTAACTGAGTCAGGTTTGTAGGC	chrUn_14	14285945	2711196634	C	T	-15.5	55	76	0.999451	-15.5	77	70	-18.34	52	77	145	GSONMT00049493001	kelch-like protein 31-like	-
miRNA_1991	omy-miR-XXXX-5p	TGGACTGCGAGGCGCACTATAGGC	chrUn_14	4547616	2711196880	C	T	-17.8	45	77	0.999057	-17.1	77	70	-17.31	54	77	141	GSONMT00031154001	tropomyosin alpha-3 chain isoform x6	C:basement membrane; P:cell adhesion; C:cytoplasm; C:stress fiber; C:actin cytoskeleton; C:cleavage furrow; C:podosome; C:neuron projection; C:growth cone; F:actin binding; F:molecular_function; C:filamentous actin; C:cellular_component; C:cortical cytoskeleton; P:brain development; C:cytoskeleton; F:protein binding
miRNA_567	omy-miR-XXXX-5p	AGAATACTCATGGGCGAAGGAGC	chrUn_15	2521930	2711278279	C	T	-16.8	52	76	0.998273	-16.8	77	70	-16.68	53	77	156	GSONMT00053544001	very-long-chain -3-hydroxyacyl-	P:fatty acid biosynthetic process; F:protein tyrosine phosphatase activity; C:integral component of membrane; P:peptidyl-tyrosine dephosphorylation; P:protein dephosphorylation; P:multicellular organismal development; F:lyase activity; C:endoplasmic reticulum membrane; P:signal transduction
miRNA_2673	omy-mir-883-3p	AGTACTACACAGTCACTAGCTA	chrUn_15	30542695	2711278237	G	A	-18.19	42	80	0.992013	-17.29	80	72	-18.23	59	80	156	GSONMT00009283001	muscle-related coiled-coil	F:molecular_function; P:biological_process; C:cellular_component
miRNA_1932	omy-miR-XXXX-5p	ATAGTGCAGTATATATGGAATA	chrUn_15	30542703	2711277451	C	T	-19.49	47	78	0.993744	-19.49	79	71	-18.48	57	79	150	GSONMT00009283001	muscle-related coiled-coil	F:molecular_function; P:biological_process; C:cellular_component
miRNA_1707	omy-miR-XXXX-5p	TGCCATTTGCAGTCATCATCAT	chrUn_15	8651319	2711277934	A	G	-19.1	58	81	0.996424	-19.1	82	76	-18.21	57	82	143	GSONMT00076299001	transposase domain containing protein	F:transposase activity; P:DNA integration; P:transposition, DNA-mediated; F:DNA binding
miRNA_3033	omy-miR-XXXX-3p	ATGGATAGTAGCCCAACAAGGCAT	chrUn_15	959715	2711277723	C	T	-16.8	61	77	0.996379	-16.8	78	70	-17.44	54	78	164	GSONMT00053606001	ranbp-type and c3hc4-type zinc finger-containing protein 1-like	P:protein linear polyubiquitination; F:metal ion binding; F:ligase activity; C:LUBAC complex; P:positive regulation of I-kappaB kinase/NF-kappaB signaling; F:zinc ion binding; F:ubiquitin binding; F:DNA binding; P:embryonic cranial skeleton morphogenesis; F:ubiquitin-protein ligase activity; P:transcription, DNA-templated; P:otic vesicle morphogenesis; P:protein ubiquitination
miRNA_726	omy-miR-XXXX-5p	TGGATAGTAGGACAGAACTCTGCA	chrUn_15	959715	2711277723	C	T	-17.13	41	77	0.999874	-16.43	77	70	-17.07	55	77	152	GSONMT00053606001	ranbp-type and c3hc4-type zinc finger-containing protein 1-like	P:protein linear polyubiquitination; F:metal ion binding; F:ligase activity; C:LUBAC complex; P:positive regulation of I-kappaB kinase/NF-kappaB signaling; F:zinc ion binding; F:ubiquitin binding; F:DNA binding; P:embryonic cranial skeleton morphogenesis; F:ubiquitin-protein ligase activity; P:transcription, DNA-templated; P:otic vesicle morphogenesis; P:protein ubiquitination
miRNA_2005	omy-mir-93-5p	AAAAGTGCTGTTTGTGCAGGTAG	chrUn_16	11047516	2711271462	C	A	-17.64	46	82	0.997051	-17.04	82	75	-15.05	59	82	154	GSONMT00074714001	myosin-binding protein fast-type-like	F:molecular_function; P:biological_process; C:cellular_component
miRNA_1552	omy-mir-24-5p	TGCCTGCTGTGCTGATAATCAGT	chrUn_16	11047767	2711270900	C	T	-19.6	59	85	0.993152	-18.9	84	76	-20.22	58	84	143	GSONMT00074714001	myosin-binding protein fast-type-like	F:molecular_function; P:biological_process; C:cellular_component
miRNA_1930	omy-miR-XXXX-3p	GCTACATGTAGTCTCTGGGATGC	chrUn_16	3236588	2711270807	G	T	-20.06	27	76	0.998273	-20.06	77	70	-15.03	52	77	147	GSONMT00080933001	citrate synthase	F:transferase activity; F:transferase activity, transferring acyl groups, acyl groups converted into alkyl on transfer; C:mitochondrion; P:response to activity; F:citrate (Si)-synthase activity; P:cellular carbohydrate metabolic process; P:tricarboxylic acid cycle; P:carbohydrate metabolic process; C:mitochondrial matrix
miRNA_1270	omy-miR-XXXX-3p	TTTTAGTTTCTGTCTGTAGGCAG	chrUn_16	3982139	2711270480	G	C	-15.8	54	76	0.992407	-15.6	76	69	-18.11	55	76	151	GSONMT00080995001	pancreatic progenitor cell differentiation and proliferation factor a-like	P:cell differentiation; P:multicellular organismal development; P:exocrine pancreas development; P:cell proliferation; P:cell fate specification
miRNA_3140	omy-miR-XXXX-5p	CCTGTATCCTGCATAACTTCATGA	chrUn_16	4190683	2711271866	C	A	-15.99	32	78	0.996972	-15.99	79	71	-16.46	54	79	142	GSONMT00081015001	fk506-binding protein 1a	F:peptidyl-prolyl cis-trans isomerase activity; P:protein folding; P:protein peptidyl-prolyl isomerization; F:isomerase activity; C:sarcoplasmic reticulum membrane; F:FK506 binding; P:peptidyl-proline modification
miRNA_262	omy-mir-187-3p	TCGTGTCTTGTGTTGCAGCCAGT	chrUn_17	15271760	2711282948	G	A	-18.9	5	76	0.994706	-17	77	70	-19.77	54	77	158	GSONMT00081709001	mitochondrial carnitine acylcarnitine carrier protein	C:integral component of membrane; C:membrane; P:transport; P:regulation of protein phosphorylation; C:cAMP-dependent protein kinase complex; F:cAMP-dependent protein kinase regulator activity; C:mitochondrion; C:mitochondrial inner membrane
miRNA_3246	omy-miR-XXXX-3p	TGTGATGTGAGGGTAGGACTCCTC	chrUn_17	4116026	2711283499	C	G	-21.32	19	79	0.999855	-16	79	72	-17.83	55	79	159	GSONMT00073829001	probable bax inhibitor 1	C:integral component of membrane; C:membrane; P:negative regulation of apoptotic process; F:molecular_function; P:biological_process; C:endoplasmic reticulum membrane; P:apoptotic process; P:response to unfolded protein; C:endoplasmic reticulum
miRNA_2630	omy-miR-XXXX-5p	ACACCTGTTGTATTCAGCATTTCA	chrUn_17	6443301	2711283637	A	T	-18.24	39	83	0.996921	-17.54	83	75	-18.73	61	83	164	GSONMT00075887001	ATP-dependent 6-phosphofructokinase, muscle type	F:transferase activity; P:phosphorylation; F:nucleotide binding; C:cytoplasm; F:ATP binding; F:kinase activity; C:6-phosphofructokinase complex; P:glycolysis; P:fructose 6-phosphate metabolic process; F:6-phosphofructokinase activity
miRNA_2027	omy-miR-XXXX-5p	TTAATGTTACTACTTAGCTTCGGC	chrUn_17	6443302	2711283561	T	C	-15.8	55	78	0.992608	-15.4	78	70	-17.7	54	78	149	GSONMT00075887001	6- muscle type-like	F:transferase activity; P:phosphorylation; F:nucleotide binding; C:cytoplasm; F:ATP binding; F:kinase activity; C:6-phosphofructokinase complex; P:glycolysis; P:fructose 6-phosphate metabolic process; F:6-phosphofructokinase activity
miRNA_1243	omy-miR-XXXX-3p	TACCGGTACAGAGTCAATGTGGA	chrUn_18	10297176	2711286493	G	A	-16.3	60	78	0.999542	-16.3	79	71	-17.51	61	79	148	GSONMT00036122001	e3 ubiquitin-protein ligase rnf115-like	F:metal ion binding; F:zinc ion binding; P:protein autoubiquitination; C:cytosol; F:ubiquitin-protein ligase activity
miRNA_3203	omy-miR-XXXX-3p	TGTTTTTCCTGGAGAGAAGTGGC	chrUn_18	10384456	2711286496	A	G	-18.9	55	76	0.999416	-18.4	76	69	-22.07	55	76	167	GSONMT00036127001	40s ribosomal protein s27	F:metal ion binding; F:structural constituent of ribosome; P:translation; C:ribonucleoprotein complex; C:ribosome; C:intracellular; C:nucleus
miRNA_1567	omy-miR-XXXX-3p	TCGTCTGTGGACCTATTTGGGCGG	chrUn_18	16033158	2711286307	A	G	-16.26	20	78	0.999744	-16.13	79	71	-19.6	56	79	145	GSONMT00037152001	radixin isoform x3	C:cytoplasm; C:extrinsic component of membrane; C:cytoskeleton; F:actin binding; F:cytoskeletal protein binding; C:cleavage furrow; P:microvillus assembly; C:focal adhesion; C:lamellipodium; C:apical part of cell; P:apical protein localization; F:protein binding; C:filopodium; C:ruffle; P:actin filament capping; C:stereocilium; C:plasma membrane
miRNA_2806	omy-miR-XXXX-3p	CCGTCTGTCCTGAGCTGCCAGA	chrUn_18	16033158	2711286307	A	G	-18.7	57	78	0.998886	-18.7	79	72	-19.99	58	79	160	GSONMT00037152001	radixin isoform x3	C:cytoplasm; C:extrinsic component of membrane; C:cytoskeleton; F:actin binding; F:cytoskeletal protein binding; C:cleavage furrow; P:microvillus assembly; C:focal adhesion; C:lamellipodium; C:apical part of cell; P:apical protein localization; F:protein binding; C:filopodium; C:ruffle; P:actin filament capping; C:stereocilium; C:plasma membrane
miRNA_2806	omy-miR-XXXX-3p	CCGTCTGTCCTGAGCTGCCAGA	chrUn_18	16033158	2711286307	G	A	-18.1	57	78	0.998886	-18.1	79	72	-19.24	58	79	144	GSONMT00037152001	radixin isoform x3	C:cytoplasm; C:extrinsic component of membrane; C:cytoskeleton; F:actin binding; F:cytoskeletal protein binding; C:cleavage furrow; P:microvillus assembly; C:focal adhesion; C:lamellipodium; C:apical part of cell; P:apical protein localization; F:protein binding; C:filopodium; C:ruffle; P:actin filament capping; C:stereocilium; C:plasma membrane
miRNA_1012	omy-miR-XXXX-3p	TAGCAGAGACTTGTAGATGACCTG	chrUn_18	16686150	2711286437	C	T	-16.7	54	82	0.998273	-16.7	83	76	-17.11	64	83	144	GSONMT00016221001	protein tyrosine phosphatase type iva 3-like isoform x1	F:phosphatase activity; P:dephosphorylation; P:protein dephosphorylation; F:protein tyrosine/serine/threonine phosphatase activity; F:protein tyrosine phosphatase activity; C:cellular_component; P:peptidyl-tyrosine dephosphorylation; C:cytoplasm; C:early endosome; C:plasma membrane
miRNA_709	omy-mir-192-5p	ATGACCTATGAATTGACAGCC	chrUn_18	3719044	2711285879	A	G	-16.3	61	76	0.998273	-16.3	77	70	-16.93	54	77	142	GSONMT00015190001	protein af1q	P:apoptotic signaling pathway; P:intrinsic apoptotic signaling pathway; P:positive regulation of apoptotic process; P:positive regulation of mitochondrial depolarization; P:extrinsic apoptotic signaling pathway; P:positive regulation of release of cytochrome c from mitochondria; P:positive regulation of transcription, DNA-templated; C:intracellular; F:molecular_function; C:cellular_component; P:b…
miRNA_2833	omy-miR-XXXX-5p	ATCAGTCAGACGGAAGACTCGACA	chrUn_19	17278112	2711193114	T	G	-18.6	57	78	0.998731	-18.6	79	72	-18.02	56	79	170	GSONMT00067632001	cofilin-2	F:actin binding; P:actin filament depolymerization; C:actin cytoskeleton; C:intracellular; C:cytoplasm; C:nuclear matrix; C:nucleus; F:protein binding
miRNA_961	omy-miR-XXXX-5p	TTGTCAGTCAGCTGGACGCTCGGC	chrUn_19	17278112	2711193114	T	G	-18.01	20	80	0.999181	-17.5	81	73	-18.28	58	81	145	GSONMT00067632001	cofilin-2	F:actin binding; P:actin filament depolymerization; C:actin cytoskeleton; C:intracellular; C:cytoplasm; C:nuclear matrix; C:nucleus; F:protein binding
miRNA_3231	omy-miR-XXXX-3p	AATGCGTCTTTAAGTCACTATCCT	chrUn_2	10808676	2711278957	C	T	-19.4	33	78	0.999482	-19.4	79	71	-19.85	56	79	160	GSONMT00045863001	aspartate mitochondrial-like	P:biosynthetic process; P:cellular amino acid metabolic process; F:transferase activity; F:L-aspartate:2-oxoglutarate aminotransferase activity; F:catalytic activity; F:L-phenylalanine:2-oxoglutarate aminotransferase activity; F:pyridoxal phosphate binding; F:transaminase activity; C:mitochondrial inner membrane; P:response to ethanol; P:glutamate catabolic process to 2-oxoglutarate; P:glutamate …
miRNA_3108	omy-miR-XXXX-5p	GATCAAGGTCTACCTGTCTCTG	chrUn_2	10808906	2711278459	G	A	-16.93	43	79	0.999705	-16.03	79	72	-15.36	58	79	148	GSONMT00045863001	aspartate mitochondrial-like	P:biosynthetic process; P:cellular amino acid metabolic process; F:transferase activity; F:L-aspartate:2-oxoglutarate aminotransferase activity; F:catalytic activity; F:L-phenylalanine:2-oxoglutarate aminotransferase activity; F:pyridoxal phosphate binding; F:transaminase activity; C:mitochondrial inner membrane; P:response to ethanol; P:glutamate catabolic process to 2-oxoglutarate; P:glutamate …
miRNA_709	omy-mir-192-5p	ATGACCTATGAATTGACAGCC	chrUn_2	18976644	2711280297	T	G	-15.1	56	78	0.999451	-15.1	79	72	-15.16	59	79	151	GSONMT00048437001	f-actin-capping protein subunit alpha-2	C:F-actin capping protein complex; F:actin binding; C:WASH complex; P:actin cytoskeleton organization; C:membrane; C:Z disc; C:cortical cytoskeleton; P:actin filament capping; C:cytosol
miRNA_559	omy-miR-XXXX-5p	TTGAACAAGACTGAATGCTACT	chrUn_2	23324430	2711279443	C	T	-18.9	52	77	0.995724	-18.9	78	71	-16.82	57	78	172	GSONMT00065897001	troponin fast skeletal muscle-like	C:troponin complex; F:molecular_function; P:myofibril assembly
miRNA_3206	omy-mir-30-5p	GCTTCCAGTCAAGGATGTTTACA	chrUn_21	14652644	2711281551	T	C	-17.47	36	81	0.997371	-17.47	82	74	-16.33	60	82	150	GSONMT00002188001	phosphate carrier mitochondrial precursor	C:integral component of membrane; C:membrane; P:transport; F:symporter activity; C:mitochondrion; F:protein complex binding; C:mitochondrial inner membrane
miRNA_1314	omy-miR-XXXX-3p	TGAAGTCTGGAAGCTCTGCCAGTC	chrUn_22	18405563	2711266515	A	C	-16.2	60	81	0.995629	-17.9	81	73	-18.51	58	81	140	GSONMT00042786001	dcn1-like protein 2	-
miRNA_1162	omy-miR-XXXX-3p	AGGTCTGGACTTTGACTTGGC	chrUn_22	18405756	2711265797	C	A	-16.82	30	78	0.999705	-15.92	78	71	-17.7	58	78	144	GSONMT00042786001	dcn1-like protein 2	-
miRNA_1147	omy-miR-XXXX-5p	CGTACAGGTCGCAATGGTGGGT	chrUn_23	18489593	2711195787	A	T	-16.3	63	83	0.997051	-16.3	84	76	-15.63	65	84	150	GSONMT00059904001	monocarboxylate transporter 9	C:integral component of membrane; P:transmembrane transport; P:urate metabolic process
miRNA_205	omy-miR-XXXX-3p	CCTGTCTCACGACGGTCTAAACC	chrUn_24	13046704	2711276131	C	G	-17.5	60	78	0.991282	-17.5	79	72	-18.35	56	79	149	GSONMT00078681001	ubiquitin carboxyl-terminal hydrolase 2-like isoform x1	F:ubiquitin thiolesterase activity; P:ubiquitin-dependent protein catabolic process; P:proteolysis; F:hydrolase activity; F:cysteine-type peptidase activity; F:peptidase activity; C:cellular_component
miRNA_1328	omy-miR-XXXX-5p	TTGTAGCTTACCTCTGGGCAGGTG	chrUn_24	1733451	2711276104	A	C	-17.81	28	76	0.998513	-17.41	76	69	-15.17	53	76	142	GSONMT00045304001	e3 ubiquitin-protein ligase trip12 isoform x2	F:ligase activity; F:ubiquitin-protein ligase activity; P:protein ubiquitination
miRNA_1284	omy-miR-XXXX-3p	GGCACACTATTCCCTATATAGT	chrUn_24	2801126	2711276567	T	G	-19.87	49	81	0.999051	-18.77	81	74	-16.72	59	81	151	GSONMT00047883001	complement c4-a-like	P:negative regulation of endopeptidase activity; C:extracellular space; C:extracellular region; F:endopeptidase inhibitor activity
miRNA_802	omy-miR-XXXX-5p	TACAAAGTAAACTATGGTCAGGGC	chrUn_24	7615055	2711276534	A	C	-16.98	17	76	0.99707	-15.8	76	68	-19.52	53	76	146	GSONMT00005310001	protein nap homolog 2-like	C:mitochondrion
miRNA_1030	omy-miR-XXXX-5p	TGTTTTTCCTGGAGAGAAGTGGC	chrUn_24	7615188	2711276440	G	T	-18.4	51	83	0.996404	-18.4	84	76	-19.34	58	84	143	GSONMT00005310001	protein nap homolog 2-like	C:mitochondrion
miRNA_1054	omy-miR-XXXX-5p	TCAGGTGGTCCACCTTCCCTGTG	chrUn_26	2112638	2711266825	T	C	-16.5	55	78	0.997051	-15	78	71	-19.73	55	78	148	GSONMT00064157001	phosphorylase b kinase regulatory subunit beta isoform x2	F:hydrolase activity, hydrolyzing O-glycosyl compounds; P:glycogen metabolic process; P:polysaccharide metabolic process; F:catalytic activity; F:calmodulin binding
miRNA_1159	omy-miR-XXXX-3p	TCTGGACAGACGGGAGACTCTAGC	chrUn_26	2112789	2711266726	C	T	-23.52	20	79	0.999041	-19.3	79	72	-20.25	57	79	140	GSONMT00064157001	phosphorylase b kinase regulatory subunit beta isoform x2	F:hydrolase activity, hydrolyzing O-glycosyl compounds; P:glycogen metabolic process; P:polysaccharide metabolic process; F:catalytic activity; F:calmodulin binding
miRNA_1257	omy-miR-2188-5p	AGGACATGTGAGGTTGGACCTT	chrUn_26	2112789	2711266726	C	T	-15.49	76	131	0.999556	-17.6	77	71	-17.09	56	77	147	GSONMT00064157001	phosphorylase b kinase regulatory subunit beta isoform x2	F:hydrolase activity, hydrolyzing O-glycosyl compounds; P:glycogen metabolic process; P:polysaccharide metabolic process; F:catalytic activity; F:calmodulin binding
miRNA_1067	omy-miR-XXXX-5p	TCAGATATCGGTAAGTGGACTGGA	chrUn_26	2112789	2711266726	T	C	-17.7	33	78	0.999542	-17.3	78	71	-15.8	55	78	141	GSONMT00064157001	phosphorylase b kinase regulatory subunit beta isoform x2	F:hydrolase activity, hydrolyzing O-glycosyl compounds; P:glycogen metabolic process; P:polysaccharide metabolic process; F:catalytic activity; F:calmodulin binding
miRNA_1121	omy-miR-XXXX-3p	TCAGATATCGGTAAGTGGACTGG	chrUn_26	2112789	2711266726	T	C	-16.6	33	78	0.998513	-16.2	78	71	-15.8	56	78	141	GSONMT00064157001	phosphorylase b kinase regulatory subunit beta isoform x2	F:hydrolase activity, hydrolyzing O-glycosyl compounds; P:glycogen metabolic process; P:polysaccharide metabolic process; F:catalytic activity; F:calmodulin binding
miRNA_2256	omy-miR-XXXX-5p	TAAACGTGGACTTTGGAGATCAGG	chrUn_26	6866523	2711266691	G	A	-15.6	46	79	0.995434	-15.6	80	73	-15.19	57	80	150	GSONMT00003898001	cd59 glyco	P:negative regulation of activation of membrane attack complex
miRNA_3045	omy-miR-XXXX-3p	TACCTTTCACTGGTCATCTACA	chrUn_27	4086422	2711192056	T	C	-15.9	59	76	0.996424	-15.9	77	70	-17.36	57	77	157	GSONMT00062625001	ubiquitin carboxyl-terminal hydrolase 2-like isoform x1	F:ubiquitin thiolesterase activity; P:ubiquitin-dependent protein catabolic process; P:proteolysis; F:hydrolase activity; F:cysteine-type peptidase activity; F:peptidase activity; C:cellular_component
miRNA_148	omy-miR-XXXX-3p	GCCATCTCAGTCGCCGGACCTCAA	chrUn_27	9580755	2711192577	G	A	-22.7	59	82	0.991282	-22.7	83	76	-24.63	57	83	140	GSONMT00079098001	phosphorylase b kinase gamma catalytic skeletal muscle heart isoform isoform x1	F:transferase activity; P:phosphorylation; F:protein serine/threonine kinase activity; F:protein kinase activity; F:nucleotide binding; P:protein phosphorylation; P:glycogen biosynthetic process; F:ATP binding; F:kinase activity; F:phosphorylase kinase activity; F:calmodulin binding; F:transferase activity, transferring phosphorus-containing groups; C:phosphorylase kinase complex; F:tau-protein k…
miRNA_2766	omy-mir-166-3p	TGCAGCTGTAGAACCTTTTGAGGA	chrUn_27	9580833	2711192504	G	T	-19.87	28	81	0.998949	-19.39	81	73	-19.06	60	81	146	GSONMT00079098001	phosphorylase b kinase gamma catalytic skeletal muscle heart isoform isoform x1	F:transferase activity; P:phosphorylation; F:protein serine/threonine kinase activity; F:protein kinase activity; F:nucleotide binding; P:protein phosphorylation; P:glycogen biosynthetic process; F:ATP binding; F:kinase activity; F:phosphorylase kinase activity; F:calmodulin binding; F:transferase activity, transferring phosphorus-containing groups; C:phosphorylase kinase complex; F:tau-protein k…
miRNA_1160	omy-miR-XXXX-3p	TATGTACACCTCTGAACACCCTTT	chrUn_27	9580833	2711192504	T	G	-17.5	58	76	0.995434	-17.5	77	69	-18.61	55	77	156	GSONMT00079098001	phosphorylase b kinase gamma catalytic skeletal muscle heart isoform isoform x1	F:transferase activity; P:phosphorylation; F:protein serine/threonine kinase activity; F:protein kinase activity; F:nucleotide binding; P:protein phosphorylation; P:glycogen biosynthetic process; F:ATP binding; F:kinase activity; F:phosphorylase kinase activity; F:calmodulin binding; F:transferase activity, transferring phosphorus-containing groups; C:phosphorylase kinase complex; F:tau-protein k…
miRNA_1005	omy-miR-XXXX-5p	CTCCTCTCAGGCTCTACATGCGAA	chrUn_27	9609421	2711191976	G	C	-17.51	46	82	0.999666	-17.51	83	75	-16.37	60	83	160	GSONMT00079101001	protein nap homolog 2-like	C:mitochondrion
miRNA_2005	omy-mir-93-5p	AAAAGTGCTGTTTGTGCAGGTAG	chrUn_27	9609980	2711192683	C	T	-20.85	42	79	0.99837	-20.85	80	72	-19.85	59	80	174	GSONMT00079101001	protein nap homolog 2-like	C:mitochondrion
miRNA_2716	omy-miR-XXXX-5p	TGCATACATACTGGACTGATAAGG	chrUn_28	14463483	2711280737	G	T	-20.3	60	77	0.992518	-20.3	78	70	-21	55	78	178	GSONMT00049260001	muscleblind-like protein 1-like isoform x5	F:metal ion binding; P:biological_process; C:cellular_component
miRNA_1241	omy-miR-XXXX-5p	CACCGTGTTATGCTGTGGAGCGC	chrUn_28	15703863	2711280644	A	T	-19.3	56	80	0.997051	-19.3	81	73	-22.33	56	81	153	GSONMT00023603001	microsomal glutathione s-transferase 3	F:transferase activity
miRNA_1111	omy-miR-XXXX-5p	GCACTATATAGGGAATAGGATG	chrUn_28	18436598	2711280556	G	A	-15.9	58	76	0.997126	-15.9	77	69	-16.16	57	77	166	GSONMT00058371001	b-cell lymphoma 6 protein homolog	F:metal ion binding; F:nucleic acid binding; C:nucleus; P:negative regulation of intrinsic apoptotic signaling pathway by p53 class mediator; P:retina morphogenesis in camera-type eye
miRNA_951	omy-miR-729-3p	TATGGGTATGATACGACCTGGG	chrUn_28	18832490	2711280997	T	C	-15.4	36	76	0.991282	-15.4	77	70	-16.38	59	77	151	GSONMT00062421001	profilin-2-like isoform x1	F:actin binding; P:actin cytoskeleton organization
miRNA_3254	omy-mir-29-3p	AACACTGATTTCAAATGGTGCTA	chrUn_28	2578509	2711280481	G	C	-16.8	37	79	0.996972	-16.8	80	72	-15.23	55	80	154	GSONMT00067125001	low quality protein: obscurin	F:ATP binding; F:protein kinase activity; P:protein phosphorylation; F:Rho guanyl-nucleotide exchange factor activity; F:protein tyrosine kinase activity; P:regulation of Rho protein signal transduction; F:transferase activity, transferring phosphorus-containing groups; F:protein serine/threonine kinase activity
miRNA_1910	omy-miR-XXXX-5p	ACGTTTGCCATGTTTTCAGTCGAT	chrUn_29	11499729	2711199928	C	A	-18.6	51	77	0.996424	-18.6	78	71	-18.92	50	78	142	GSONMT00066947001	dna-directed rna polymerase ii subunit rpb2	F:nucleotidyltransferase activity; F:transferase activity; P:transcription, DNA-templated; F:DNA-directed RNA polymerase activity; F:ribonucleoside binding; F:DNA binding; C:DNA-directed RNA polymerase II, core complex; F:RNA polymerase II activity; F:chromatin binding; P:transcription from RNA polymerase II promoter; C:nucleus; P:7-methylguanosine mRNA capping; F:molecular_function; F:metal ion …
miRNA_942	omy-miR-XXXX-3p	CTACAGCAGAGTCTCACAACTCAA	chrUn_29	12299910	2711200001	T	C	-19.14	43	83	0.999248	-16.14	83	76	-15.57	61	83	143	GSONMT00008396001	calmodulin	P:positive regulation of cyclic-nucleotide phosphodiesterase activity; P:fibroblast growth factor receptor signaling pathway; P:muscle contraction; C:cytosol; F:calcium ion binding; P:glucose metabolic process; P:glycogen catabolic process; P:epidermal growth factor receptor signaling pathway; C:plasma membrane; P:Fc-epsilon receptor signaling pathway; F:ion channel binding; P:rhodopsin mediated …
miRNA_1596	omy-miR-XXXX-3p	CAACTTTGTATACGTGGATGAGGC	chrUn_29	12300078	2711199704	T	G	-16.2	46	75	0.996424	-16.2	76	69	-16.14	53	76	154	GSONMT00008396001	calmodulin	P:positive regulation of cyclic-nucleotide phosphodiesterase activity; P:fibroblast growth factor receptor signaling pathway; P:muscle contraction; C:cytosol; F:calcium ion binding; P:glucose metabolic process; P:glycogen catabolic process; P:epidermal growth factor receptor signaling pathway; C:plasma membrane; P:Fc-epsilon receptor signaling pathway; F:ion channel binding; P:rhodopsin mediated …
miRNA_1164	omy-mir-598-3p	TGATGTTATGGAAGATGACCAGG	chrUn_3	11701853	2711269234	A	G	-16.8	55	81	0.995365	-16.8	82	74	-15.28	59	82	149	GSONMT00082382001	electron transfer flavoprotein subunit beta	F:electron carrier activity; C:mitochondrion; P:oxidation-reduction process; F:molecular_function; C:intracellular membrane-bounded organelle; C:mitochondrial matrix; P:biological_process; C:cellular_component; C:mitochondrial electron transfer flavoprotein complex; P:transport
miRNA_1364	omy-miR-XXXX-3p	TCTTTCTGTGGGCAGCTGTGGGC	chrUn_3	14162276	2711268945	G	A	-24.38	12	78	0.999904	-17.8	78	71	-21.17	58	78	143	GSONMT00072004001	nuclear receptor subfamily 1 group d member 2-like	F:sequence-specific DNA binding; P:steroid hormone mediated signaling pathway; F:sequence-specific DNA binding transcription factor activity; F:DNA binding; C:nucleus; F:zinc ion binding; P:regulation of transcription, DNA-templated; F:metal ion binding; P:transcription, DNA-templated; F:steroid hormone receptor activity; F:thyroid hormone receptor activity; P:retinoic acid receptor signaling pat…
miRNA_1364	omy-miR-XXXX-3p	TCTTTCTGTGGGCAGCTGTGGGC	chrUn_3	14162276	2711268945	A	G	-24.68	12	78	0.999904	-18.1	78	71	-21.62	58	78	159	GSONMT00072004001	nuclear receptor subfamily 1 group d member 2-like	F:sequence-specific DNA binding; P:steroid hormone mediated signaling pathway; F:sequence-specific DNA binding transcription factor activity; F:DNA binding; C:nucleus; F:zinc ion binding; P:regulation of transcription, DNA-templated; F:metal ion binding; P:transcription, DNA-templated; F:steroid hormone receptor activity; F:thyroid hormone receptor activity; P:retinoic acid receptor signaling pat…
miRNA_1267	omy-miR-XXXX-5p	TGTGACACGCAGTGACACGCCTA	chrUn_4	11384378	2711273537	G	T	-27	68	103	0.995732	-17.99	83	76	-17.44	61	83	140	GSONMT00013796001	f-box only protein 46	P:intracellular signal transduction; F:protein binding
miRNA_145	omy-miR-XXXX-3p	GCTTCTCCTCCTCCTACAGACGAA	chrUn_4	30298443	2711272269	G	T	-17.5	54	80	0.995434	-16.2	80	73	-18.63	53	80	144	GSONMT00072218001	laminin subunit alpha-2-like	P:muscle organ development; P:muscle attachment; C:laminin-1 complex; F:receptor binding; C:basement membrane; P:regulation of embryonic development; P:regulation of cell adhesion; P:skeletal muscle organ development; P:regulation of cell migration; P:cell adhesion
miRNA_1652	omy-miR-XXXX-3p	GGCCTAGTATGGTTCTCAATCAGA	chrUn_4	4485694	2711272436	T	A	-18.7	44	84	0.996921	-18.2	84	76	-17.13	59	84	143	GSONMT00072118001	plasminogen activator inhibitor 1 rna-binding protein	F:mRNA 3'-UTR binding; P:biological_process; C:cellular_component; C:cytoplasm
miRNA_1567	omy-miR-XXXX-3p	TCGTCTGTGGACCTATTTGGGCGG	chrUn_4	659594	2711273512	C	A	-16.3	37	83	0.999744	-16.3	84	76	-18.64	59	84	149	GSONMT00023678001	troponin fast skeletal muscle-like	C:troponin complex; F:molecular_function; P:myofibril assembly
miRNA_169	omy-miR-XXXX-3p	GCTGCTCCAGTTTCAACTGTTCT	chrUn_5	14899129	2711275717	A	G	-21.1	55	78	0.995434	-19.2	78	71	-19.52	56	78	157	GSONMT00067138001	ankyrin repeat and socs box protein 10-like isoform x2	P:intracellular signal transduction; P:protein ubiquitination; F:molecular_function
miRNA_3181	omy-miR-XXXX-3p	GCTGCTCCAGTTTCAACTGTTCTG	chrUn_5	14899129	2711275717	A	G	-21.8	55	78	0.995434	-19.9	78	71	-20.62	55	78	162	GSONMT00067138001	ankyrin repeat and socs box protein 10-like isoform x2	P:intracellular signal transduction; P:protein ubiquitination; F:molecular_function
miRNA_1220	omy-miR-XXXX-5p	CTGTTCTGAGGACAAAAGGAGG	chrUn_5	16229032	2711274238	A	T	-15.4	63	81	0.997662	-15.4	82	74	-15.27	61	82	151	GSONMT00070560001	profilin-2-like isoform x2	F:actin binding; P:actin cytoskeleton organization; C:terminal bouton; P:regulation of synaptic vesicle exocytosis; C:cytoplasm; P:positive regulation of actin filament polymerization; P:negative regulation of actin filament polymerization; F:protein binding; P:regulation of actin filament polymerization; C:cytoskeleton
miRNA_2184	omy-miR-XXXX-5p	GGCATTCAGTTGAAGGCATTCAG	chrUn_5	16229250	2711275523	A	C	-20.12	36	80	0.998586	-20.12	81	73	-20.85	59	81	155	GSONMT00070560001	profilin-2-like isoform x2	F:actin binding; P:actin cytoskeleton organization; C:terminal bouton; P:regulation of synaptic vesicle exocytosis; C:cytoplasm; P:positive regulation of actin filament polymerization; P:negative regulation of actin filament polymerization; F:protein binding; P:regulation of actin filament polymerization; C:cytoskeleton
miRNA_1200	omy-miR-XXXX-3p	TGATTGACTGTAGACCCTGCCACA	chrUn_5	20130722	2711274983	C	T	-16.36	42	77	0.999603	-15.66	77	70	-15.17	55	77	148	GSONMT00016876001	palladin-like isoform x2	-
miRNA_567	omy-miR-XXXX-5p	AGAATACTCATGGGCGAAGGAGC	chrUn_5	21483633	2711274157	T	C	-16.59	33	77	0.999603	-16.59	78	70	-16.11	57	78	153	GSONMT00081494001	protein pbdc1-like	F:molecular_function; P:biological_process; C:cellular_component
miRNA_1313	omy-miR-XXXX-5p	TGTGATGTGAGGGTAGGACTCCTC	chrUn_5	22015650	2711274530	C	T	-18.1	59	78	0.997051	-18.1	79	71	-18.53	56	79	145	GSONMT00081520001	atp synthase subunit mitochondrial	F:hydrogen ion transmembrane transporter activity; P:ATP synthesis coupled proton transport; C:mitochondrial proton-transporting ATP synthase complex, coupling factor F(o); F:hydrolase activity; P:response to hypoxia; F:ATPase activity; C:mitochondrial proton-transporting ATP synthase complex; C:mitochondrion; P:ATP catabolic process
miRNA_2533	omy-mir-210-5p	CAATGTACGTTAGTCAGTGGCT	chrUn_5	22586936	2711275155	G	T	-18.3	60	82	0.998886	-18.3	83	76	-16.3	62	83	160	GSONMT00081546001	60s ribosomal protein l17	F:structural constituent of ribosome; P:translation; C:large ribosomal subunit; C:ribonucleoprotein complex; C:ribosome; C:intracellular; F:molecular_function; C:cytosolic large ribosomal subunit
miRNA_1737	omy-miR-XXXX-3p	CTGCTGCTCCAGTTTCAACTGTTC	chrUn_5	27029451	2711275288	A	G	-16.3	58	76	0.998273	-16.3	77	70	-15.64	55	77	158	GSONMT00004624001	sarcosine mitochondrial-like	P:glycine catabolic process; P:oxidation-reduction process; F:oxidoreductase activity; C:cytoplasm; F:aminomethyltransferase activity; F:sarcosine dehydrogenase activity; C:mitochondrion; C:mitochondrial matrix; P:biological_process; F:flavin adenine dinucleotide binding; P:tetrahydrofolate interconversion; F:folic acid binding
miRNA_810	omy-miR-XXXX-5p	TGCAATGTAGTCCGACTGCAAT	chrUn_5	3819928	2711274065	C	T	-17.27	27	81	0.991814	-17.22	82	75	-16.44	63	82	153	GSONMT00062360001	phosphatidylinositol 3-kinase regulatory subunit alpha-like isoform x2	C:phosphatidylinositol 3-kinase complex; F:phosphatidylinositol 3-kinase regulator activity; P:regulation of phosphatidylinositol 3-kinase activity; P:signal transduction; C:intracellular; P:positive regulation of apoptotic process; F:protein phosphatase binding; P:negative regulation of osteoclast differentiation; P:insulin receptor signaling pathway; P:protein phosphorylation; P:NFAT protein im…
miRNA_1633	omy-miR-XXXX-5p	CCAACTGTGAAGCTAGCTGTAGC	chrUn_5	3820316	2711274107	C	T	-19.9	37	82	0.99837	-17.6	82	75	-21.13	60	82	169	GSONMT00062360001	phosphatidylinositol 3-kinase regulatory subunit alpha-like isoform x2	C:phosphatidylinositol 3-kinase complex; F:phosphatidylinositol 3-kinase regulator activity; P:regulation of phosphatidylinositol 3-kinase activity; P:signal transduction; C:intracellular; P:positive regulation of apoptotic process; F:protein phosphatase binding; P:negative regulation of osteoclast differentiation; P:insulin receptor signaling pathway; P:protein phosphorylation; P:NFAT protein im…
miRNA_2065	omy-miR-XXXX-3p	ACCCCAGATCTGCTTGTGCTG	chrUn_5	3820661	2711274994	T	C	-23.56	12	80	0.992427	-23.3	81	74	-22.47	59	81	145	GSONMT00062360001	phosphatidylinositol 3-kinase regulatory subunit alpha-like isoform x2	C:phosphatidylinositol 3-kinase complex; F:phosphatidylinositol 3-kinase regulator activity; P:regulation of phosphatidylinositol 3-kinase activity; P:signal transduction; C:intracellular; P:positive regulation of apoptotic process; F:protein phosphatase binding; P:negative regulation of osteoclast differentiation; P:insulin receptor signaling pathway; P:protein phosphorylation; P:NFAT protein im…
miRNA_2704	omy-miR-3618-5p	ACTGTCTCAATTACTGGAAATCA	chrUn_5	3821692	2711274677	A	G	-16.7	55	77	0.996424	-16.7	78	71	-17.63	53	78	159	GSONMT00062360001	phosphatidylinositol 3-kinase regulatory subunit alpha-like isoform x2	C:phosphatidylinositol 3-kinase complex; F:phosphatidylinositol 3-kinase regulator activity; P:regulation of phosphatidylinositol 3-kinase activity; P:signal transduction; C:intracellular; P:positive regulation of apoptotic process; F:protein phosphatase binding; P:negative regulation of osteoclast differentiation; P:insulin receptor signaling pathway; P:protein phosphorylation; P:NFAT protein im…
[truncated: 30 more rows]

## Sheet: Allele freq ratio of SNPs
MicroRNA ID	Formatted microRNA name	MicroRNA sequence	MicroRNA target sequence (MRESS sequence with SNP in red)	SNP Allele creating/retaining MRESS	SNP Allele destroying MRESS	NCBI-Sr#	Target gene ID	Gene name	GO annotation of target gene	Affymetrix SNP ID	Allelic frequency ratio of MRESS destroying SNP in high vs low ranked family (High ranked family/Low ranked family)
											WBW allelic ratio	Muscle allelic ratio	Shear allelic ratio	Fat allelic ratio	whiteness allelic ratio
[truncated: 278 more rows]

## Sheet: SNP-phenotype association
			WBW		MY		CF		FWI
[truncated: 100 more rows]
